# Supplementary material for: Analysis of 4,664 high-quality sequence-finished poplar full-length cDNA clones and their utility for the discovery of genes responding to insect feeding
Source: BMC Genomics. 2008 Jan 29;9:57. doi: 10.1186/1471-2164-9-57 (PMC2270264; doi:10.1186/1471-2164-9-57)
Supplement: Additional file 1 — Full-length cDNA inventory. Predicted protein-coding features and annotation for the poplar full-length cDNA collection. [file 1471-2164-9-57-S1.xls]

## Sheet: Sheet1
Supplemental Table 1. Predicted protein coding features and annotation for the poplar full-length cDNA collection. Abbreviations are as follows: SSPA, second strand primer adaptor; UTR, untranslated region; ORF, open reading frame.
					BLAST-aided	Getorf	Selected				BLAT vs. poplar genome			BLASTN vs. poplar genome gene models			BLASTX vs. TAIR Arabidopsis thaliana peptides			BLASTX vs. non-redundant (NR) division of GenBank			BLASTN vs. Populus collection of expressed sequence tags (ESTs)					Pfam search results
			SSPA	5' UTR	ORF	ORF	ORF	3' UTR	PolyA tail	cDNA
Clone ID	GenBank_ID	ORF Status	length (bp)	length (bp)	length (bp)	length (bp)	length (bp)	length (bp)	length (bp)	length (bp)	Chromosome	% of Match Length	% Identity	Gene Model	Score	Expect value	GenBank Accession no.	Score	Expect value	GenBank Accession no.	Score	Expect value	GenBank Accession no.	Score	Expect value	Length of match	% Identity	Pfam_ID	Pfam_Description	Score	Expect value	Length of match
PX0011_A02	EF144175	good	36	66	1350	1350	1350	182	16	1653	LG_I	99.9375	100	estExt_fgenesh4_pg.C_LG_I0041	1564	0	At5g19780.1 68418.m02351 tubulin alpha-3/alpha-5 chain (TUA5) nearly identical to SP|P20363 Tubulin alpha-3/alpha-5 chain {Arabidopsis thaliana}	2040	0	gi|22158|emb|CAA44863.1| alpha-tubulin #6 [Zea mays] pir||S28983 tubulin alpha-6 chain - maize sp|P33627|TBA6_MAIZE Tubulin alpha-6 chain (Alpha-6 tubulin)	2041	0	gi|90188013|gb|DY801890.1|DY801890 MTUNUL1.P68.F01 NUL Populus fremontii x Populus angustifolia cDNA, mRNA sequence	1631	0	846	99.2	PF00091.14	Tubulin/FtsZ family, GTPase domain	336	4.8e-98	224
PX0011_A03	EF144176	good	31	46	1152	1152	1152	217	16	1465	LG_IX	99.9295	100	estExt_fgenesh4_pm.C_LG_IX0395	1348	0	At5g09630.1 68418.m01114 expressed protein	1048	1e-114	gi|50725427|dbj|BAD32899.1| membrane protein-like [Oryza sativa (japonica cultivar-group)] dbj|BAD34208.1| membrane protein-like [Oryza sativa (japonica cultivar-group)]	1261	1e-137	gi|60213067|gb|BP931437.1|BP931437 BP931437 full-length enriched poplar cDNA library Populus nigra cDNA clone PnFL1-023_F15.r 3', mRNA sequence	1059	0	591	97.4	n.a.	No significant hit	0	99	0
PX0011_A04	EF144177	good	32	75	621	621	621	936	16	1683	LG_XVIII	99.9388	100	grail3.0007032101	737	0	At5g11000.1 68418.m01281 expressed protein	464	2e-79	gi|21554751|gb|AAM63680.1| unknown [Arabidopsis thaliana] gb|AAM51579.1| AT5g11000/T30N20_270 [Arabidopsis thaliana] emb|CAB96855.1| putative protein [Arabidopsis thaliana] ref|NP_196661.1| expressed protein [Arabidopsis thaliana] gb|AAL15307.1| AT5g11000	464	1e-77	gi|60709730|gb|DN499540.1|DN499540 T067A06.5pR Populus shoot meristem cDNA library Populus tremula x Populus tremuloides cDNA clone T067A06 5', mRNA sequence	1245	0	716	97.2	n.a.	No significant hit	0	99	0
PX0011_A06	EF144178	good	35	60	1296	1296	1296	188	16	1598	LG_XII	100	100	estExt_fgenesh4_pm.C_LG_XII0196	1214	0	At1g70330.1 68414.m08091 equilibrative nucleoside transporter family protein contains similarity to SWISS-PROT:Q14542 equilibrative nucleoside transporter 2 (Equilibrative nitrobenzylmercaptopurine riboside-insensitive nucleoside transporter, Equilibrative NBMPR-insensitive nucleoside transporter, Nucleoside transporter, ei-type, 36 kDa nucleolar protein HNP36, Hydrophobic nucleolar protein, 36 k…	1406	1e-155	gi|3176684|gb|AAC18807.1| Contains similarity to equilibratiave nucleoside transporter 1 gb|U81375 from Homo sapiens. ESTs gb|N65317, gb|T20785, gb|AA586285 and gb|AA712578 come from this gene. [Arabidopsis thaliana] pir||T01489 hypothetical protein F17O7	1406	1e-154	gi|38572223|gb|CK087898.1|CK087898 A025P65.3pR Hybrid aspen plasmid library Populus tremula x Populus tremuloides cDNA clone A025P65 3', mRNA sequence	1219	0	703	97.1	PF01733.7	Nucleoside transporter	361	1.9e-105	344
PX0011_A07	EF144179	good	41	55	960	960	960	160	16	1235	LG_II	99.9151	99.4902	eugene3.00021900	926	0	At2g47115.1 68415.m05884 expressed protein	747	3e-79	gi|50939751|ref|XP_479403.1| unknown protein [Oryza sativa (japonica cultivar-group)] dbj|BAD31101.1| unknown protein [Oryza sativa (japonica cultivar-group)] dbj|BAC15474.1| unknown protein [Oryza sativa (japonica cultivar-group)]	770	3e-80	gi|56823077|gb|CX175653.1|CX175653 E07_69-114_09.ab1 leaf inoculated with Marssonia pathogen of Populus deltoides Populus deltoides cDNA, mRNA sequence	882	0	485	98.1	n.a.	No significant hit	0	99	0
PX0011_A09	EF144180	good	31	77	879	879	879	153	16	1159	LG_VIII	99.9101	100	estExt_Genewise1_v1.C_LG_VIII0704	1035	0	At3g11400.1 68416.m01390 eukaryotic translation initiation factor 3G / eIF3g nearly identical to eukaryotic translation initiation factor 3g [Arabidopsis thaliana] GI:12407751	1072	1e-117	gi|21593472|gb|AAM65439.1| putative eukaryotic translation initiation factor 3 subunit [Arabidopsis thaliana] gb|AAG53636.1| initiation factor 3g [Arabidopsis thaliana]	1080	1e-116	gi|56833893|gb|CX186469.1|CX186469 D06_45-119_08.ab1 leaf inoculated with Marssonia pathogen of Populus euramericana Populus x canadensis cDNA, mRNA sequence	1291	0	671	99.2	PF00076.10	RNA recognition motif. (a.k.a. RRM, RBD, or	92	1.8e-24	74
PX0011_A14	EF144181	good	34	43	441	441	441	1287	93	1901	LG_VI	99.9436	99.9436	estExt_fgenesh4_pm.C_LG_VI0016	736	0	At1g60870.1 68414.m06852 expressed protein	376	5e-36	gi|21553414|gb|AAM62507.1| unknown [Arabidopsis thaliana]	380	1e-34	gi|57894732|gb|CX659903.1|CX659903 PO01015F06 Poplar SC cDNA library Populus alba x Populus tremula var. glandulosa cDNA clone PO01015F06 5', mRNA sequence	1096	0	637	96.3	n.a.	No significant hit	0	99	0
PX0011_A15	EF144182	good	38	111	855	855	855	202	16	1225	LG_X	99.9146	99.9145	eugene3.00102165	1168	0	At3g54820.1 68416.m06068 aquaporin, putative similar to plasma membrane aquaporin GI:3551133 from [Raphanus sativus]	1248	1e-137	gi|57336896|emb|CAH60723.1| putative plasma membrane intrinsic protein [Populus tremula x Populus tremuloides]	1456	1e-160	gi|47108347|gb|CK319924.1|CK319924 L1P07h06 Populus stem seasonal library Populus deltoides cDNA, mRNA sequence	1554	0	844	98.4	PF00230.8	Major intrinsic protein	432	7.6e-127	270
PX0011_A21	EF144183	good	31	39	1011	1011	1011	162	48	1294	LG_VI	99.9177	100	estExt_fgenesh4_pg.C_LG_VI1587	1014	0	At5g26010.1 68418.m03095 protein phosphatase 2C, putative / PP2C, putative protein phosphatase-2C, Mesembryanthemum crystallinum, AF075579	806	5e-86	gi|3643088|gb|AAC36699.1| protein phosphatase-2C; PP2C [Mesembryanthemum crystallinum]	837	6e-88	gi|90190029|gb|DV465008.2|DV465008 MTUNUL1.P33.G03 NUL Populus fremontii x Populus angustifolia cDNA, mRNA sequence	1774	0	919	99.4	PF00481.10	Protein phosphatase 2C	136	8.2e-38	333
PX0011_A24	EF144184	good	33	140	1581	1581	1581	197	16	1970	scaffold_28	99.9479	99.8438	eugene3.00280289	1881	0	At3g52990.1 68416.m05841 pyruvate kinase, putative similar to pyruvate kinase, cytosolic isozyme [Glycine max] SWISS-PROT:Q42806	2422	0	gi|24111299|gb|AAN46773.1| At3g52990/F8J2_160 [Arabidopsis thaliana] gb|AAN31877.1| putative pyruvate kinase [Arabidopsis thaliana] gb|AAM61526.1| pyruvate kinase-like protein [Arabidopsis thaliana] gb|AAK56244.1| AT3g52990/F8J2_160 [Arabidopsis thaliana]	2422	0	gi|90187914|gb|DY801791.1|DY801791 MTUNUL1.P67.D01 NUL Populus fremontii x Populus angustifolia cDNA, mRNA sequence	1691	0	892	99.2	PF00224.10	Pyruvate kinase, barrel domain	291	1.8e-84	372
PX0011_B03	EF144185	good	41	10	903	903	903	113	16	1086	LG_V	99.9028	99.8054	grail3.0002068301	867	0	At1g19990.1 68414.m02504 expressed protein ; expression supported by MPSS	285	1e-25	gi|15223726|ref|NP_173428.1| expressed protein [Arabidopsis thaliana]	285	5e-24	gi|60710004|gb|DN499814.1|DN499814 T089B03.5pR Populus shoot meristem cDNA library Populus tremula x Populus tremuloides cDNA clone T089B03 5', mRNA sequence	1390	0	876	95.4	n.a.	No significant hit	0	99	0
PX0011_B05	EF144186	good	33	63	789	789	789	141	16	1045	LG_XVI	99.8996	99.6985	gw1.XVI.3868.1	776	0	At5g58420.1 68418.m07315 40S ribosomal protein S4 (RPS4D) ribosomal protein S4, Arabidopsis thaliana, PIR:T48480	1157	1e-127	gi|22138108|gb|AAM93434.1| 40S ribosomal S4 protein [Glycine max]	1178	1e-127	gi|90187246|gb|DY801123.1|DY801123 MTUNUL1.P57.F07 NUL Populus fremontii x Populus angustifolia cDNA, mRNA sequence	1435	0	748	99.3	PF00900.8	Ribosomal family S4e	156	1e-43	41
PX0011_B06	EF144187	good	36	91	1110	1164	1110	537	16	1793	LG_IX	99.9426	99.8276	gw1.IX.4641.1	872	0	At5g22070.1 68418.m02570 expressed protein contains Pfam profile PF03267: Arabidopsis protein of unknown function, DUF266	1068	1e-116	gi|23197924|gb|AAN15489.1| unknown protein [Arabidopsis thaliana] gb|AAM97041.1| unknown protein [Arabidopsis thaliana] dbj|BAC43112.1| unknown protein [Arabidopsis thaliana] emb|CAC34500.1| putative protein [Arabidopsis thaliana] ref|NP_680193.2| express	1068	1e-114	gi|56831552|gb|CX184128.1|CX184128 C10_45-114_06.ab1 leaf inoculated with Marssonia pathogen of Populus euramericana Populus x canadensis cDNA, mRNA sequence	771	0	434	97	PF03267.3	Arabidopsis protein of unknown function, DUF	108	2.1e-29	139
PX0011_B08	EF144188	good	33	70	1410	1410	1410	231	16	1763	LG_XIV	99.9417	99.9416	eugene3.00141056	1706	0	At2g05790.1 68415.m00623 glycosyl hydrolase family 17 protein similar to elicitor inducible chitinase Nt-SubE76 GI:11071974 from [Nicotiana tabacum]	1904	0	gi|30678225|ref|NP_178637.2| glycosyl hydrolase family 17 protein [Arabidopsis thaliana]	1904	0	gi|90190226|gb|DV465214.2|DV465214 MTUNUL1.P36.F07 NUL Populus fremontii x Populus angustifolia cDNA, mRNA sequence	1790	0	926	99.4	PF00332.8	Glycosyl hydrolases family 17	429	4.8e-126	329
PX0011_B09	EF144189	good	32	102	735	735	735	202	16	1090	LG_X	100	99.5202	fgenesh4_kg.C_LG_X000095	974	0	At3g55620.1 68416.m06178 eukaryotic translation initiation factor 6, putative / eIF-6, putative similar to SP|O55135 Eukaryotic translation initiation factor 6 (eIF-6) (B4 integrin interactor) {Mus musculus}; contains Pfam profile PF01912: eIF-6 family	1170	1e-128	gi|32189303|gb|AAP75806.1| At3g55620 [Arabidopsis thaliana] gb|AAM91554.1| eukaryotic translation initiation factor 6 (EIF-6)-like protein [Arabidopsis thaliana] emb|CAB81587.1| eukaryotic translation initiation factor 6 (EIF-6)-like protein [Arabidopsis	1170	1e-126	gi|51874671|gb|CV130751.1|CV130751 B9SP10c08 Populus stem seasonal library Populus deltoides cDNA, mRNA sequence	1657	0	865	99.1	PF01912.8	eIF-6 family	430	2.2e-126	207
PX0011_B11	EF144190	good	34	68	789	789	789	173	16	1083	LG_IV	99.9032	100	estExt_fgenesh4_pg.C_LG_IV1398	1032	0	At4g38800.1 68417.m05493 phosphorylase family protein contains weak similarity to Swiss-Prot:O51931 nucleosidase [Includes: 5'-methylthioadenosine nucleosidase (EC 3.2.2.16); S-adenosylhomocysteine nucleosidase [Buchnera aphidicola]	929	1e-100	gi|7406708|emb|CAB85633.1| putative ripening-related protein [Vitis vinifera]	1001	1e-107	gi|60709393|gb|DN499203.1|DN499203 T033G12.5pR Populus shoot meristem cDNA library Populus tremula x Populus tremuloides cDNA clone T033G12 5', mRNA sequence	1570	0	884	97.5	PF01048.9	Phosphorylase family	-12	3.2e-08	285
PX0011_B13	EF144191	good	41	79	648	648	648	210	16	997	scaffold_66	99.8936	99.8935	estExt_Genewise1_v1.C_660486	904	0	At2g27530.2 68415.m03331 60S ribosomal protein L10A (RPL10aB)	838	7e-90	gi|50252685|dbj|BAD28853.1| putative ribosomal protein L10a [Oryza sativa (japonica cultivar-group)]	847	3e-89	gi|24010377|gb|BU831734.1|BU831734 T025A12 Populus apical shoot cDNA library Populus tremula x Populus tremuloides cDNA 5 prime, mRNA sequence	1427	0	770	98.5	PF00687.10	Ribosomal protein L1p/L10e family	208	2.1e-59	223
PX0011_B15	EF144192	good	39	36	540	540	540	188	132	938	LG_XII	100	100	gw1.XII.811.1	501	0	At1g18680.1 68414.m02331 HNH endonuclease domain-containing protein contains Pfam domain PF01844: HNH endonuclease	636	2e-66	gi|31431266|gb|AAP53074.1| putative HNH endonuclease [Oryza sativa (japonica cultivar-group)] ref|NP_920787.1| putative HNH endonuclease [Oryza sativa (japonica cultivar-group)] gb|AAN34947.1| Putative HNH endonuclease [Oryza sativa (japonica cultivar-gro	640	3e-65	gi|57889740|gb|CX654911.1|CX654911 PO01002F08 Poplar SC cDNA library Populus alba x Populus tremula var. glandulosa cDNA clone PO01002F08 5', mRNA sequence	1068	0	642	95.6	PF01844.12	HNH endonuclease	38	2.6e-08	58
PX0011_B16	EF144193	good	33	235	801	801	801	559	45	1676	LG_VIII	99.9374	99.9374	estExt_fgenesh4_pm.C_LG_VIII0229	773	0	At3g55640.1 68416.m06182 mitochondrial substrate carrier family protein contains Pfam profile: PF00153 mitochondrial carrier protein	920	1e-130	gi|17104715|gb|AAL34246.1| putative Ca-dependent solute carrier protein [Arabidopsis thaliana] gb|AAK44070.1| putative Ca-dependent solute carrier protein [Arabidopsis thaliana] emb|CAB81589.1| Ca-dependent solute carrier-like protein [Arabidopsis thalian	920	1e-128	gi|56816678|gb|CX169254.1|CX169254 G11_69-65_13.ab1 leaf inoculated with Marssonia pathogen of Populus deltoides Populus deltoides cDNA, mRNA sequence	1364	0	719	99	PF00153.14	Mitochondrial carrier protein	120	4.5e-33	100
PX0011_B18	EF144194	good	39	102	1302	1302	1302	156	33	1635	scaffold_28	99.936	100	estExt_fgenesh4_pm.C_280146	1562	0	At3g52880.1 68416.m05827 monodehydroascorbate reductase, putative monodehydroascorbate reductase (NADH), Lycoperison esculentum, PIR:T06407	1874	0	gi|15865451|emb|CAC82727.1| monodehydroascorbate reductase [Mesembryanthemum crystallinum]	1951	0	gi|38582154|gb|CK097829.1|CK097829 UB63CPD02.3pR Populus active cambium cDNA library Populus tremula cDNA clone UB63CPD02 3', mRNA sequence	1518	0	833	98.3	PF07992.2	Pyridine nucleotide-disulphide oxidoreduc	145	1.8e-40	367
PX0011_B19	EF144195	good	34	56	762	762	762	172	16	1043	LG_X	100	99.5972	estExt_Genewise1_v1.C_LG_X2172	753	0	At3g55440.1 68416.m06157 triosephosphate isomerase, cytosolic, putative strong similarity to triosephosphate isomerase, cytosolic from Petunia hybrida [SP|P48495], from Coptis japonica [SP|P21820]	1051	1e-114	gi|602590|emb|CAA58230.1| triosephosphate isomerase [Petunia x hybrida] sp|P48495|TPIS_PETHY Triosephosphate isomerase, cytosolic (TIM) (Triose-phosphate isomerase)	1071	1e-115	gi|90189551|gb|DV464444.2|DV464444 MTUNUL1.P27.F05 NUL Populus fremontii x Populus angustifolia cDNA, mRNA sequence	1602	0	827	99.3	PF00121.8	Triosephosphate isomerase	424	1.9e-124	252
PX0011_B24	EF144196	good	36	0	1018	864	1018	508	16	1581	LG_IX	99.9346	99.6728	estExt_fgenesh4_pg.C_LG_IX1185	1257	0	At5g59050.1 68418.m07398 expressed protein	336	2e-31	gi|42568646|ref|NP_200713.2| expressed protein [Arabidopsis thaliana]	336	1e-29	gi|38576161|gb|CK091836.1|CK091836 F129P27.3pR Populus flower cDNA library Populus trichocarpa cDNA clone F129P27 3', mRNA sequence	1649	0	867	99	n.a.	No significant hit	0	99	0
PX0011_C01	EF144197	good	34	141	1014	1014	1014	190	16	1398	scaffold_157	100	99.9258	eugene3.00180638	700	0	At3g24350.1 68416.m03057 syntaxin, putative (SYP32) similar to SP|Q9FFK1 Syntaxin 31 (AtSYP31) (AtSED5) {Arabidopsis thaliana}, syntaxin 5A GB:NP_003155 from [Homo sapiens] (J. Mol. Neurosci. (1997) 8 (2), 159-161)	738	4e-78	gi|34906154|ref|NP_914424.1| putative syntaxin of plants 31 [Oryza sativa (japonica cultivar-group)] dbj|BAB63479.1| putative syntaxin of plants 31 [Oryza sativa (japonica cultivar-group)] dbj|BAB07966.1| putative syntaxin of plants 31 [Oryza sativa (japo	854	7e-90	gi|60708171|gb|DN497981.1|DN497981 R047G06.5pR Populus root cDNA library Populus tremula x Populus tremuloides cDNA clone R047G06 5', mRNA sequence	1197	0	640	98.7	PF00804.13	Syntaxin	82	1.4e-21	110
PX0011_C02	EF144198	good	31	137	1434	1434	1434	292	58	1955	LG_XV	99.8928	100	gw1.XV.974.1	225	1e-124	At3g18035.1 68416.m02292 histone H1/H5 family protein contains Pfam domain, PF00538: linker histone H1 and H5 family;similar to HMG I/Y like protein (GI:15706274) [Glycine max];similar to HMR1 protein (GI:4218141) [Antirrhinum majus]; similar to high mobility group protein (GI:1483173) [Canavalia gladiata]	344	3e-32	gi|15706274|emb|CAC69997.1| HMG I/Y like protein [Glycine max]	415	9e-39	gi|46837495|gb|CN519126.1|CN519126 GQ0104.B3_B09 GQ010 Populus trichocarpa x Populus deltoides cDNA clone GQ0104_B09 5', mRNA sequence	1138	0	596	98.9	PF00538.8	linker histone H1 and H5 family	57	5.1e-14	78
PX0011_C04	EF144199	good	31	45	1614	1614	1614	285	16	1994	LG_XIX	99.8459	99.8971	gw1.XIX.855.1	435	0	At2g40480.1 68415.m04996 expressed protein contains Pfam profile PF05701: Plant protein of unknown function (DUF827); expression supported by MPSS	771	9e-82	gi|52354289|gb|AAU44465.1| hypothetical protein AT2G40480 [Arabidopsis thaliana]	784	1e-81	gi|46842809|gb|CN524440.1|CN524440 GQ015M14.T3_H02 GQ015 Populus trichocarpa x Populus deltoides cDNA clone GQ015M14_H02 5', mRNA sequence	1330	0	720	97.5	PF05701.1	Plant protein of unknown function (DUF827)	127	3.7e-35	568
PX0011_C06	EF144200	good	40	22	1380	1380	1380	640	16	2101	LG_II	100	99.8533	estExt_fgenesh4_pg.C_LG_II2226	1887	0	At5g16720.1 68418.m01958 expressed protein contains Pfam profile PF04576: Protein of unknown function, DUF593	775	3e-82	gi|30685989|ref|NP_197174.2| expressed protein [Arabidopsis thaliana]	775	2e-80	gi|33449249|gb|CF229820.1|CF229820 PtaxmjxtB8B0804 Poplar cDNA library from mature xylem Populus tremula x Populus alba cDNA 5', mRNA sequence	1019	0	639	94.3	PF04576.5	Protein of unknown function, DUF593	184	4.1e-52	94
PX0011_C09	EF144201	good	36	82	975	960	960	432	16	1529	LG_X	99.9323	99.9322	estExt_Genewise1_v1.C_LG_X0543	1436	0	At3g16920.1 68416.m02163 glycoside hydrolase family 19 protein similar to class I chitinase GI:7798670 from [Arabis microphylla]	1212	1e-133	gi|34016875|gb|AAQ56598.1| chitinase-like protein [Gossypium hirsutum]	1247	1e-135	gi|47107708|gb|CK319285.1|CK319285 X9P09a08 Populus stem seasonal library Populus deltoides cDNA, mRNA sequence	1411	0	758	98.8	PF00182.8	Chitinase class I	231	2.7e-66	243
PX0011_C13	EF144202	good	43	88	1050	1050	1050	300	16	1500	scaffold_82	100	99.9306	estExt_Genewise1_v1.C_820119	1327	0	At5g08160.1 68418.m00952 serine/threonine protein kinase, putative identical to serine/threonine protein kinase [Arabidopsis thaliana] gi|2109293|gb|AAB69123	1519	1e-168	gi|56605380|emb|CAI30891.1| putative serine-threonine protein kinase [Cucumis sativus]	1524	1e-167	gi|38582053|gb|CK097728.1|CK097728 UB59CPG09.3pR Populus active cambium cDNA library Populus tremula cDNA clone UB59CPG09 3', mRNA sequence	1522	0	853	97.4	PF00069.14	Protein kinase domain	80	8.2e-21	341
PX0011_C17	EF144203	truncated_at_5	35	0	1261	1098	1261	356	16	1671	scaffold_82	99.9383	99.0117	eugene3.00820023	1555	0	At5g20170.1 68418.m02402 expressed protein	1047	1e-114	gi|30687681|ref|NP_197517.2| expressed protein [Arabidopsis thaliana]	1047	1e-112	gi|38581023|gb|CK096698.1|CK096698 UB23CPF01.3pR Populus active cambium cDNA library Populus tremula cDNA clone UB23CPF01 3', mRNA sequence	1063	0	723	94.5	n.a.	No significant hit	0	99	0
PX0011_C19	EF144204	good	42	75	1023	1023	1023	454	16	1613	LG_XIV	99.8714	99.8712	estExt_Genewise1_v1.C_LG_XIV3113	1413	0	At1g10840.1 68414.m01246 eukaryotic translation initiation factor 3 subunit 3 / eIF-3 gamma / eIF3h (TIF3H1) identical to SP|Q9C5Z2 Eukaryotic translation initiation factor 3 subunit 3 (eIF-3 gamma) (eIF3 p38 subunit) (eIF3h) {Arabidopsis thaliana}; contains Pfam profile PF01398: Mov34/MPN/PAD-1 family	1348	1e-149	gi|23397245|gb|AAN31904.1| putative translation initiation factor [Arabidopsis thaliana] gb|AAM64888.1| putative translation initiation factor [Arabidopsis thaliana] gb|AAM10108.1| unknown protein [Arabidopsis thaliana] ref|NP_563880.1| eukaryotic transla	1348	1e-147	gi|46837609|gb|CN519240.1|CN519240 GQ0104.B3_D06 GQ010 Populus trichocarpa x Populus deltoides cDNA clone GQ0104_D06 5', mRNA sequence	1495	0	773	99.3	PF01398.10	Mov34/MPN/PAD-1 family	61	4.1e-15	120
PX0011_C21	EF144205	good	36	54	1371	1371	1371	207	16	1687	LG_XI	72.0489	95.6706	fgenesh4_pg.C_scaffold_13026000001	884	0	At4g05320.4 68417.m00813 polyubiquitin (UBQ10) (SEN3) senescence-associated protein; identical to GI:870791	2059	0	gi|22655101|gb|AAM98141.1| polyubiquitin UBQ10 [Arabidopsis thaliana] gb|AAD03342.1| ubiquitin [Pisum sativum] gb|AAD03341.1| ubiquitin [Pisum sativum] gb|AAA68878.1| polyubiquitin gb|AAA34123.1| hexameric polyubiquitin	2280	0	gi|38594187|gb|CK109862.1|CK109862 N030C11 Populus bark cDNA library Populus tremula x Populus tremuloides cDNA clone N030C11 5', mRNA sequence	1520	0	835	98.2	PF00240.12	Ubiquitin family	151	2.5e-42	83
PX0011_D02	EF144206	good	32	93	1584	1584	1584	44	16	1772	scaffold_28	99.942	99.8259	eugene3.00280097	1597	0	At3g43270.1 68416.m04567 pectinesterase family protein contains Pfam profile: PF01095 pectinesterase	1686	0	gi|1213629|emb|CAA65237.1| pectinesterase [Prunus persica] sp|Q43062|PME_PRUPE Pectinesterase PPE8B precursor (Pectin methylesterase) (PE)	1899	0	gi|27421536|gb|CA933056.1|CA933056 MTU5CS.P2.H07 Aspen stem cDNA Library Populus tremuloides cDNA, mRNA sequence	1130	0	641	97.1	PF01095.9	Pectinesterase	738	6e-219	166
PX0011_D03	EF144207	good	32	91	675	675	675	146	16	963	LG_IX	99.8907	99.8906	eugene3.00091463	910	0	At5g19510.1 68418.m02324 elongation factor 1B alpha-subunit 2 (eEF1Balpha2) identical to elongation factor 1B alpha-subunit [Arabidopsis thaliana] GI:6686821	631	6e-66	gi|48209911|gb|AAT40505.1| putative elongation factor [Solanum demissum]	632	2e-64	gi|46839139|gb|CN520770.1|CN520770 GQ0106.B3_J08 GQ010 Populus trichocarpa x Populus deltoides cDNA clone GQ0106_J08 5', mRNA sequence	1469	0	758	99.3	PF00736.8	EF-1 guanine nucleotide exchange domain	173	5.4e-49	92
PX0011_D04	EF144208	good	37	70	1317	1317	1317	281	16	1724	LG_IX	99.9402	99.8802	eugene3.00091438	1620	0	At2g26990.1 68415.m03241 COP9 signalosome complex subunit 2 / CSN complex subunit 2 (CSN2) proteasome, COP9-complex and eIF3-domain protein; identical to CSN complex subunit 2 [Arabidopsis thaliana] GI:18056655; identical to cDNA CSN complex subunit 2 (CSN2) GI:18056654	1946	0	gi|56783671|dbj|BAD81083.1| putative COP9 signalosome complex subunit 2 [Oryza sativa (japonica cultivar-group)]	2044	0	gi|24068940|gb|BU877416.1|BU877416 V033G05 Populus flower cDNA library Populus trichocarpa cDNA 5 prime, mRNA sequence	1463	0	738	100	PF01399.14	PCI domain	120	4.4e-33	135
PX0011_D08	EF144209	truncated_at_5	41	0	1169	717	1169	489	20	1722	LG_IX	99.9399	100	grail3.0001137701	1636	0	At2g28110.1 68415.m03415 exostosin family protein contains 1 transmembrane domain; similar to pectin-glucuronyltransferase (GI:23821292) [Nicotiana plumbaginifolia]; similar to NpGUT1 homolog (GI:23821294) [Arabidopsis thaliana]; contains Pfam profile PF03016: Exostosin family	1506	1e-167	gi|4063747|gb|AAC98455.1| hypothetical protein [Arabidopsis thaliana] pir||H84680 hypothetical protein At2g28110 [imported] - Arabidopsis thaliana ref|NP_850113.2| exostosin family protein [Arabidopsis thaliana]	1506	1e-165	gi|47107535|gb|CK319112.1|CK319112 X9P07a08 Populus stem seasonal library Populus deltoides cDNA, mRNA sequence	1296	0	746	96.9	PF03016.4	Exostosin family	306	6.3e-89	407
PX0011_D12	EF144210	good	31	24	1650	1650	1650	282	21	2011	LG_VIII	100	99.949	estExt_fgenesh4_pm.C_LG_VIII0291	1934	0	At2g40370.1 68415.m04978 laccase, putative / diphenol oxidase, putative similar to laccase [Populus balsamifera subsp. trichocarpa][GI:3805960]	2452	0	gi|3805962|emb|CAA74104.1| laccase [Populus balsamifera subsp. trichocarpa] emb|CAC14720.1| laccase [Populus balsamifera subsp. trichocarpa]	2856	0	gi|33455074|gb|CF235645.1|CF235645 PtaJXT0025C6C0606 Poplar cDNA library from young tension xylem Populus tremula x Populus alba cDNA 5', mRNA sequence	1243	0	762	95.6	PF07732.4	Multicopper oxidase	250	3.1e-72	124
PX0011_D15	EF144211	truncated_at_5	35	0	759	459	759	222	19	1038	LG_XIV	100	100	gw1.XIV.3705.1	287	1e-161	At4g26640.1 68417.m03838 WRKY family transcription factor contains Pfam profile: PF03106 WRKY DNA -binding domain	394	2e-38	gi|32493108|gb|AAP85545.1| putative WRKY-type DNA binding protein [Glycine max]	416	3e-39	gi|57895241|gb|CX660412.1|CX660412 PO01013A10 Poplar SC cDNA library Populus alba x Populus tremula var. glandulosa cDNA clone PO01013A10 5', mRNA sequence	1144	0	632	97.7	PF03106.5	WRKY DNA -binding domain	152	1.4e-42	60
PX0011_D18	EF144212	truncated (i.e. stop codon in the middle of ORF)	36	672	1629	996	996	330	16	2053	LG_I	99.8501	99.8498	grail3.0054000101	1902	0	At2g34410.1 68415.m04217 O-acetyltransferase family protein similar to O-acetyltransferase (GI:17016934) [Homo sapiens]; contains 11 transmembrane domains	2265	0	gi|55733775|gb|AAV59284.1| At2g34410 [Arabidopsis thaliana] gb|AAU05470.1| At2g34410 [Arabidopsis thaliana] ref|NP_180988.3| O-acetyltransferase family protein [Arabidopsis thaliana]	2265	0	gi|47107192|gb|CK318769.1|CK318769 X9P03b09 Populus stem seasonal library Populus deltoides cDNA, mRNA sequence	1350	0	728	98.3	PF07779.1	Cas1p-like protein	176	7.7e-50	253
PX0011_D24	EF144213	good	37	1288	687	687	687	266	16	2297	LG_V	99.9554	99.9108	estExt_Genewise1_v1.C_LG_V5017	913	0	At1g22070.1 68414.m02760 bZIP family transcription factor (TGA3) identical to transcription factor GI:304113 from [Arabidopsis thaliana]	818	4e-87	gi|25402956|pir||F86353 protein F2E2.14 [imported] - Arabidopsis thaliana gb|AAF86550.1| F2E2.14 [Arabidopsis thaliana]	818	2e-85	gi|33451181|gb|CF231752.1|CF231752 PtaC0025D10D1008 Poplar cDNA library from cambial zone Populus tremula x Populus alba cDNA 5', mRNA sequence	1144	0	689	95.9	n.a.	No significant hit	0	99	0
PX0011_E01	EF144214	good	34	79	1368	1368	1368	97	16	1597	LG_VIII	99.9354	100	eugene3.00080863	1298	0	At2g03360.1 68415.m00295 hypothetical protein contains Pfam domain, PF04577: Protein of unknown function (DUF563)	943	1e-102	gi|4335762|gb|AAD17439.1| unknown protein [Arabidopsis thaliana] pir||E84447 hypothetical protein At2g03360 [imported] - Arabidopsis thaliana ref|NP_178435.1| hypothetical protein [Arabidopsis thaliana]	943	1e-100	gi|56830305|gb|CX182881.1|CX182881 C02_re-45-13_06.ab1 leaf inoculated with Marssonia pathogen of Populus euramericana Populus x canadensis cDNA, mRNA sequence	1162	0	638	97.9	PF04577.4	Protein of unknown function (DUF563)	276	7.8e-80	283
PX0011_E03	EF144215	good	40	3	1266	1266	1266	220	16	1548	LG_I	99.933	99.7317	estExt_fgenesh4_pm.C_LG_I0166	1475	0	At3g23990.1 68416.m03013 chaperonin (CPN60) (HSP60) identical to SWISS-PROT:P29197- chaperonin CPN60, mitochondrial precursor (HSP60) [Arabidopsis thaliana]	1872	0	gi|12546|emb|CAA50218.1| chaperonin 60 [Cucurbita cv. Kurokawa Amakuri] sp|Q05046|CH62_CUCMA Chaperonin CPN60-2, mitochondrial precursor (HSP60-2) pir||S29316 chaperonin 60 - cucurbit	1911	0	gi|24009614|gb|BU831364.1|BU831364 T020F07 Populus apical shoot cDNA library Populus tremula x Populus tremuloides cDNA 5 prime, mRNA sequence	1409	0	764	98.1	PF00118.13	TCP-1/cpn60 chaperonin family	307	2.6e-89	537
PX0011_E05	EF144216	good	31	81	951	951	951	490	16	1572	LG_VII	99.8689	100	estExt_Genewise1_v1.C_LG_VII3341	894	0	At1g75080.2 68414.m08720 brassinosteroid signalling positive regulator (BZR1) identical to to BZR1 protein [Arabidopsis thaliana] gi|20270971|gb|AAM18490	686	5e-72	gi|20453269|gb|AAM19873.1| AT4g36780/C7A10_580 [Arabidopsis thaliana] gb|AAK91411.1| AT4g36780/C7A10_580 [Arabidopsis thaliana]	791	2e-82	gi|55734692|gb|CF936452.1|CF936452 PO3006B07 Populus tomentiglandulosa T. Lee cDNA library Populus tomentiglandulosa cDNA, mRNA sequence	1475	0	803	98.2	PF05687.3	Plant protein of unknown function (DUF822)	313	6.2e-91	165
PX0011_E11	EF144217	good	31	73	0	189	189	239	16	551	LG_XV	99.8016	100	estExt_fgenesh4_kg.C_LG_XV0012	503	0	At1g67785.1 68414.m07735 expressed protein	224	4e-19	gi|20465479|gb|AAM20199.1| unknown protein [Arabidopsis thaliana] gb|AAL38694.1| unknown protein [Arabidopsis thaliana] gb|AAM67283.1| unknown [Arabidopsis thaliana] dbj|BAC42463.1| unknown protein [Arabidopsis thaliana] ref|NP_683481.1| expressed protein	224	2e-17	gi|24072648|gb|BU881124.1|BU881124 UM59TA03 Populus flower cDNA library Populus trichocarpa cDNA 5 prime, mRNA sequence	955	0	482	100	n.a.	No significant hit	0	99	0
PX0011_E13	EF144218	good	35	18	1488	1488	1488	273	16	1833	LG_VIII	99.9439	99.7754	estExt_Genewise1_v1.C_LG_VIII0544	1765	0	At1g70710.1 68414.m08151 endo-1,4-beta-glucanase (EGASE) / cellulase identical to endo-1,4-beta-glucanase GB:CAA67157 GI:2440035 from [Arabidopsis thaliana]	2081	0	gi|33341256|gb|AAQ15181.1| endo-1,4-beta-glucanase isoform 08 [Fragaria x ananassa] gb|AAQ15175.1| endo-1,4-beta-glucanase isoform 02 [Fragaria x ananassa]	2103	0	gi|38598470|gb|CK114145.1|CK114145 V038E02 Populus male catkins cDNA library Populus trichocarpa cDNA clone V038E02 5', mRNA sequence	1451	0	780	98.8	PF00759.8	Glycosyl hydrolase family 9	926	1.1e-275	512
PX0011_F02	EF144219	good	37	102	1620	1620	1620	351	24	2137	LG_II	99.952	99.952	estExt_fgenesh4_pg.C_LG_II2102	1587	0	At2g43070.1 68415.m05344 protease-associated (PA) domain-containing protein contains protease associated (PA) domain, Pfam:PF02225	1659	0	gi|42570411|ref|NP_850383.2| protease-associated (PA) domain-containing protein [Arabidopsis thaliana]	1659	0	gi|57894428|gb|CX659599.1|CX659599 PO01032F07 Poplar SC cDNA library Populus alba x Populus tremula var. glandulosa cDNA clone PO01032F07 5', mRNA sequence	1372	0	748	98.1	PF04258.3	Signal peptide peptidase	425	9.2e-125	113
PX0011_F03	EF144220	truncated_at_5	31	0	593	369	593	409	16	1052	LG_IX	100	100	estExt_Genewise1_v1.C_LG_IX4198	981	0	At2g39700.1 68415.m04870 expansin, putative (EXP4) similar to alpha-expansin 6 precursor GI:16923359 from [Cucumis sativus]; alpha-expansin gene family, PMID:11641069	969	1e-105	gi|38046726|gb|AAR09168.1| alpha-expansin 1 [Populus tremula x Populus tremuloides]	1055	1e-113	gi|51874780|gb|CV130860.1|CV130860 X9SP06f07 Populus stem seasonal library Populus deltoides cDNA, mRNA sequence	1499	0	816	97.9	PF03330.7	Rare lipoprotein A (RlpA)-like double	173	5.1e-49	110
PX0011_F04	EF144221	good	38	1259	384	384	384	734	16	2434	LG_I	99.4118	99.2815	grail3.0008003701	335	0	At3g54660.1 68416.m06048 gluthatione reductase, chloroplast nearly identical to SP|P42770 Glutathione reductase, chloroplast precursor (EC 1.8.1.7) (GR) (GRASE) {Arabidopsis thaliana}; identical to cDNA glutathione reductase GI:451197	340	4e-52	gi|10862871|emb|CAC13956.1| glutathione reductase [Mesembryanthemum crystallinum]	517	2e-76	gi|90187184|gb|DY801061.1|DY801061 MTUNUL1.P56.F08 NUL Populus fremontii x Populus angustifolia cDNA, mRNA sequence	696	0	388	97.1	PF02852.11	Pyridine nucleotide-disulphide oxidored	108	2.5e-29	117
PX0011_F13	EF144222	good	39	83	783	783	783	107	16	1031	LG_V	99.8955	100	grail3.0002061701	882	0	At1g75510.1 68414.m08774 transcription initiation factor IIF beta subunit (TFIIF-beta) family protein contains Pfam profile: PF02270 transcription initiation factor IIF, beta subunit	910	3e-98	gi|39545896|gb|AAR28011.1| TFIIF-beta 2 [Arabidopsis thaliana] gb|AAK00396.1| putative transcription initiation factor [Arabidopsis thaliana] gb|AAG42013.1| putative transcription initiation factor [Arabidopsis thaliana] ref|NP_177683.1| transcription ini	910	1e-96	gi|50064560|gb|AJ772885.1|AJ772885 AJ772885 Populus euphratica leaf 3-6 months Populus euphratica cDNA clone P0000200001H04F1, mRNA sequence	1110	0	624	97.4	PF02270.5	Transcription initiation factor IIF, beta	52	2.1e-13	316
PX0011_G03	EF144223	good	34	144	1329	1329	1329	256	16	1782	LG_II	99.9423	99.8267	fgenesh4_pm.C_LG_II000873	1008	0	At3g62830.1 68416.m07059 NAD-dependent epimerase/dehydratase family protein similar to UDP-glucuronic acid decarboxylase Uxs1p from Filobasidiella neoformans GI:14318327; contains Pfam profile PF01370 NAD dependent epimerase/dehydratase family; contains non-consensus CA donor splice site at exon 1 and TA acceptor splice site at exon 2	1839	0	gi|23505953|gb|AAN28836.1| At3g62830/F26K9_260 [Arabidopsis thaliana] emb|CAB83133.1| dTDP-glucose 4-6-dehydratase homolog D18 [Arabidopsis thaliana] ref|NP_191842.1| NAD-dependent epimerase/dehydratase family protein [Arabidopsis thaliana] pir||T48072 dT	1839	0	gi|46950751|gb|CN550551.1|CN550551 GQ0242.B3_J13 GQ024 Populus trichocarpa x Populus deltoides cDNA clone GQ0242_J13 5', mRNA sequence	1247	0	710	96.7	PF01370.10	NAD dependent epimerase/dehydratase f	189	1.1e-53	340
PX0011_G19	EF144224	good	32	77	2055	2055	2055	168	16	2351	LG_IV	99.5658	99.9564	fgenesh4_pg.C_LG_IV000840	2054	0	At1g79940.1 68414.m09342 DNAJ heat shock N-terminal domain-containing protein / sec63 domain-containing protein similar to SP|Q9UGP8 Translocation protein SEC63 homolog {Homo sapiens}; contains Pfam profiles PF00226 DnaJ domain, PF02889 Sec63 domain	2652	0	gi|15220027|ref|NP_178112.1| DNAJ heat shock N-terminal domain-containing protein / sec63 domain-containing protein [Arabidopsis thaliana] gb|AAG52236.1| putative DnaJ protein; 34157-30943 [Arabidopsis thaliana]	2652	0	gi|90187906|gb|DY801783.1|DY801783 MTUNUL1.P67.C05 NUL Populus fremontii x Populus angustifolia cDNA, mRNA sequence	1550	0	794	99.6	PF00226.18	DnaJ domain	100	5.2e-27	79
PX0011_H09	EF144225	good	35	19	516	516	516	522	35	1130	LG_V	99.906	99.7178	estExt_fgenesh4_pg.C_LG_V1539	1051	0	At2g16600.1 68415.m01906 peptidyl-prolyl cis-trans isomerase, cytosolic / cyclophilin / rotamase (ROC3) identical to cytosolic cyclophilin [Arabidopsis thaliana] GI:1305455	711	4e-75	gi|51235021|gb|AAT98376.1| peptidyl-prolyl cis-trans isomerase [Populus balsamifera subsp. trichocarpa]	833	1e-87	gi|90189818|gb|DV464783.2|DV464783 MTUNUL1.P30.G07 NUL Populus fremontii x Populus angustifolia cDNA, mRNA sequence	1261	0	671	98.8	PF00160.10	Cyclophilin type peptidyl-prolyl cis-tr	416	5e-122	176
PX0011_H11	EF144226	good	37	74	780	780	780	194	16	1104	LG_XVI	99.9049	99.7143	eugene3.00160643	1009	0	At5g06360.1 68418.m00712 ribosomal protein S8e family protein contains Pfam profile PF01201: Ribosomal protein S8e	1260	1e-139	gi|21280889|gb|AAM45100.1| unknown protein [Arabidopsis thaliana] gb|AAL24082.1| unknown protein [Arabidopsis thaliana] dbj|BAB08958.1| unnamed protein product [Arabidopsis thaliana] ref|NP_196254.1| ribosomal protein S8e family protein [Arabidopsis thali	1260	1e-137	gi|56819966|gb|CX172542.1|CX172542 B09_69-62_03.ab1 leaf inoculated with Marssonia pathogen of Populus deltoides Populus deltoides cDNA, mRNA sequence	1281	0	697	98.4	PF01201.11	Ribosomal protein S8e	326	4.8e-95	261
PX0011_H13	EF144227	good	31	140	558	558	558	340	64	1136	LG_XIV	99.9039	99.9038	grail3.0035028601	962	0	At1g01360.1 68414.m00051 expressed protein similar to hypothetical protein GB:CAB45785 GI:5262156 from [Arabidopsis thaliana]	756	3e-80	gi|56384584|gb|AAV85853.1| AT-rich element binding factor 3 [Pisum sativum]	821	4e-86	gi|46843053|gb|CN524684.1|CN524684 GQ015M13.T3_D12 GQ015 Populus trichocarpa x Populus deltoides cDNA clone GQ015M13_D12 5', mRNA sequence	1269	0	707	97.7	n.a.	No significant hit	0	99	0
PX0011_H15	EF144228	good	31	115	447	447	447	467	71	1134	LG_II	99.8062	100	grail3.0003020101	454	0	At1g75590.1 68414.m08783 auxin-responsive family protein similar to auxin-induced protein TGSAUR22 (GI:10185820) [Tulipa gesneriana]	508	1e-51	gi|18410889|ref|NP_565113.1| auxin-responsive family protein [Arabidopsis thaliana]	508	7e-50	gi|90189051|gb|DV463919.2|DV463919 MTUNUL1.P21.A07 NUL Populus fremontii x Populus angustifolia cDNA, mRNA sequence	1178	0	614	99.1	PF02519.4	Auxin responsive protein	121	2.7e-33	113
PX0011_H17	EF144229	good	31	40	1107	1107	1107	120	16	1317	scaffold_29	99.9213	99.8424	grail3.0029005901	1234	0	At2g01410.1 68415.m00060 hypothetical protein	1076	1e-117	gi|52354241|gb|AAU44441.1| hypothetical protein AT2G01410 [Arabidopsis thaliana] gb|AAM15141.1| hypothetical protein [Arabidopsis thaliana] gb|AAC67318.1| hypothetical protein [Arabidopsis thaliana] pir||D84424 hypothetical protein At2g01410 [imported] -	1076	1e-115	gi|28606113|gb|CA822564.1|CA822564 R09H06 two-month-old roots from clone 'Beaupre' Populus trichocarpa x Populus deltoides cDNA 5', mRNA sequence	381	1e-104	294	92.5	n.a.	No significant hit	0	99	0
PX0011_H19	EF144230	good	37	83	786	786	786	376	24	1309	LG_I	99.9199	100	estExt_Genewise1_v1.C_LG_I1253	859	0	At2g28950.1 68415.m03521 expansin, putative (EXP6) similar to expansin GI:2828241 from [Brassica napus]; contains Pfam profile PF01357: Pollen allergen	1204	1e-132	gi|38046726|gb|AAR09168.1| alpha-expansin 1 [Populus tremula x Populus tremuloides]	1402	1e-153	gi|46950574|gb|CN550374.1|CN550374 GQ0241.B3_P12 GQ024 Populus trichocarpa x Populus deltoides cDNA clone GQ0241_P12 5', mRNA sequence	1473	0	792	97.9	PF03330.7	Rare lipoprotein A (RlpA)-like double	171	3.3e-48	110
PX0011_H21	EF144231	good	34	5	0	144	144	1030	16	1232	LG_I	88.4095	99.3301	gw1.66.303.1	18	0.76	At3g13570.1 68416.m01707 SC35-like splicing factor, 30a kD (SCL30a) almost identical to SC35-like splicing factor SCL30a GI:9843661 from [Arabidopsis thaliana]; contains Pfam profile PF00076: RNA recognition motif. (a.k.a. RRM, RBD, or RNP domain)	78	0.12	No significant hit	0	99	gi|3857329|gb|AI166044.1|AI166044 B006P57U Hybrid aspen plasmid library Populus tremula x Populus tremuloides cDNA 5', mRNA sequence	38.2	0.47	19	100	n.a.	No significant hit	0	99	0
PX0011_J01	EF144232	good	36	79	888	888	888	191	16	1213	LG_XIX	99.9139	99.8276	gw1.XIX.2748.1	808	0	At4g03210.1 68417.m00440 xyloglucan:xyloglucosyl transferase, putative / xyloglucan endotransglycosylase, putative / endo-xyloglucan transferase, putative contains similarity to xyloglucan endo-transglycosylase-like protein (XET-1) GI:5070246 from [Medicago truncatula]	1145	1e-125	gi|7270191|emb|CAB77806.1| putative xyloglucan endotransglycosylase [Arabidopsis thaliana] ref|NP_192230.1| xyloglucan:xyloglucosyl transferase, putative / xyloglucan endotransglycosylase, putative / endo-xyloglucan transferase, putative [Arabidopsis thal	1145	1e-123	gi|90190121|gb|DV465106.2|DV465106 MTUNUL1.P35.B01 NUL Populus fremontii x Populus angustifolia cDNA, mRNA sequence	1651	0	853	99.4	PF00722.9	Glycosyl hydrolases family 16	334	3e-97	211
PX0011_J03	EF144233	good	32	267	825	825	825	215	16	1358	LG_VII	99.8473	99.8471	grail3.0064002001	664	0	At3g21865.1 68416.m02756 expressed protein	850	4e-91	gi|20465875|gb|AAM20042.1| unknown protein [Arabidopsis thaliana] gb|AAL36317.1| unknown protein [Arabidopsis thaliana] ref|NP_566696.2| expressed protein [Arabidopsis thaliana]	850	2e-89	gi|90190447|gb|DV465446.2|DV465446 MTUNUL1.P39.F12 NUL Populus fremontii x Populus angustifolia cDNA, mRNA sequence	1425	0	786	97.5	n.a.	No significant hit	0	99	0
PX0011_J05	EF144234	good	36	86	888	888	888	192	71	1276	scaffold_123	100	99.8289	fgenesh4_pm.C_scaffold_123000043	459	0	At3g02550.1 68416.m00244 LOB domain protein 41 / lateral organ boundaries domain protein 41 (LBD41) identical to LOB DOMAIN 41 [Arabidopsis thaliana] GI:17227172	738	4e-78	gi|21554191|gb|AAM63270.1| unknown [Arabidopsis thaliana]	739	1e-76	gi|56816027|gb|CX168603.1|CX168603 G02_69-29_14.ab1 leaf inoculated with Marssonia pathogen of Populus deltoides Populus deltoides cDNA, mRNA sequence	1239	0	637	99.5	PF03195.4	Protein of unknown function DUF260	139	1.5e-38	107
PX0011_J07	EF144235	good	37	12	873	873	873	212	16	1153	LG_XIX	99.9091	100	estExt_fgenesh4_kg.C_LG_XIX0006	1099	0	At1g65270.3 68414.m07401 expressed protein	896	1e-96	gi|30023788|gb|AAP13427.1| At1g65270 [Arabidopsis thaliana] gb|AAO00790.1| expressed protein [Arabidopsis thaliana] ref|NP_849845.1| expressed protein [Arabidopsis thaliana] ref|NP_974093.1| expressed protein [Arabidopsis thaliana] ref|NP_564847.1| expres	896	7e-95	gi|90190382|gb|DV465379.2|DV465379 MTUNUL1.P38.G09 NUL Populus fremontii x Populus angustifolia cDNA, mRNA sequence	1505	0	822	98	n.a.	No significant hit	0	99	0
PX0011_J10	EF144236	good	31	5	2232	2232	2232	293	22	2586	LG_XIV	99.9605	100	estExt_Genewise1_v1.C_LG_XIV0740	2318	0	At3g60750.1 68416.m06796 transketolase, putative strong similarity to transketolase 1 [Capsicum annuum] GI:3559814; contains Pfam profiles PF02779: Transketolase, pyridine binding domain, PF02780: Transketolase, C-terminal domain, PF00456: Transketolase, thiamine diphosphate binding domain	2971	0	gi|3559814|emb|CAA75777.1| transketolase 1 [Capsicum annuum] pir||T09541 transketolase (EC 2.2.1.1) TKT1 precursor, chloroplast [validated] - pepper	3066	0	gi|47108766|gb|CK320343.1|CK320343 L3P03e01 Populus stem seasonal library Populus deltoides cDNA, mRNA sequence	1382	0	745	98.3	PF00456.10	Transketolase, thiamine diphosphate b	718	6.8e-213	339
PX0011_J11	EF144237	truncated_at_5	37	0	905	498	905	268	16	1229	scaffold_131	99.915	99.9149	grail3.0131004001	485	0	At1g56700.1 68414.m06521 pyrrolidone-carboxylate peptidase family protein similar to Pyrrolidone-carboxylate peptidase (5-oxoprolyl- peptidase) (Pyroglutamyl-peptidase I) (PGP-I) (Pyrase). (Swiss-Prot:O73944) [Pyrococcus furiosus]; similar to Pyrrolidone-carboxylate peptidase (5-oxoprolyl- peptidase) (Pyroglutamyl-peptidase I) (PGP-I). (Swiss-Prot:O07883) [Thermococcus litoralis]; contains Pfam P…	708	1e-74	gi|50939513|ref|XP_479284.1| pyrrolidone carboxyl peptidase-like protein [Oryza sativa (japonica cultivar-group)] dbj|BAC45211.2| pyrrolidone carboxyl peptidase-like protein [Oryza sativa (japonica cultivar-group)]	752	4e-78	gi|24105908|gb|BU894843.1|BU894843 X015H03 Populus wood cDNA library Populus tremula x Populus tremuloides cDNA 5 prime, mRNA sequence	1049	0	603	97.1	PF01470.7	Pyroglutamyl peptidase	-95	1.8e-05	234
PX0011_J13	EF144238	good	37	156	759	759	759	244	16	1215	LG_X	100	99.6558	estExt_Genewise1_v1.C_LG_X2499	1126	0	At3g54770.1 68416.m06060 RNA recognition motif (RRM)-containing protein low similarity to RRM-containing protein SEB-4 [Xenopus laevis] GI:8895698; contains InterPro entry IPR000504: RNA-binding region RNP-1 (RNA recognition motif) (RRM)	610	2e-63	gi|21536939|gb|AAM61280.1| RNA binding protein-like [Arabidopsis thaliana]	614	4e-62	gi|38572370|gb|CK088045.1|CK088045 A033P03.3pR Hybrid aspen plasmid library Populus tremula x Populus tremuloides cDNA clone A033P03 3', mRNA sequence	1156	0	668	97.1	PF00076.10	RNA recognition motif. (a.k.a. RRM, RBD, or	78	2.6e-20	75
PX0011_J15	EF144239	truncated_at_5	36	0	739	327	739	488	16	1282	LG_IX	100	99.8374	gw1.IX.3264.1	707	0	At3g08505.2 68416.m00987 zinc finger (CCCH-type/C3HC4-type RING finger) family protein contains zinc finger C-x8-C-x5-C-x3-H type (and similar) domains, Pfam:PF00642 and zinc finger, C3HC4 type (RING finger) domain, Pfam:PF00097	983	1e-106	gi|24030475|gb|AAN41388.1| unknown protein [Arabidopsis thaliana] gb|AAL49864.1| unknown protein [Arabidopsis thaliana] ref|NP_850540.1| zinc finger (CCCH-type/C3HC4-type RING finger) family protein [Arabidopsis thaliana] ref|NP_974255.1| zinc finger (CCC	983	1e-105	gi|11265922|gb|BF299439.1|BF299439 bd10-7 Poplar first strand cDNA Populus trichocarpa x Populus deltoides cDNA similar to makorin, ring finger protein, mRNA sequence	2268	0	1214	98.5	PF00097.12	Zinc finger, C3HC4 type (RING finger)	32	2.2e-06	30
PX0011_J17	EF144240	good	34	106	930	930	930	259	16	1348	scaffold_158	99.923	100	gw1.158.134.1	593	0	At1g72370.1 68414.m08371 40S ribosomal protein SA (RPSaA) identical to laminin receptor-like protein GB:U01955 [Arabidopsis thaliana]; identical to cDNA laminin receptor homologue GI:16379	963	1e-104	gi|2444420|gb|AAB82659.1| ribosome-associated protein p40 [Glycine max] sp|O22518|RSSA_SOYBN 40S ribosomal protein SA (p40) pir||T05733 ribosome-associated protein p40 - soybean	1023	1e-109	gi|90190064|gb|DV465043.2|DV465043 MTUNUL1.P34.C05 NUL Populus fremontii x Populus angustifolia cDNA, mRNA sequence	1677	0	931	97.5	PF00318.9	Ribosomal protein S2	340	2.8e-99	217
PX0011_J23	EF144241	good	32	71	828	828	828	347	16	1297	LG_VIII	99.9199	100	eugene3.00082030	1203	0	At3g01280.1 68416.m00035 porin, putative similar to SP|P42055 34 kDa outer mitochondrial membrane protein porin (Voltage-dependent anion-selective channel protein) (VDAC) {Solanum tuberosum}; contains Pfam profile PF01459: Eukaryotic porin	987	1e-107	gi|5031279|gb|AAD38145.1| porin [Prunus armeniaca]	1175	1e-127	gi|24107585|gb|BU896378.1|BU896378 X039G07 Populus wood cDNA library Populus tremula x Populus tremuloides cDNA 5 prime, mRNA sequence	1181	0	684	96.7	PF01459.9	Eukaryotic porin	403	4e-118	313
PX0011_L03	EF144242	truncated_at_5	34	0	824	414	824	273	39	1173	LG_XIII	100	99.9091	estExt_Genewise1_v1.C_LG_XIII2644	973	0	At5g54520.1 68418.m06788 WD-40 repeat family protein contains 5 WD-40 repeats (PF00400); similar to pre-mRNA splicing factor PRP17 (SP:O60508) [Homo sapiens]	1094	1e-119	gi|9758944|dbj|BAB09331.1| unnamed protein product [Arabidopsis thaliana]	1094	1e-118	gi|60214511|gb|BP932881.1|BP932881 BP932881 full-length enriched poplar cDNA library Populus nigra cDNA clone PnFL1-042_K07.r 3', mRNA sequence	785	0	469	95.9	PF00400.19	WD domain, G-beta repeat	23	0.00071	42
PX0011_L07	EF144243	good	38	565	894	447	447	161	16	1230	LG_III	99.8299	99.9148	eugene3.00031849	647	0	At1g55310.1 68414.m06318 SC35-like splicing factor, 33 kD (SCL33) nearly identical to SC35-like splicing factor SCL33, 33 kD [Arabidopsis thaliana] GI:9843659	428	3e-42	gi|18405316|ref|NP_564685.1| SC35-like splicing factor, 33 kD (SCL33) [Arabidopsis thaliana] pir||B96595 unknown protein, 47745-45927 [imported] - Arabidopsis thaliana gb|AAG51556.1| unknown protein; 47745-45927 [Arabidopsis thaliana]	428	1e-40	gi|46840441|gb|CN522072.1|CN522072 GQ0124.B3_N03 GQ012 Populus trichocarpa x Populus deltoides cDNA clone GQ0124_N03 5', mRNA sequence	971	0	509	99	n.a.	No significant hit	0	99	0
PX0011_L13	EF144244	truncated_at_5	31	0	1098	966	1098	269	16	1417	scaffold_66	99.562	99.7067	grail3.0066005802	1320	0	At5g17920.1 68418.m02101 5-methyltetrahydropteroyltriglutamate--homocysteine methyltransferase / vitamin-B12-independent methionine synthase / cobalamin-independent methionine synthase (CIMS) identical to SP|O50008 5-methyltetrahydropteroyltriglutamate--homocysteine methyltransferase (EC 2.1.1.14) (Vitamin-B12-independent methionine synthase isozyme) (Cobalamin-independent methionine synthase iso…	1747	0	gi|8439545|gb|AAF74983.1| methionine synthase [Solanum tuberosum]	1754	0	gi|47108053|gb|CK319630.1|CK319630 B9SP06b10 Populus stem seasonal library Populus deltoides cDNA, mRNA sequence	1538	0	826	98.6	PF01717.7	Cobalamin-independent synthase, Catalytic	754	9.1e-224	349
PX0011_L23	EF144245	good	37	58	1167	1167	1167	142	47	1454	LG_V	99.927	100	estExt_fgenesh4_pm.C_LG_V0429	1369	0	At1g43170.2 68414.m04975 60S ribosomal protein L3 (RPL3A) identical to ribosomal protein GI:166858 from [Arabidopsis thaliana]	1777	0	gi|38327504|gb|AAR17783.1| ribosomal protein L3 [Lycopersicon esculentum]	1869	0	gi|24075298|gb|BU883781.1|BU883781 R001C12 Populus root cDNA library Populus tremula x Populus tremuloides cDNA 5 prime, mRNA sequence	1431	0	746	99.1	PF00297.10	Ribosomal protein L3	647	1.3e-191	300
PX0011_N07	EF144246	good	32	80	1023	1023	1023	365	16	1519	LG_X	99.932	99.7959	estExt_fgenesh4_pg.C_LG_X0484	1416	0	At3g04120.1 68416.m00436 glyceraldehyde-3-phosphate dehydrogenase, cytosolic (GAPC) / NAD-dependent glyceraldehyde-3-phosphate dehydrogenase identical to SP|P25858 Glyceraldehyde 3-phosphate dehydrogenase, cytosolic (EC 1.2.1.12) {Arabidopsis thaliana}	1487	1e-165	gi|22094840|gb|AAM92008.1| glyceraldehyde 3-phosphate dehydrogenase [Solanum tuberosum]	1488	1e-163	gi|24019046|gb|BU836234.1|BU836234 T084C01 Populus apical shoot cDNA library Populus tremula x Populus tremuloides cDNA 5 prime, mRNA sequence	1453	0	793	98.2	PF02800.8	Glyceraldehyde 3-phosphate dehydrogenase, C-	375	9.4e-110	163
PX0011_N09	EF144247	good	31	28	0	135	135	114	16	327	LG_XI	99.6429	100	eugene3.00111103	279	1e-157	At4g04940.1 68417.m00718 transducin family protein / WD-40 repeat family protein contains seven G-protein beta WD-40 repeats	59	1.5	No significant hit	0	99	gi|56825173|gb|CX177749.1|CX177749 B03_45-15_03.ab1 leaf inoculated with Marssonia pathogen of Populus euramericana Populus x canadensis cDNA, mRNA sequence	474	1e-133	279	96.7	n.a.	No significant hit	0	99	0
PX0011_N13	EF144248	good	37	51	1143	1143	1143	224	50	1508	LG_XIII	76.1938	95.3917	eugene3.00130857	762	0	At5g20620.1 68418.m02449 polyubiquitin (UBQ4) identical to GI:17677	1895	0	gi|70644|pir||UQFS ubiquitin precursor - common sunflower (fragment)	1901	0	gi|55734844|gb|CF936604.1|CF936604 PO3008A09 Populus tomentiglandulosa T. Lee cDNA library Populus tomentiglandulosa cDNA, mRNA sequence	1471	0	905	95.6	PF00240.12	Ubiquitin family	151	2.5e-42	83
PX0011_N19	EF144249	good	35	117	1131	1131	1131	188	37	1511	LG_X	99.9305	99.9305	eugene3.00101990	1156	0	At3g12110.1 68416.m01507 actin 11 (ACT11) identical to SP|P53496 Actin 11 {Arabidopsis thaliana}	1833	0	gi|1531674|gb|AAC49652.1| actin [Striga asiatica] pir||T51178 actin ACT2 [imported] - Striga asiatica	1849	0	gi|46841837|gb|CN523468.1|CN523468 GQ015M04.T3_H12 GQ015 Populus trichocarpa x Populus deltoides cDNA clone GQ015M04_H12 5', mRNA sequence	1419	0	746	98.7	PF00022.7	Actin	928	4.7e-276	373
PX0011_N21	EF144250	good	31	306	591	591	591	468	93	1492	LG_V	99.9269	99.9268	estExt_fgenesh4_pg.C_LG_V1555	1236	0	At1g75840.1 68414.m08809 Rac-like GTP-binding protein (ARAC5) / Rho-like GTP-binding protein (ROP4) identical to RAC-like GTP-binding protein (ARAC5) SP:Q38937 [Arabidopsis thaliana], Rho-like GTP binding protein [Arabidopsis thaliana] GI:2654009; identical to cDNA Rho-like GTP binding protein (Rop4) GI:2654008	900	7e-97	gi|19171526|emb|CAC83043.2| RACB protein [Hordeum vulgare subsp. vulgare]	915	6e-97	gi|47107074|gb|CK318651.1|CK318651 X9P01g04 Populus stem seasonal library Populus deltoides cDNA, mRNA sequence	1279	0	681	98.6	PF00071.11	Ras family	257	3.1e-74	179
PX0011_P05	EF144251	good	36	262	1032	1032	1032	308	15	1656	LG_IX	99.9377	99.7506	estExt_Genewise1_v1.C_LG_IX1261	954	0	At4g38660.1 68417.m05473 thaumatin, putative similar to thaumatin-like protein [Arabidopsis thaliana] GI:2435406, thaumatin-like protein precursor [Pyrus pyrifolia] GI:3241854; contains Pfam profile PF00314: Thaumatin family	924	1e-99	gi|21592749|gb|AAM64698.1| putative thaumatin-like protein [Arabidopsis thaliana]	925	5e-98	gi|38576384|gb|CK092059.1|CK092059 G064P04.3pR Populus tension wood cDNA library Populus tremula x Populus tremuloides cDNA clone G064P04 3', mRNA sequence	1370	0	806	96.7	PF00314.7	Thaumatin family	318	1.2e-92	213
PX0011_P07	EF144252	good	33	38	855	855	855	475	101	1505	LG_VIII	98.2495	99.8515	fgenesh4_pg.C_LG_VIII001112	498	0	At3g02600.1 68416.m00251 phosphatidic acid phosphatase family protein / PAP2 family protein similar to phosphatidic acid phosphatase [Mus musculus] GI:1487873; contains Pfam profile: PF01569 phosphatase PAP2 superfamily	1005	1e-109	gi|9621903|gb|AAF89579.1| phosphatidic acid phosphatase alpha [Vigna unguiculata]	1009	1e-108	gi|38584278|gb|CK099953.1|CK099953 A091P56.5pR Hybrid aspen plasmid library Populus tremula x Populus tremuloides cDNA clone A091P56 5', mRNA sequence	81.8	4e-14	74	89.4	PF01569.11	PAP2 superfamily	148	1.8e-41	181
PX0011_P09	EF144253	good	36	116	1038	1038	1038	286	40	1519	LG_I	99.9307	99.9307	estExt_Genewise1_v1.C_LG_I1353	1406	0	At3g46440.1 68416.m05034 NAD-dependent epimerase/dehydratase family protein similar to UDP-glucuronic acid decarboxylase Uxs1p from Filobasidiella neoformans GI:14318327; contains Pfam profile PF01370 NAD dependent epimerase/dehydratase family	1607	1e-179	gi|21592727|gb|AAM64676.1| dTDP-glucose 4-6-dehydratases-like protein [Arabidopsis thaliana] gb|AAM20236.1| putative dTDP-glucose 4-6-dehydratases [Arabidopsis thaliana] gb|AAL59920.1| putative dTDP-glucose 4-6-dehydratase [Arabidopsis thaliana] emb|CAB62	1607	1e-177	gi|46950024|gb|CN549824.1|CN549824 GQ0244.B3_B01 GQ024 Populus trichocarpa x Populus deltoides cDNA clone GQ0244_B01 5', mRNA sequence	1326	0	687	99.1	PF01370.10	NAD dependent epimerase/dehydratase f	199	1.1e-56	343
PX0011_P13	EF144254	truncated_at_5	33	0	1136	495	1136	381	16	1569	LG_II	99.7374	100	eugene3.00020991	519	0	At1g27590.1 68414.m03363 expressed protein similar to hypothetical protein GB:AAD45997 GI:5668770 from (Arabidopsis thaliana)	557	4e-57	gi|38454128|gb|AAR20758.1| At1g27590 [Arabidopsis thaliana] ref|NP_174079.2| expressed protein [Arabidopsis thaliana]	557	2e-55	gi|50064137|gb|AJ772462.1|AJ772462 AJ772462 Populus euphratica shoot in vitro plantlet Israel Populus euphratica cDNA clone P0001700006H02F1, mRNA sequence	246	1e-63	156	94.8	n.a.	No significant hit	0	99	0
PX0011_P21	EF144255	good	37	985	0	294	294	265	20	1604	LG_VII	99.9354	99.9353	estExt_Genewise1_v1.C_LG_VII2985	233	1e-129	At4g36980.1 68417.m05240 expressed protein	110	3e-05	gi|50921001|ref|XP_470861.1| Unknown protein [Oryza sativa] gb|AAK52566.1| Unknown protein [Oryza sativa]	121	8e-05	gi|24061082|gb|BU869985.1|BU869985 Q006G12 Populus flower cDNA library Populus trichocarpa cDNA 5 prime, mRNA sequence	412	1e-113	233	97.4	n.a.	No significant hit	0	99	0
PX0011_P23	EF144256	good	33	109	1353	1353	1353	104	16	1618	LG_I	99.8725	99.8724	estExt_Genewise1_v1.C_LG_I4174	1465	0	At4g14960.2 68417.m02299 tubulin alpha-6 chain (TUA6) nearly identical to SP|P29511 Tubulin alpha-6 chain {Arabidopsis thaliana}	2153	0	gi|20413|emb|CAA47635.1| alpha-tubulin [Prunus dulcis] pir||S36232 tubulin alpha chain - almond sp|P33629|TBA_PRUDU TUBULIN ALPHA CHAIN	2167	0	gi|46842176|gb|CN523807.1|CN523807 GQ015M05.T3_C01 GQ015 Populus trichocarpa x Populus deltoides cDNA clone GQ015M05_C01 5', mRNA sequence	1552	0	807	99	PF00091.14	Tubulin/FtsZ family, GTPase domain	347	3.3e-101	224
PX0015_A02	EF144257	good	36	47	0	72	72	96	36	290	LG_III	100	100	eugene3.00030970	197	1e-108	At5g43745.1 68418.m05349 phosphotransferase-related similar to streptomycin-3'-phosphotransferase [Streptomyces griseus] GI:153164	65	0.32	No significant hit	0	99	gi|46949725|gb|CN549525.1|CN549525 GQ0244.B3_G09 GQ024 Populus trichocarpa x Populus deltoides cDNA clone GQ0244_G09 5', mRNA sequence	383	1e-105	218	96.3	n.a.	No significant hit	0	99	0
PX0015_A22	EF144258	good	35	57	0	15	15	101	47	258	scaffold_196	96.0227	96.4497	fgenesh4_pg.C_LG_III001380	17	0.6	At5g04460.1 68418.m00443 expressed protein	61	0.95	gi|18767126|gb|AAL79278.1| unknown [Saccharomyces cerevisiae]	144	1e-08	gi|47106953|gb|CK318530.1|CK318530 B9P10c06 Populus stem seasonal library Populus deltoides cDNA, mRNA sequence	317	7e-86	164	99.3	n.a.	No significant hit	0	99	0
PX0015_B02	EF144259	truncated_at_5	47	0	810	681	810	488	16	1364	LG_I	99.7694	97.3806	estExt_fgenesh4_pg.C_LG_I1256	1118	0	At5g27010.1 68418.m03222 hypothetical protein	591	4e-61	gi|15240428|ref|NP_198053.1| hypothetical protein [Arabidopsis thaliana]	591	2e-59	gi|38599474|gb|CK115149.1|CK115149 Y004B02 Populus infected leaf substracted cDNA library Populus tremula cDNA clone Y004B02 5', mRNA sequence	749	0	502	94.3	n.a.	No significant hit	0	99	0
PX0015_B04	EF144260	good	39	232	825	825	825	304	16	1419	scaffold_64	99.9267	99.4864	grail3.0064002001	1312	0	At3g21865.1 68416.m02756 expressed protein	848	7e-91	gi|20465875|gb|AAM20042.1| unknown protein [Arabidopsis thaliana] gb|AAL36317.1| unknown protein [Arabidopsis thaliana] ref|NP_566696.2| expressed protein [Arabidopsis thaliana]	848	4e-89	gi|56827968|gb|CX180544.1|CX180544 E04_45-95_10.ab1 leaf inoculated with Marssonia pathogen of Populus euramericana Populus x canadensis cDNA, mRNA sequence	1259	0	691	97.9	n.a.	No significant hit	0	99	0
PX0015_B06	EF144261	good	43	43	882	882	882	323	16	1310	LG_III	99.9201	99.84	estExt_Genewise1_v1.C_LG_III1278	1204	0	At5g13870.1 68418.m01621 xyloglucan:xyloglucosyl transferase / xyloglucan endotransglycosylase / endo-xyloglucan transferase (EXGT-A4) identical to endoxyloglucan transferase EXGT-A4 GI:5533315 from [Arabidopsis thaliana]	1302	1e-143	gi|27228078|gb|AAN87142.1| xyloglucan endotransglycosylase precursor [Populus tremula x Populus tremuloides]	1589	1e-175	gi|90190460|gb|DV465459.2|DV465459 MTUNUL1.P39.H08 NUL Populus fremontii x Populus angustifolia cDNA, mRNA sequence	1596	0	849	98.7	PF00722.9	Glycosyl hydrolases family 16	384	2.1e-112	211
PX0015_B10	EF144262	truncated_at_5	35	0	1065	483	1065	387	16	1506	LG_III	100	99.5876	estExt_Genewise1_v1.C_LG_III1021	1089	0	At1g53910.1 68414.m06137 AP2 domain-containing protein RAP2.12 (RAP2.12) identical to AP2 domain containing protein GI:2281649 from [Arabidopsis thaliana]	683	1e-71	gi|57117316|gb|AAW33881.1| apetala2/ethylene responsive factor [Populus alba x Populus tremula]	1776	0	gi|90189937|gb|DV464912.2|DV464912 MTUNUL1.P32.D11 NUL Populus fremontii x Populus angustifolia cDNA, mRNA sequence	1348	0	727	98.3	PF00847.9	AP2 domain	143	9.1e-40	71
PX0015_B12	EF144263	good	34	120	1176	1176	1176	85	16	1434	LG_XIV	100	99.9277	estExt_fgenesh4_pm.C_LG_XIV0257	1196	0	At4g01850.1 68417.m00242 S-adenosylmethionine synthetase 2 (SAM2) identical to S-adenosylmethionine synthetase 2 (Methionine adenosyltransferase 2, AdoMet synthetase 2) [Arabidopsis thaliana] SWISS-PROT:P17562	1908	0	gi|13540316|gb|AAK29409.1| S-adenosyl-L-methionine synthetase [Elaeagnus umbellata]	1925	0	gi|46839539|gb|CN521170.1|CN521170 GQ0107.B3_F07 GQ010 Populus trichocarpa x Populus deltoides cDNA clone GQ0107_F07 5', mRNA sequence	1447	0	742	99.5	PF02772.5	S-adenosylmethionine synthetase, cent	335	1.2e-97	101
PX0015_B15	EF144264	good	31	23	0	165	165	109	19	350	LG_XVI	99.3399	100	fgenesh4_kg.C_LG_XVI000039	300	1e-169	At1g50950.1 68414.m05728 thioredoxin-related contains weak hit to Pfam PF00085: Thioredoxin; contains 2 predicted transmembrane domains	64	0.39	No significant hit	0	99	gi|60698266|gb|DN488468.1|DN488468 R066G05.3pR Populus root cDNA library Populus tremula x Populus tremuloides cDNA clone R066G05 3', mRNA sequence	331	6e-90	210	94.8	n.a.	No significant hit	0	99	0
PX0015_B20	EF144265	good	38	25	936	936	936	183	23	1208	LG_VIII	100	99.7384	estExt_Genewise1_v1.C_LG_VIII1759	1116	0	At3g55140.1 68416.m06123 pectate lyase family protein similar to pollen allergen Amb a 1.3 SP:P27761 from [Ambrosia artemisiifolia]	1447	1e-160	gi|30694193|ref|NP_191074.2| pectate lyase family protein [Arabidopsis thaliana]	1447	1e-158	gi|27417862|gb|CA929381.1|CA929381 MTU2CA.P13.A02 Aspen apex cDNA Library Populus tremuloides cDNA, mRNA sequence	852	0	458	98.4	PF00544.8	Pectate lyase	129	1.5e-35	250
PX0015_B22	EF144266	good	36	60	327	327	327	817	16	1259	LG_IV	99.8343	99.5851	estExt_Genewise1_v1.C_LG_IV1110	339	0	At2g16700.1 68415.m01916 actin-depolymerizing factor 5 (ADF5) identical to SP|Q9ZNT3 Actin-depolymerizing factor 5 (ADF-5) (AtADF5) {Arabidopsis thaliana}	427	4e-42	gi|21555039|gb|AAM63761.1| Actin-depolymerizing factor 5 (ADF-5) (AtADF5) [Arabidopsis thaliana] gb|AAK93742.1| putative actin depolymerizing factor 5 [Arabidopsis thaliana] gb|AAK26012.1| putative actin depolymerizing factor 5 [Arabidopsis thaliana] gb|A	427	2e-40	gi|24078158|gb|BU886641.1|BU886641 R048E09 Populus root cDNA library Populus tremula x Populus tremuloides cDNA 5 prime, mRNA sequence	833	0	501	96.4	PF00241.9	Cofilin/tropomyosin-type actin-binding pr	50	8.6e-12	149
PX0015_B23	EF144267	good	31	0	0	132	132	177	53	396	scaffold_122	100	100	eugene3.01220019	239	1e-133	At3g46700.1 68416.m05070 UDP-glucoronosyl/UDP-glucosyl transferase family protein contains Pfam profile: PF00201 UDP-glucoronosyl and UDP-glucosyl transferase	73	0.064	No significant hit	0	99	gi|38580679|gb|CK096354.1|CK096354 UB11CPF06.3pR Populus active cambium cDNA library Populus tremula cDNA clone UB11CPF06 3', mRNA sequence	208	7e-53	125	96	n.a.	No significant hit	0	99	0
PX0015_B24	EF144268	good	31	263	894	894	894	161	19	1371	LG_II	99.9245	100	fgenesh4_pm.C_LG_II000541	862	0	At3g12350.1 68416.m01540 F-box family protein ; similar to SKP1 interacting partner 2 (SKIP2) TIGR_Ath1:At5g67250	623	8e-65	gi|12321949|gb|AAG51006.1| hypothetical protein; 96168-94294 [Arabidopsis thaliana]	623	4e-63	gi|90190683|gb|DV465688.2|DV465688 MTUNUL1.P41.G12 NUL Populus fremontii x Populus angustifolia cDNA, mRNA sequence	1532	0	789	99.4	PF00646.20	F-box domain	34	4.6e-07	47
PX0015_C18	EF144269	truncated_at_5	35	0	217	45	217	174	16	445	scaffold_28	99.2386	98.4655	estExt_Genewise1_v1.C_95480002	390	0	At5g02960.1 68418.m00239 40S ribosomal protein S23 (RPS23B) ribosomal protein S23, Fragaria x ananassa, PIR:S56673	366	9e-36	gi|1173187|sp|P46297|RS23_FRAAN 40S ribosomal protein S23 (S12) pir||S56673 ribosomal protein S23.e, cytosolic (clone RJ3) - garden strawberry gb|AAA79921.1| putative 40S ribosomal protein s12	366	2e-34	gi|28604859|gb|CA821316.1|CA821316 RSH01D04 two-month-old roots from clone 'Beaupre' grown for 19 days under restricted irrigation Populus trichocarpa x Populus deltoides cDNA 5', mRNA sequence	678	0	383	96.8	PF00164.14	Ribosomal protein S12	62	1.8e-15	141
PX0015_D02	EF144270	good	35	76	1203	1203	1203	198	15	1530	LG_VIII	99.9324	99.5943	eugene3.00080776	1434	0	At1g79550.2 68414.m09274 phosphoglycerate kinase, putative similar to SP|P41758 Phosphoglycerate kinase, chloroplast precursor (EC 2.7.2.3) {Chlamydomonas reinhardtii}; contains Pfam profile PF00162: phosphoglycerate kinase	1809	0	gi|3738257|dbj|BAA33801.1| cytosolic phosphoglycerate kinase 1 [Populus nigra]	1993	0	gi|33455627|gb|CF236198.1|CF236198 PtaJXT1H5H0515 Poplar cDNA library from young tension xylem Populus tremula x Populus alba cDNA 5', mRNA sequence	1316	0	770	96.3	PF00162.8	Phosphoglycerate kinase	874	6.9e-260	427
PX0015_D04	EF144271	good	31	19	1239	1239	1239	175	19	1486	LG_XI	99.7915	99.5125	estExt_fgenesh4_pg.C_LG_XI0909	1390	0	At3g15000.1 68416.m01897 expressed protein similar to DAG protein (required for chloroplast differentiation and palisade development) GB:Q38732 [Antirrhinum majus]	619	3e-64	gi|53828643|gb|AAU94431.1| At3g15000 [Arabidopsis thaliana] dbj|BAA97063.1| unnamed protein product [Arabidopsis thaliana] gb|AAL16196.1| AT3g15000/K15M2_14 [Arabidopsis thaliana] ref|NP_566496.1| expressed protein [Arabidopsis thaliana] sp|Q9LKA5|UMP1_AR	619	1e-62	gi|90189758|gb|DV464721.2|DV464721 MTUNUL1.P30.A07 NUL Populus fremontii x Populus angustifolia cDNA, mRNA sequence	1451	0	787	98.3	PF02757.6		6	22	12
PX0015_D06	EF144272	good	33	79	1092	1092	1092	281	24	1512	LG_XII	99.9313	99.7249	estExt_fgenesh4_pm.C_LG_XII0129	1438	0	At5g54160.1 68418.m06744 quercetin 3-O-methyltransferase 1 / flavonol 3-O-methyltransferase 1 / caffeic acid/5-hydroxyferulic acid O-methyltransferase (OMT1) identical to O-methyltransferase 1 [Arabidopsis thaliana][GI:2781394], SP|Q9FK25 Quercetin 3-O-methyltransferase 1 (EC 2.1.1.76) (AtOMT1) (Flavonol 3- O-methyltransferase 1) (Caffeic acid/5-hydroxyferulic acid O- methyltransferase) {Arabidop…	1532	1e-170	gi|20951|emb|CAA44006.1| lignin bispecific acid/5-hydroxyferulic acid methyltransferase [Populus tremuloides] sp|Q00763|COM1_POPTM Caffeic acid 3-O-methyltransferase 1 (S-adenosysl-L-methionine:caffeic acid 3-O-methyltransferase 1) (COMT-1) (CAOMT-1) gb|A	1907	0	gi|90190092|gb|DV465073.2|DV465073 MTUNUL1.P34.F07 NUL Populus fremontii x Populus angustifolia cDNA, mRNA sequence	1735	0	926	98.7	PF00891.7	O-methyltransferase	535	5.8e-158	60
PX0015_D09	EF144273	good	36	0	0	264	264	70	16	389	scaffold_44	99.1098	97.9042	gw1.1215.4.1	124	1e-64	At5g54000.1 68418.m06717 oxidoreductase, 2OG-Fe(II) oxygenase family protein similar to Flavonol synthase (EC 1.14.11.-) (FLS) from Lisianthus russellianus] {Eustoma grandiflorum} [SP|Q9M547], Leucoanthocyanidin dioxygenase (LDOX) (Leucoanthocyanidin hydroxylase) (Anthocyanidin synthase) from Malus spp. [SP|P51091]; contains Pfam profile PF03171: oxidoreductase, 2OG-Fe(II) oxygenase family	131	1e-08	gi|2688828|gb|AAB88878.1| ethylene-forming-enzyme-like dioxygenase [Prunus armeniaca]	136	1e-07	gi|60702686|gb|DN492496.1|DN492496 X023E09.3pR Populus wood cDNA library Populus tremula x Populus tremuloides cDNA clone X023E09 3', mRNA sequence	379	1e-104	222	96.8	n.a.	No significant hit	0	99	0
PX0015_D10	EF144274	truncated_at_5	31	0	1151	822	1151	370	24	1579	LG_XV	100	99.9344	eugene3.00150667	1499	0	At4g24780.1 68417.m03548 pectate lyase family protein similar to pectate lyase GP:14289169 from [Salix gilgiana]	1756	0	gi|34980263|gb|AAQ84042.1| pectate lyase [Malus x domestica]	1799	0	gi|90187039|gb|DY800916.1|DY800916 MTUNUL1.P54.H02 NUL Populus fremontii x Populus angustifolia cDNA, mRNA sequence	1647	0	877	98.8	PF00544.8	Pectate lyase	343	5.5e-100	250
PX0015_D13	EF144275	good	35	52	0	84	84	230	16	420	LG_I	99.729	100	estExt_fgenesh4_kg.C_LG_I0082	182	3e-99	At1g53200.2 68414.m06029 expressed protein	55	9.1	No significant hit	0	99	gi|60212320|gb|BP930690.1|BP930690 BP930690 full-length enriched poplar cDNA library Populus nigra cDNA clone PnFL1-013_G07.r 3', mRNA sequence	361	8e-99	182	100	n.a.	No significant hit	0	99	0
PX0015_D14	EF144276	good	39	20	1104	1104	1104	232	16	1414	LG_IX	100	99.7792	estExt_fgenesh4_pm.C_LG_IX0224	1276	0	At4g39090.1 68417.m05535 cysteine proteinase RD19a (RD19A) / thiol protease identical to cysteine proteinase RD19a, thiol protease SP:P43296, GI:435618 from [Arabidopsis thaliana]	1448	1e-160	gi|57282617|emb|CAE54306.1| putative papain-like cysteine proteinase [Gossypium hirsutum]	1565	1e-172	gi|90189122|gb|DV463993.2|DV463993 MTUNUL1.P21.H06 NUL Populus fremontii x Populus angustifolia cDNA, mRNA sequence	1580	0	821	99.2	PF00112.11	Papain family cysteine protease	398	1.1e-116	61
PX0015_D18	EF144277	good	31	195	1026	1026	1026	199	64	1518	LG_I	99.9297	99.8594	gw1.I.1816.1	602	0	At3g08490.1 68416.m00984 hypothetical protein	486	7e-49	gi|50058945|gb|AAT69217.1| hypothetical protein At3g08490 [Arabidopsis thaliana] gb|AAT68363.1| hypothetical protein At3g08490 [Arabidopsis thaliana] gb|AAG50832.1| hypothetical protein [Arabidopsis thaliana] ref|NP_187462.1| hypothetical protein [Arabido	486	4e-47	gi|33452261|gb|CF232832.1|CF232832 PtaJXO0016D12D1208 Poplar cDNA library from young opposite xylem Populus tremula x Populus alba cDNA 5', mRNA sequence	763	0	661	89.4	n.a.	No significant hit	0	99	0
PX0015_D20	EF144278	truncated_at_5	39	0	1139	1059	1139	345	16	1542	LG_V	99.731	99.7977	fgenesh4_pg.C_LG_V001718	1142	0	At1g76550.1 68414.m08908 pyrophosphate--fructose-6-phosphate 1-phosphotransferase alpha subunit, putative / pyrophosphate-dependent 6-phosphofructose-1-kinase, putative strong similarity to SP|Q41140 Pyrophosphate--fructose 6-phosphate 1-phosphotransferase alpha subunit (EC 2.7.1.90) (PFP) (PPI-PFK) {Ricinus communis}; contains Pfam profile PF00365: Phosphofructokinase	1712	0	gi|483547|emb|CAA83682.1| pyrophosphate-dependent phosphofructokinase alpha subunit [Ricinus communis] pir||T10102 diphosphate-fructose-6-phosphate 1-phosphotransferase (EC 2.7.1.90) alpha chain - castor bean sp|Q41140|PFPA_RICCO Pyrophosphate--fructose 6	1791	0	gi|38576769|gb|CK092444.1|CK092444 G084P01.3pR Populus tension wood cDNA library Populus tremula x Populus tremuloides cDNA clone G084P01 3', mRNA sequence	1340	0	828	96.6	n.a.	No significant hit	0	99	0
PX0015_D21	EF144279	good	32	0	0	144	144	220	16	415	LG_II	100	100	fgenesh4_pg.C_LG_IV000655	19	0.063	At5g17490.1 68418.m02052 gibberellin response modulator, putative / gibberellin-responsive modulator, putative putative member of the VHIID domain transcription factor family RGAL - Arabidopsis thaliana, EMBL:AJ224957	60	2.3	No significant hit	0	99	gi|23980995|gb|BU818382.1|BU818382 UA29DPD09 Populus tremula cambium cDNA library Populus tremula cDNA 5 prime, mRNA sequence	446	1e-124	237	98.7	n.a.	No significant hit	0	99	0
PX0015_D22	EF144280	good	28	87	1062	1062	1062	233	16	1429	LG_XI	100	99.9278	estExt_fgenesh4_pm.C_LG_XI0084	866	0	At5g54300.1 68418.m06763 expressed protein contains similarity to cotton fiber expressed protein 1 [Gossypium hirsutum] gi|3264828|gb|AAC33276	343	3e-32	gi|3264828|gb|AAC33276.1| cotton fiber expressed protein 1 [Gossypium hirsutum] pir||T09820 fiber protein 1 [imported] - upland cotton	712	2e-73	gi|90190032|gb|DV465011.2|DV465011 MTUNUL1.P33.G08 NUL Populus fremontii x Populus angustifolia cDNA, mRNA sequence	1560	0	830	98.6	PF05553.1	Cotton fibre expressed protein	393	3.5e-115	402
PX0015_E08	EF144281	good	31	101	0	216	216	88	16	455	LG_XII	100	99.7549	grail3.0079006701	406	0	At5g52240.1 68418.m06484 cytochrome b5 domain-containing protein similar to SP|P70580 Membrane associated progesterone receptor component 1 {Rattus norvegicus}; contains Pfam profile PF00173: Heme/Steroid binding domain	150	1e-10	gi|31432912|gb|AAP54488.1| putative steroid membrane binding protein [Oryza sativa (japonica cultivar-group)] ref|NP_922201.1| putative steroid membrane binding protein [Oryza sativa (japonica cultivar-group)] gb|AAG13629.1| putative steroid membrane bind	198	6e-15	gi|23964952|gb|BU811407.1|BU811407 UL83TH08 Populus leaf cDNA library Populus tremula x Populus tremuloides cDNA 5 prime, mRNA sequence	680	0	401	96.5	n.a.	No significant hit	0	99	0
PX0015_E24	EF144282	good	31	101	252	252	252	116	16	519	LG_II	99.7881	99.1507	grail3.0033027302	455	0	At3g60540.2 68416.m06772 sec61beta family protein similar to SP|P52870 Protein transport protein SEC61 beta 1 subunit {Saccharomyces cerevisiae}; contains Pfam profile PF03911: Sec61beta family	199	3e-16	gi|26450635|dbj|BAC42429.1| putative transport protein subunit [Arabidopsis thaliana]	199	1e-14	gi|24059509|gb|BU868862.1|BU868862 M123B07 Populus flower cDNA library Populus trichocarpa cDNA 5 prime, mRNA sequence	821	0	430	99	PF03911.6	Sec61beta family	88	3e-23	47
PX0015_F03	EF144283	good	39	75	291	291	291	110	16	534	LG_XVIII	99.7912	99.7908	estExt_Genewise1_v1.C_LG_XVIII0207	474	0	At5g20180.2 68418.m02404 ribosomal protein L36 family protein contains Pfam profile: PF00444 ribosomal protein L36	330	2e-31	gi|21555484|gb|AAM63869.1| ribosomal protein L36-like [Arabidopsis thaliana] gb|AAM10222.1| unknown protein [Arabidopsis thaliana] ref|NP_197518.1| ribosomal protein L36 family protein [Arabidopsis thaliana] ref|NP_850857.1| ribosomal protein L36 family p	330	7e-30	gi|24059516|gb|BU868869.1|BU868869 M123C02 Populus flower cDNA library Populus trichocarpa cDNA 5 prime, mRNA sequence	940	0	478	99.7	PF00444.8	Ribosomal protein L36	64	5.7e-16	41
PX0015_F04	EF144284	good	31	102	1119	1119	1119	265	16	1536	LG_III	100	99.9328	gw1.III.1461.1	1053	0	At5g50850.1 68418.m06300 pyruvate dehydrogenase E1 component beta subunit, mitochondrial / PDHE1-B (PDH2) identical to SP|Q38799 Pyruvate dehydrogenase E1 component beta subunit, mitochondrial precursor (EC 1.2.4.1) (PDHE1-B) {Arabidopsis thaliana}	1574	1e-175	gi|3851001|gb|AAC72193.1| pyruvate dehydrogenase E1 beta subunit isoform 2 [Zea mays]	1654	0	gi|90191550|gb|DV466629.2|DV466629 MTUNUL1.P8.B12 NUL Populus fremontii x Populus angustifolia cDNA, mRNA sequence	1574	0	832	99	PF02779.12	Transketolase, pyridine binding domai	254	3.3e-73	187
PX0015_F06	EF144285	truncated_at_5	33	0	1249	1140	1249	298	27	1610	LG_II	99.9355	100	estExt_Genewise1_v1.C_LG_II2559	1549	0	At5g02130.1 68418.m00134 expressed protein kinesin light chain - Plectonema boryanum, EMBL:U78597	1006	1e-109	gi|7340687|emb|CAB82986.1| putative protein [Arabidopsis thaliana] ref|NP_195833.1| expressed protein [Arabidopsis thaliana] pir||T48234 hypothetical protein T7H20.180 - Arabidopsis thaliana	1006	1e-107	gi|56823579|gb|CX176155.1|CX176155 H12_69-113_16.ab1 leaf inoculated with Marssonia pathogen of Populus deltoides Populus deltoides cDNA, mRNA sequence	1178	0	638	98.2	n.a.	No significant hit	0	99	0
PX0015_F10	EF144286	good	35	79	1257	1257	1257	291	16	1681	LG_VI	99.9387	99.9386	grail3.0024007102	1611	0	At1g12050.1 68414.m01391 fumarylacetoacetase, putative similar to fumarylacetoacetase (Fumarylacetoacetate hydrolase, Beta-diketonase, FAA)[Rattus norvegicus] SWISS-PROT:P25093	1904	0	gi|20334820|gb|AAM16166.1| At1g12050/F12F1_8 [Arabidopsis thaliana] ref|NP_172669.2| fumarylacetoacetase, putative [Arabidopsis thaliana]	1904	0	gi|24060558|gb|BU869461.1|BU869461 M130D02 Populus flower cDNA library Populus trichocarpa cDNA 5 prime, mRNA sequence	1459	0	744	99.7	PF01557.8	Fumarylacetoacetate (FAA) hydrolase fam	363	3.5e-106	222
PX0015_F21	EF144287	good	38	209	0	75	75	74	16	415	scaffold_29	99.723	99.7222	estExt_fgenesh4_pm.C_290117	356	0	At3g61580.1 68416.m06897 delta-8 sphingolipid desaturase (SLD1) identical to delta-8 sphingolipid desaturase GI:3819710 from [Arabidopsis thaliana]; contains Pfam profile PF00487: Fatty acid desaturase; contains Pfam profile PF00173: Heme/Steroid binding domain	65	0.6	No significant hit	0	99	gi|38571619|gb|CK087381.1|CK087381 A006P44.3pR Hybrid aspen plasmid library Populus tremula x Populus tremuloides cDNA clone A006P44 3', mRNA sequence	385	1e-106	277	92.8	n.a.	No significant hit	0	99	0
PX0015_F22	EF144288	good	36	39	1296	1296	1296	441	16	1831	LG_XII	99.9438	100	estExt_fgenesh4_pg.C_LG_XII0768	1755	0	At3g48000.1 68416.m05233 aldehyde dehydrogenase (ALDH2) identical to aldehyde dehydrogenase [Arabidopsis thaliana] GI:8574427; similar to mitochondrial aldehyde dehydrogenase [Arabidopsis thaliana] gi|19850249|gb|AAL99612; identical to cDNA aldehyde dehydrogenase AtALDH2a GI:20530140	1701	0	gi|20530131|dbj|BAB92019.1| mitochondrial aldehyde dehydrogenase [Sorghum bicolor]	1687	0	gi|60697844|gb|DN488090.1|DN488090 R032A09.3pR Populus root cDNA library Populus tremula x Populus tremuloides cDNA clone V017A09 3', mRNA sequence	1178	0	694	96.7	PF00171.11	Aldehyde dehydrogenase family	516	5.3e-152	480
PX0015_G14	EF144289	truncated_at_5	38	0	338	201	338	237	16	632	LG_I	100	99.827	gw1.I.5643.1	314	1e-178	At1g73940.1 68414.m08563 expressed protein	281	1e-25	gi|21592788|gb|AAM64737.1| unknown [Arabidopsis thaliana] gb|AAM47325.1| At1g73940/F2P9_19 [Arabidopsis thaliana] ref|NP_565076.1| expressed protein [Arabidopsis thaliana] gb|AAL15281.1| At1g73940/F2P9_19 [Arabidopsis thaliana] pir||A96767 unknown protein	281	5e-24	gi|60702163|gb|DN491973.1|DN491973 V037G11.3pR Populus male catkins cDNA library Populus trichocarpa cDNA clone V037G11 3', mRNA sequence	1076	0	570	99.1	n.a.	No significant hit	0	99	0
PX0015_G15	EF144290	good	33	95	672	672	672	238	34	1075	LG_XVI	98.3185	98.7928	eugene3.00161197	395	0	At2g38360.1 68415.m04712 prenylated rab acceptor (PRA1) family protein weak similarity to prenylated Rab acceptor 1 (PRA1) [Homo sapiens] GI:4877285; contains Pfam profile PF03208: Prenylated rab acceptor (PRA1)	466	1e-46	gi|38454104|gb|AAR20746.1| At2g38360 [Arabidopsis thaliana] gb|AAC28768.1| unknown protein [Arabidopsis thaliana] gb|AAS68109.1| At2g38360 [Arabidopsis thaliana] ref|NP_181370.1| prenylated rab acceptor (PRA1) family protein [Arabidopsis thaliana] pir||T0	466	5e-45	gi|90187505|gb|DY801382.1|DY801382 MTUNUL1.P61.D09 NUL Populus fremontii x Populus angustifolia cDNA, mRNA sequence	698	0	388	97.6	PF03208.8	PRA1 family protein	242	1.2e-69	182
PX0015_G16	EF144291	good	41	23	342	342	342	159	16	584	LG_X	100	100	estExt_fgenesh4_pm.C_LG_X0632	527	0	At1g26670.1 68414.m03249 vesical transport v-SNARE 12 (VTI12) / vesicle soluble NSF attachment protein receptor VTI1b (VTI1B) receptor VTI1b identical to SP|Q9SEL5 Vesicle transport v-SNARE 12 (AtVTI12) (Vesicle transport v-SNARE protein VTI1b) (Vesicle soluble NSF attachment protein receptor VTI1b) (AtVTI1b) {Arabidopsis thaliana}	426	2e-42	gi|27805772|sp|Q9SEL5|VT12_ARATH Vesicle transport v-SNARE 12 (AtVTI12) (Vesicle transport v-SNARE protein VTI1b) (Vesicle soluble NSF attachment protein receptor VTI1b) (AtVTI1b)	426	7e-41	gi|60698862|gb|DN488996.1|DN488996 S067C07.3pR Populus imbibed seed cDNA library Populus tremula cDNA clone S067C07 3', mRNA sequence	918	0	495	98.3	PF05008.4	Vesicle transport v-SNARE protein	38	4.1e-08	165
PX0015_H02	EF144292	good	40	562	903	903	903	218	16	1742	LG_I	100	99.8221	gw1.I.9208.1	852	0	At1g62990.1 68414.m07113 homeodomain transcription factor (KNAT7) contains Pfam profiles: PF03789 ELK domain, PF03790 KNOX1 domain, PF03791 KNOX2 domain; similar to homeobox protein HD1 SP:P46606 from [Brassica napus]; identical to cDNA homeodomain transcription factor KNAT7 (KNAT7) GI:11878229	1163	1e-127	gi|4098246|gb|AAD00253.1| homeobox 2 protein [Lycopersicon esculentum]	1221	1e-132	gi|56827730|gb|CX180306.1|CX180306 G04_45-80_14.ab1 leaf inoculated with Marssonia pathogen of Populus euramericana Populus x canadensis cDNA, mRNA sequence	1084	0	555	99.6	PF03791.3	KNOX2 domain	87	6.4e-23	47
PX0015_H04	EF144293	good	31	107	1353	1353	1353	197	16	1707	LG_IX	99.9398	99.9397	gw1.IX.2621.1	1331	0	At1g50010.1 68414.m05612 tubulin alpha-2/alpha-4 chain (TUA2) identical to tubulin alpha-2/alpha-4 chain SP|P29510 GB:P29510 from [Arabidopsis thaliana]	2136	0	gi|56481497|gb|AAV92379.1| alpha tubulin 1 [Pseudotsuga menziesii var. menziesii] gb|AAV92378.1| alpha tubulin 1 [Pseudotsuga menziesii var. menziesii] gb|AAV92377.1| alpha tubulin 1 [Pseudotsuga menziesii var. menziesii] gb|AAV92376.1| alpha tubulin 1 [P	2157	0	gi|38594434|gb|CK110109.1|CK110109 N053A06 Populus bark cDNA library Populus tremula x Populus tremuloides cDNA clone N053A06 5', mRNA sequence	1588	0	871	98.1	PF00091.14	Tubulin/FtsZ family, GTPase domain	347	3.3e-101	224
PX0015_H06	EF144294	good	35	152	1131	1131	1131	484	15	1820	scaffold_185	99.9435	100	estExt_Genewise1_v1.C_1850029	1276	0	At5g09810.1 68418.m01135 actin 7 (ACT7) / actin 2 identical to SP|P53492 Actin 7 (Actin-2) {Arabidopsis thaliana}	1934	0	gi|23955912|gb|AAN40685.1| actin [Stevia rebaudiana]	1950	0	gi|57891177|gb|CX656348.1|CX656348 PO01001A05 Poplar SC cDNA library Populus alba x Populus tremula var. glandulosa cDNA clone PO01001A05 5', mRNA sequence	1332	0	754	97.3	PF00022.7	Actin	931	5e-277	373
PX0015_H08	EF144295	good	32	171	1239	1239	1239	333	19	1797	LG_XVIII	99.9428	100	estExt_fgenesh4_pg.C_LG_XVIII0084	1619	0	At3g13920.1 68416.m01758 eukaryotic translation initiation factor 4A-1 / eIF-4A-1 eIF-4A-1 gi:15293046, gi:15450485; contains Pfam profile PF00270: DEAD/DEAH box helicase; contains Pfam profile PF00271: Helicase conserved C-terminal domain	1966	0	gi|485945|emb|CAA55739.1| unnamed protein product [Nicotiana tabacum] sp|Q40468|IF415_TOBAC Eukaryotic initiation factor 4A-15 (eIF4A-15) (eIF-4A-15)	2042	0	gi|90190190|gb|DV465177.2|DV465177 MTUNUL1.P36.A09 NUL Populus fremontii x Populus angustifolia cDNA, mRNA sequence	1758	0	918	99.1	PF00270.16	DEAD/DEAH box helicase	208	2.1e-59	267
PX0015_H10	EF144296	good	36	228	1281	1281	1281	279	16	1843	LG_IV	99.9442	99.9441	estExt_Genewise1_v1.C_LG_IV3912	980	0	At5g37370.1 68418.m04489 pre-mRNA splicing factor PRP38 family protein (SRL1) contains Pfam profile PF03371: PRP38 family	1040	1e-113	gi|50933059|ref|XP_476057.1| unknown protein [Oryza sativa (japonica cultivar-group)] gb|AAT38075.1| unknown protein [Oryza sativa (japonica cultivar-group)]	1104	1e-118	gi|24070907|gb|BU879383.1|BU879383 V059E01 Populus flower cDNA library Populus trichocarpa cDNA 5 prime, mRNA sequence	1249	0	649	99.2	PF03371.4	PRP38 family	104	4.4e-28	232
PX0015_H11	EF144297	good	33	67	0	78	78	314	16	511	scaffold_29	99.7835	99.7831	estExt_fgenesh4_pg.C_LG_III0841	66	7e-30	At2g17740.1 68415.m02055 DC1 domain-containing protein	60	3.6	No significant hit	0	99	gi|28608552|gb|CA825003.1|CA825003 R51G06 two-month-old roots from clone 'Beaupre' Populus trichocarpa x Populus deltoides cDNA 5', mRNA sequence	38.2	0.19	19	100	n.a.	No significant hit	0	99	0
PX0015_H12	EF144298	good	34	47	1857	1857	1857	123	16	2080	LG_VII	99.9507	99.9014	eugene3.00071126	954	0	At4g34910.1 68417.m04950 DEAD/DEAH box helicase, putative (RH16) identical to cDNA DEAD box RNA helicase, RH16 GI:3776006	1884	0	gi|7270442|emb|CAB80208.1| RNA helicase (RH16) [Arabidopsis thaliana] gb|AAO42436.1| putative DEAD/DEAH box RNA helicase protein [Arabidopsis thaliana] emb|CAB45452.1| RNA helicase (RH16) [Arabidopsis thaliana] gb|AAO22635.1| putative DEAD/DEAH box RNA he	1884	0	gi|56816158|gb|CX168734.1|CX168734 D07_69-117_07.ab1 leaf inoculated with Marssonia pathogen of Populus deltoides Populus deltoides cDNA, mRNA sequence	1294	0	665	99.5	PF00270.16	DEAD/DEAH box helicase	162	1.2e-45	270
PX0015_H13	EF144299	good	33	67	0	102	102	202	16	423	scaffold_164	100	99.4652	estExt_Genewise1_v1.C_1640044	348	0	At4g27690.1 68417.m03981 vacuolar protein sorting-associated protein 26, putative / VPS26, putative similar to vacuolar sorting protein 26 [Homo sapiens] GI:9622852; contains Pfam profile PF03643: Vacuolar protein sorting-associated protein 26	198	2e-16	gi|21689605|gb|AAM67424.1| AT4g27690/T29A15_180 [Arabidopsis thaliana] gb|AAM19785.1| AT4g27690/T29A15_180 [Arabidopsis thaliana] ref|NP_194499.2| vacuolar protein sorting-associated protein 26, putative / VPS26, putative [Arabidopsis thaliana] sp|Q9T091|	198	6e-15	gi|27411408|gb|CA924478.1|CA924478 MTU7CL.P6.B09 Aspen leaf cDNA Library Populus tremuloides cDNA, mRNA sequence	303	2e-81	232	91.5	n.a.	No significant hit	0	99	0
PX0015_H16	EF144300	good	31	76	1413	1413	1413	387	16	1926	LG_I	99.9468	100	estExt_fgenesh4_pm.C_LG_I0969	1487	0	At4g13930.1 68417.m02156 glycine hydroxymethyltransferase, putative / serine hydroxymethyltransferase, putative / serine/threonine aldolase, putative similar to serine hydroxymethyltransferase [Chlamydomonas reinhardtii] GI:17066746; contains Pfam profile PF00464: serine hydroxymethyltransferase	2205	0	gi|7268097|emb|CAB78435.1| hydroxymethyltransferase [Arabidopsis thaliana] emb|CAB10172.1| hydroxymethyltransferase [Arabidopsis thaliana] gb|AAM16248.1| AT4g13930/dl3005c [Arabidopsis thaliana] gb|AAK32757.1| AT4g13930/dl3005c [Arabidopsis thaliana] ref|	2205	0	gi|38595294|gb|CK110969.1|CK110969 P071D12 Populus petioles cDNA library Populus tremula cDNA clone P071D12 5', mRNA sequence	1409	0	743	98.9	PF00464.8	Serine hydroxymethyltransferase	897	8.5e-267	402
PX0015_H17	EF144301	good	38	146	0	87	87	188	16	478	LG_XIII	99.7642	100	estExt_Genewise1_v1.C_LG_IV0116	22	0.001	At4g15290.1 68417.m02341 cellulose synthase family protein similar to Zea mays cellulose synthase-5 [gi:9622882], -4 [gi:9622880]	69	0.29	No significant hit	0	99	gi|24106233|gb|BU895168.1|BU895168 X020B12 Populus wood cDNA library Populus tremula x Populus tremuloides cDNA 5 prime, mRNA sequence	622	1e-177	423	93.3	n.a.	No significant hit	0	99	0
PX0015_H20	EF144302	good	35	200	1776	1776	1776	301	16	2331	scaffold_129	99.9561	100	estExt_fgenesh4_pg.C_1290019	1837	0	At1g74690.1 68414.m08650 calmodulin-binding family protein low similarity to SF16 protein [Helianthus annuus] GI:560150; contains Pfam profile PF00612: IQ calmodulin-binding motif	1099	1e-119	gi|22136364|gb|AAM91260.1| unknown protein [Arabidopsis thaliana] gb|AAM20530.1| unknown protein [Arabidopsis thaliana] ref|NP_177607.2| calmodulin-binding family protein [Arabidopsis thaliana]	1099	1e-118	gi|33450852|gb|CF231423.1|CF231423 PtaC0021C4C0406 Poplar cDNA library from cambial zone Populus tremula x Populus alba cDNA 5', mRNA sequence	1306	0	764	96.6	PF00612.14	IQ calmodulin-binding motif	26	9.9e-05	24
PX0015_H21	EF144303	truncated_at_5	36	0	237	81	237	181	16	473	LG_XIV	100	99.7625	gw1.XIV.2529.1	237	1e-132	At3g05560.2 68416.m00614 60S ribosomal protein L22-2 (RPL22B) identical to 60S ribosomal protein L22-2 SP:Q9M9W1 from [Arabidopsis thaliana]	258	3e-23	gi|6714454|gb|AAF26141.1| putative 60S ribosomal protein L22 [Arabidopsis thaliana] gb|AAP21331.1| At3g05560 [Arabidopsis thaliana] gb|AAM66123.1| 60S ribosomal protein L22-2 [Arabidopsis thaliana] gb|AAM20231.1| putative 60S ribosomal protein L22 [Arabid	258	1e-21	gi|24059587|gb|BU868940.1|BU868940 M124A08 Populus flower cDNA library Populus trichocarpa cDNA 5 prime, mRNA sequence	835	0	421	100	PF01776.6	Ribosomal L22e protein family	94	4.3e-25	119
PX0015_H22	EF144304	good	36	161	1662	1662	1662	251	19	2132	LG_II	99.9519	99.9519	fgenesh4_pm.C_LG_II001163	1470	0	At3g25140.1 68416.m03139 glycosyl transferase family 8 protein contains Pfam profile: PF01501 glycosyl transferase family 8	2318	0	gi|34098907|gb|AAQ56836.1| At3g25140 [Arabidopsis thaliana] dbj|BAB02072.1| unnamed protein product [Arabidopsis thaliana] gb|AAM20426.1| glycosyl transferase, putative [Arabidopsis thaliana] ref|NP_189150.1| glycosyl transferase family 8 protein [Arabido	2318	0	gi|57893196|gb|CX658367.1|CX658367 PO01034C09 Poplar SC cDNA library Populus alba x Populus tremula var. glandulosa cDNA clone PO01034C09 5', mRNA sequence	1304	0	697	98.7	PF01501.9	Glycosyl transferase family 8	397	2e-116	368
PX0015_H23	EF144305	truncated_at_5	38	0	413	324	413	78	16	548	LG_III	100	100	grail3.0018017101	430	0	At1g62520.1 68414.m07054 expressed protein	337	3e-32	gi|28973499|gb|AAO64074.1| unknown protein [Arabidopsis thaliana] gb|AAO42171.1| unknown protein [Arabidopsis thaliana] ref|NP_176441.1| expressed protein [Arabidopsis thaliana] gb|AAD43609.1| T3P18.8 [Arabidopsis thaliana]	337	1e-30	gi|90188035|gb|DY801912.1|DY801912 MTUNUL1.P68.H11 NUL Populus fremontii x Populus angustifolia cDNA, mRNA sequence	478	1e-134	265	97.7	n.a.	No significant hit	0	99	0
PX0015_H24	EF144306	truncated_at_3	39	245	2293	285	2293	0	16	2593	LG_XII	99.9606	100	eugene3.00121046	2284	0	At5g51060.1 68418.m06329 respiratory burst oxidase protein C (RbohC) / NADPH oxidase nearly identical to respiratory burst oxidase protein C from Arabidopsis thaliana [gi:3242785]	2503	0	gi|20805911|gb|AAM28891.1| NADPH oxidase [Nicotiana tabacum]	2864	0	gi|50067464|gb|AJ775789.1|AJ775789 AJ775789 Populus euphratica root 3-6 months Populus euphratica cDNA clone P0000400005F06F1, mRNA sequence	702	0	389	97.9	PF01794.7	Ferric reductase like transmembrane com	258	2.3e-74	32
PX0015_I02	EF144307	good	31	232	0	186	186	136	55	643	LG_IV	99.8205	100	fgenesh4_pg.C_LG_IV000713	189	1e-103	At2g26730.1 68415.m03206 leucine-rich repeat transmembrane protein kinase, putative	130	4e-08	gi|34902474|ref|NP_912583.1| Putative leucine-rich repeat transmembrane protein kinase [Oryza sativa (japonica cultivar-group)] gb|AAN05336.1| Putative leucine-rich repeat transmembrane protein kinase [Oryza sativa (japonica cultivar-group)]	176	8e-12	gi|60695974|gb|DN486432.1|DN486432 P027B02.3pR Populus petioles cDNA library Populus tremula cDNA clone P027B02 3', mRNA sequence	965	0	551	96.7	n.a.	No significant hit	0	99	0
PX0015_I04	EF144308	truncated_at_5	44	0	334	201	334	179	16	576	LG_III	99.2248	99.8047	estExt_Genewise1_v1.C_LG_III0117	512	0	At4g16520.2 68417.m02501 autophagy 8f (APG8f) identical to autophagy 8f [Arabidopsis thaliana] GI:19912161; contains Pfam profile PF02991: Microtubule associated protein 1A/1B, light chain 3	451	2e-45	gi|21615419|emb|CAD33929.1| microtubule associated protein [Cicer arietinum]	460	8e-45	gi|24059637|gb|BU868990.1|BU868990 M124F03 Populus flower cDNA library Populus trichocarpa cDNA 5 prime, mRNA sequence	983	0	512	99.2	PF02991.5	Microtubule associated protein 1A/1B, light	279	6.4e-81	106
PX0015_I05	EF144309	good	32	51	720	720	720	291	16	1113	LG_XV	99.8122	99.8119	eugene3.00151077	905	0	At5g60490.1 68418.m07586 fasciclin-like arabinogalactan-protein (FLA12)	520	6e-53	gi|47717933|gb|AAT37958.1| fasciclin-like AGP 15 [Populus alba x Populus tremula]	835	8e-88	gi|33453499|gb|CF234070.1|CF234070 PtaJXO2C10C1006 Poplar cDNA library from young opposite xylem Populus tremula x Populus alba cDNA 5', mRNA sequence	1164	0	668	96.5	PF02469.10	Fasciclin domain	112	1.1e-30	149
PX0015_I06	EF144310	good	36	30	468	468	468	144	16	697	LG_II	99.845	99.3789	estExt_Genewise1_v1.C_LG_II1812	325	0	At2g47110.1 68415.m05883 ubiquitin extension protein 6 (UBQ6) / 40S ribosomal protein S27A (RPS27aB) identical to GI:166936	646	7e-68	gi|1771780|emb|CAA71132.1| ubiquitin extension protein [Solanum tuberosum] pir||T52334 ubiquitin extension protein [imported] - potato	681	3e-70	gi|47106775|gb|CK318352.1|CK318352 B9P08c11 Populus stem seasonal library Populus deltoides cDNA, mRNA sequence	620	1e-176	329	98.7	PF00240.12	Ubiquitin family	151	2.5e-42	83
PX0015_I07	EF144311	good	32	91	687	687	687	245	16	1074	LG_XIII	99.9025	99.9024	estExt_fgenesh4_pg.C_LG_XIII0239	1011	0	At4g11150.1 68417.m01807 vacuolar ATP synthase subunit E / V-ATPase E subunit / vacuolar proton pump E subunit (VATE) identical to SP|Q39258 Vacuolar ATP synthase subunit E (EC 3.6.3.14) (V-ATPase E subunit) (Vacuolar proton pump E subunit) {Arabidopsis thaliana}	869	2e-93	gi|5733660|gb|AAD49706.1| vacuolar V-H+ATPase subunit E [Citrus limon] sp|Q9SWE7|VATE_CITLI Vacuolar ATP synthase subunit E (V-ATPase E subunit) (Vacuolar proton pump E subunit) (CLVE-1)	970	1e-103	gi|51874545|gb|CV130625.1|CV130625 B9SP07c06 Populus stem seasonal library Populus deltoides cDNA, mRNA sequence	1699	0	880	99.4	PF01991.7	ATP synthase (E/31 kDa) subunit	351	1.9e-102	210
PX0015_I08	EF144312	truncated_at_5	32	0	247	150	247	245	16	543	LG_X	100	100	estExt_fgenesh4_pg.C_LG_VIII0541	160	6e-86	At2g38080.1 68415.m04674 laccase, putative / diphenol oxidase, putative similar to diphenol oxidase [Nicotiana tabacum][GI:1685087]	346	3e-33	gi|3805960|emb|CAA74103.1| laccase [Populus balsamifera subsp. trichocarpa]	393	4e-37	gi|33454850|gb|CF235421.1|CF235421 PtaJXT0022F2F0212 Poplar cDNA library from young tension xylem Populus tremula x Populus alba cDNA 5', mRNA sequence	624	1e-178	347	97.6	PF07731.3	Multicopper oxidase	52	1.9e-12	152
PX0015_I09	EF144313	good	31	93	519	519	519	342	16	1004	LG_XIV	99.8955	99.8954	fgenesh4_pg.C_LG_XIV000877	393	0	At5g16490.1 68418.m01927 p21-rho-binding domain-containing protein contains Pfam PF00786: P21-Rho-binding domain	193	4e-15	gi|34365669|gb|AAQ65146.1| At5g16490 [Arabidopsis thaliana] dbj|BAB09617.1| unnamed protein product [Arabidopsis thaliana] ref|NP_197153.1| p21-rho-binding domain-containing protein [Arabidopsis thaliana] dbj|BAD44641.1| putative protein [Arabidopsis thal	193	2e-13	gi|33452410|gb|CF232981.1|CF232981 PtaJXO0018A3A0301 Poplar cDNA library from young opposite xylem Populus tremula x Populus alba cDNA 5', mRNA sequence	1174	0	687	96.3	PF00786.16	P21-Rho-binding domain	17	0.0025	60
PX0015_I11	EF144314	good	40	61	654	654	654	279	16	1053	LG_XIV	99.8997	100	estExt_Genewise1_v1.C_LG_XIV3351	996	0	At5g42570.1 68418.m05183 expressed protein low similarity to SP|P51572 B-cell receptor-associated protein 31 (6C6-AG tumor-associated antigen) (DXS1357E) {Homo sapiens}	384	3e-37	gi|18422225|ref|NP_568607.1| expressed protein [Arabidopsis thaliana] gb|AAK96684.1| Unknown protein [Arabidopsis thaliana]	384	1e-35	gi|60712099|gb|DN501909.1|DN501909 V037D05.5pR Populus male catkins cDNA library Populus trichocarpa cDNA clone V037D05 5', mRNA sequence	1427	0	744	99.1	PF05529.1	B-cell receptor-associated protein 31-like	-33	7.1e-06	236
PX0015_I14	EF144315	good	38	5	408	408	408	123	24	601	LG_VIII	99.6289	99.4413	grail3.0006043401	198	1e-108	At1g13635.1 68414.m01602 methyladenine glycosylase family protein Contains Pfam profile PF03352: Methyladenine glycosylase	167	2e-12	gi|25518014|pir||E86269 F21F23.7 protein - Arabidopsis thaliana gb|AAF81290.1| Contains similarity to a putative DNA-3-methyladenine glycosylase I F9E10.6 gi|6646756 from Arabidopsis thaliana BAC F9E10 gb|AC013258	167	8e-11	gi|33452144|gb|CF232715.1|CF232715 PtaJXO0015A11A1101 Poplar cDNA library from young opposite xylem Populus tremula x Populus alba cDNA 5', mRNA sequence	880	0	507	96.8	n.a.	No significant hit	0	99	0
PX0015_I15	EF144316	good	31	183	591	591	591	237	16	1061	scaffold_142	100	100	estExt_Genewise1_v1.C_1420243	1014	0	At1g75840.1 68414.m08809 Rac-like GTP-binding protein (ARAC5) / Rho-like GTP-binding protein (ROP4) identical to RAC-like GTP-binding protein (ARAC5) SP:Q38937 [Arabidopsis thaliana], Rho-like GTP binding protein [Arabidopsis thaliana] GI:2654009; identical to cDNA Rho-like GTP binding protein (Rop4) GI:2654008	851	2e-91	gi|1370201|emb|CAA98190.1| RAC2 [Lotus corniculatus var. japonicus] sp|Q40220|RAC2_LOTJA RAC-like GTP binding protein RAC2	884	2e-93	gi|24103432|gb|BU892367.1|BU892367 P062G05 Populus petioles cDNA library Populus tremula cDNA 5 prime, mRNA sequence	1241	0	695	97.5	PF00071.11	Ras family	260	4e-75	179
PX0015_I16	EF144317	good	31	0	233	183	233	175	19	461	LG_X	99.2754	100	estExt_Genewise1_v1.C_LG_X0562	394	0	At3g06680.1 68416.m00788 60S ribosomal protein L29 (RPL29B) similar to 60S ribosomal protein L29 GB:P25886 from (Rattus norvegicus)	279	1e-25	gi|7959366|dbj|BAA96072.1| ribosomal protein L29 [Panax ginseng]	297	2e-26	gi|24074576|gb|BU883052.1|BU883052 UM85TG04 Populus flower cDNA library Populus trichocarpa cDNA 5 prime, mRNA sequence	817	0	412	100	PF01779.6	Ribosomal L29e protein family	71	3.4e-18	42
PX0015_I18	EF144318	truncated_at_5	32	0	287	189	287	212	16	550	LG_V	100	100	estExt_fgenesh4_pm.C_LG_V0429	502	0	At1g61580.1 68414.m06939 60S ribosomal protein L3 (RPL3B) identical to ribosomal protein GI:806279 from [Arabidopsis thaliana]	435	1e-43	gi|33526922|gb|AAQ21399.1| ribosomal protein L3 [Triticum aestivum] gb|AAQ21396.1| ribosomal protein L3 [Triticum aestivum]	466	1e-45	gi|57888800|gb|CX653971.1|CX653971 PO02011A09 Poplar SC cDNA library Populus alba x Populus tremula var. glandulosa cDNA clone PO02011A09 5', mRNA sequence	874	0	473	98.3	n.a.	No significant hit	0	99	0
PX0015_I20	EF144319	good	36	22	0	276	276	238	16	591	LG_XIII	99.6289	100	estExt_fgenesh4_pg.C_LG_XIII0304	530	0	At3g47510.1 68416.m05167 expressed protein	89	0.002	gi|24817264|emb|CAD56224.1| hypothetical protein [Cicer arietinum]	115	8e-05	gi|24106363|gb|BU895298.1|BU895298 X022A11 Populus wood cDNA library Populus tremula x Populus tremuloides cDNA 5 prime, mRNA sequence	874	0	529	95.8	n.a.	No significant hit	0	99	0
PX0015_I21	EF144320	truncated_at_5	36	0	526	405	526	420	16	1001	LG_VI	100	99.8946	estExt_fgenesh4_pg.C_13980001	916	0	At5g05170.1 68418.m00550 cellulose synthase, catalytic subunit (Ath-B) nearly identical to gi:2827143, cellulose synthase, catalytic subunit (Ath-B)	814	4e-87	gi|37725361|gb|AAO25536.1| cellulose synthase [Populus tremuloides]	926	2e-98	gi|38577276|gb|CK092951.1|CK092951 G101P46.3pR Populus tension wood cDNA library Populus tremula x Populus tremuloides cDNA clone G101P46 3', mRNA sequence	1235	0	768	95.5	n.a.	No significant hit	0	99	0
PX0015_I22	EF144321	good	32	440	264	72	72	2	16	565	LG_VII	99.8066	99.6124	gw1.VII.1436.1	186	1e-101	At5g09310.1 68418.m01079 expressed protein	261	2e-23	gi|32189291|gb|AAP75800.1| At5g09310 [Arabidopsis thaliana] gb|AAM66122.1| unknown [Arabidopsis thaliana] dbj|BAC43262.1| unknown protein [Arabidopsis thaliana] emb|CAC05457.1| putative protein [Arabidopsis thaliana] ref|NP_196493.1| expressed protein [Ar	261	9e-22	gi|24012399|gb|BU832674.1|BU832674 T037A01 Populus apical shoot cDNA library Populus tremula x Populus tremuloides cDNA 5 prime, mRNA sequence	601	1e-171	383	94.2	n.a.	No significant hit	0	99	0
PX0015_I24	EF144322	good	33	97	0	171	171	201	16	521	scaffold_107	99.7881	100	estExt_fgenesh4_pg.C_1070031	282	1e-159	At5g53880.1 68418.m06702 expressed protein	138	3e-09	gi|21592669|gb|AAM64618.1| unknown [Arabidopsis thaliana] gb|AAN15540.1| unknown protein [Arabidopsis thaliana] dbj|BAB10718.1| unnamed protein product [Arabidopsis thaliana] ref|NP_568802.1| expressed protein [Arabidopsis thaliana] gb|AAL62397.1| unknown	138	1e-07	gi|24058326|gb|BU867679.1|BU867679 M103A11 Populus flower cDNA library Populus trichocarpa cDNA 5 prime, mRNA sequence	813	0	421	99.2	n.a.	No significant hit	0	99	0
PX0015_J05	EF144323	good	40	343	0	48	48	53	16	503	LG_XVIII	99.3289	97.7477	eugene3.08360002	55	3e-23	At5g10630.1 68418.m01231 elongation factor 1-alpha, putative / EF-1-alpha, putative contains similarity to SWISS-PROT:Q9YAV0 elongation factor 1-alpha (EF-1-alpha) [Aeropyrum pernix]	71	0.19	No significant hit	0	99	gi|28605755|gb|CA822206.1|CA822206 R05A03 two-month-old roots from clone 'Beaupre' Populus trichocarpa x Populus deltoides cDNA 5', mRNA sequence	513	1e-144	344	94.4	n.a.	No significant hit	0	99	0
PX0015_J23	EF144324	good	31	93	252	252	252	245	16	640	LG_VIII	99.8314	100	gw1.VIII.1505.1	204	1e-112	At1g66240.1 68414.m07519 copper homeostasis factor, putative / copper chaperone, putative (CCH) similar to gi:3168840 contains Pfam profile PF00403: Heavy-metal-associated domain	308	1e-28	gi|47176684|gb|AAT12488.1| copper chaperone [Populus alba x Populus tremula var. glandulosa]	330	1e-29	gi|33455046|gb|CF235617.1|CF235617 PtaJXT0024H8H0816 Poplar cDNA library from young tension xylem Populus tremula x Populus alba cDNA 5', mRNA sequence	1003	0	590	96.7	PF00403.14	Heavy-metal-associated domain	69	1.7e-17	65
PX0015_K02	EF144325	good	36	0	0	0	0	0	16	256	LG_XVII	99.5098	100	eugene3.00170110	164	1e-88	At3g66652.1 68416.m00776 fip1 motif-containing protein contains Pfam profile PF05182: Fip1 motif	65	0.33	No significant hit	0	99	gi|46949898|gb|CN549698.1|CN549698 GQ0244.B3_I21 GQ024 Populus trichocarpa x Populus deltoides cDNA clone GQ0244_I21 5', mRNA sequence	317	7e-86	164	99.3	n.a.	No significant hit	0	99	0
PX0015_K10	EF144326	good	34	268	0	24	24	0	16	343	LG_VII	99.6587	100	grail3.0019006102	292	1e-165	At4g33985.1 68417.m04822 expressed protein	120	1e-07	gi|21617998|gb|AAM67048.1| unknown [Arabidopsis thaliana]	120	8e-06	gi|28610006|gb|CA826457.1|CA826457 R78F03 two-month-old roots from clone 'Beaupre' Populus trichocarpa x Populus deltoides cDNA 5', mRNA sequence	559	1e-158	293	99.3	n.a.	No significant hit	0	99	0
PX0015_K11	EF144327	good	31	247	417	417	417	404	16	1118	LG_I	99.5331	99.8124	estExt_fgenesh4_pm.C_LG_I0696	944	0	At5g59890.1 68418.m07510 actin-depolymerizing factor 4 (ADF4) identical to SP|Q9ZSK3 Actin-depolymerizing factor 4 (ADF-4) (AtADF4) {Arabidopsis thaliana}	629	1e-65	gi|14906210|gb|AAK72616.1| actin-depolymerizing factor 2 [Petunia x hybrida] sp|Q9FVI1|ADF2_PETHY Actin-depolymerizing factor 2 (ADF 2) gb|AAG16974.1| actin-depolymerizing factor 2 [Petunia x hybrida]	663	7e-68	gi|38581921|gb|CK097596.1|CK097596 UB56BPA04.3pR Populus active cambium cDNA library Populus tremula cDNA clone UB56BPA04 3', mRNA sequence	1513	0	855	97.5	PF00241.9	Cofilin/tropomyosin-type actin-binding pr	190	4.8e-54	148
PX0015_K17	EF144328	truncated_at_5	36	0	918	861	918	141	16	1114	LG_VII	100	100	eugene3.00070768	619	0	At1g14650.1 68414.m01741 SWAP (Suppressor-of-White-APricot)/surp domain-containing protein / ubiquitin family protein similar to SP|Q15459 Splicing factor 3 subunit 1 (Spliceosome associated protein 114) {Homo sapiens}; contains Pfam profiles PF00240: Ubiquitin family, PF01805: Surp module	416	6e-41	gi|25402776|pir||G86280 protein T5E21.13 [imported] - Arabidopsis thaliana gb|AAF63169.1| T5E21.13 [Arabidopsis thaliana]	416	3e-39	gi|46842718|gb|CN524349.1|CN524349 GQ015M14.T3_G01 GQ015 Populus trichocarpa x Populus deltoides cDNA clone GQ015M14_G01 5', mRNA sequence	922	0	725	91	PF00240.12	Ubiquitin family	39	1.8e-08	83
PX0015_K18	EF144329	good	33	32	213	213	213	141	32	454	scaffold_185	100	99.7429	estExt_Genewise1_v1.C_1850029	270	1e-151	At5g09810.1 68418.m01135 actin 7 (ACT7) / actin 2 identical to SP|P53492 Actin 7 (Actin-2) {Arabidopsis thaliana}	414	3e-41	gi|32186902|gb|AAP73455.1| actin [Gossypium hirsutum]	420	1e-40	gi|56820804|gb|CX173380.1|CX173380 A12_69-116_02.ab1 leaf inoculated with Marssonia pathogen of Populus deltoides Populus deltoides cDNA, mRNA sequence	759	0	387	99.7	n.a.	No significant hit	0	99	0
PX0015_L11	EF144330	good	31	182	0	39	39	36	16	307	LG_XV	98.8462	99.6109	estExt_Genewise1_v1.C_LG_XV1527	246	1e-137	At3g06040.2 68416.m00691 ribosomal protein L12 family protein contains similarity to 50S ribosomal protein L12-C, chloroplast precursor GB:P36212 from [Arabidopsis thaliana]	108	3e-06	gi|20465711|gb|AAM20324.1| unknown protein [Arabidopsis thaliana] gb|AAL36347.1| unknown protein [Arabidopsis thaliana] ref|NP_974234.1| ribosomal protein L12 family protein [Arabidopsis thaliana] ref|NP_187255.1| ribosomal protein L12 family protein [Ara	108	0.0002	gi|60710648|gb|DN500458.1|DN500458 UL52PE04.5pR Populus cold stressed leaves cDNA library Populus tremula x Populus tremuloides cDNA clone UL52PE04 5', mRNA sequence	480	1e-135	246	99.5	n.a.	No significant hit	0	99	0
PX0015_M01	EF144331	good	31	63	639	639	639	285	16	1037	LG_VI	99.798	99.4939	eugene3.00061644	947	0	At5g11770.1 68418.m01374 NADH-ubiquinone oxidoreductase 20 kDa subunit, mitochondrial identical to NADH-ubiquinone oxidoreductase 20 kDa subunit mitochondrial [precursor] SP:Q42577 from [Arabidopsis thaliana]; contains Pfam profile: PF01058 NADH ubiquinone oxidoreductase, 20 Kd subunit	790	3e-84	gi|21537333|gb|AAM61674.1| NADH dehydrogenase ubiquinone [Arabidopsis thaliana] gb|AAL07031.1| putative NADH dehydrogenase (ubiquinone) [Arabidopsis thaliana] gb|AAM91312.1| NADH dehydrogenase / ubiquinone [Arabidopsis thaliana] emb|CAB87695.1| NADH dehyd	790	1e-82	gi|51874569|gb|CV130649.1|CV130649 B9SP07g08 Populus stem seasonal library Populus deltoides cDNA, mRNA sequence	1655	0	896	98.2	PF01058.10	NADH ubiquinone oxidoreductase, 20 Kd sub	220	3.9e-63	145
PX0015_M03	EF144332	good	31	966	0	63	63	40	23	1126	LG_XIV	99.9067	99.6265	grail3.0104003001	573	0	At4g27850.1 68417.m03999 proline-rich family protein contains proline-rich extensin domains, INTERPRO:IPR002965	76	0.18	gi|16127022|ref|NP_421586.1| hypothetical protein CC2790 [Caulobacter crescentus CB15] gb|AAK24754.1| conserved hypothetical protein [Caulobacter crescentus CB15] pir||F87594 conserved hypothetical protein CC2790 [imported] - Caulobacter crescentus	103	0.006	gi|56832177|gb|CX184753.1|CX184753 D02_45-52_08.ab1 leaf inoculated with Marssonia pathogen of Populus euramericana Populus x canadensis cDNA, mRNA sequence	936	0	524	97.7	n.a.	No significant hit	0	99	0
PX0015_M04	EF144333	good	35	39	306	0	306	0	16	396	LG_V	94.7826	100	fgenesh4_pg.C_LG_V000808	253	1e-141	At4g08960.1 68417.m01476 phosphotyrosyl phosphatase activator (PTPA) family protein similar to Protein phosphatase 2A, regulatory subunit B' (PP2A, subunit B', PR53 isoform) (Phosphotyrosyl phosphatase activator) (PTPA) (Swiss-Prot:Q28717) [Oryctolagus cuniculus]	152	4e-11	gi|21593155|gb|AAM65104.1| putative phosphotyrosyl phosphatase activator protein [Arabidopsis thaliana]	152	1e-09	gi|60208483|gb|BP926853.1|BP926853 BP926853 full-length enriched poplar cDNA library Populus nigra cDNA clone PnFL1-064_M07.f 5', mRNA sequence	464	1e-130	253	98.4	n.a.	No significant hit	0	99	0
PX0015_M09	EF144334	good	34	102	600	600	600	402	16	1157	LG_I	99.9097	100	estExt_fgenesh4_pm.C_LG_I0169	981	0	At1g27390.1 68414.m03339 mitochondrial import receptor subunit TOM20-2 (TOM20-2) identical to mitochondrial import receptor subunit TOM20-2 SP:P82873 from [Arabidopsis thaliana]	567	2e-58	gi|1524370|emb|CAA63223.1| TOM20 [Solanum tuberosum] sp|P92792|TOM20_SOLTU Mitochondrial import receptor subunit TOM20 (Translocase of outer membrane 20 kDa subunit) pir||T07679 protein import receptor TOM20, mitochondrial - potato	683	4e-70	gi|46842692|gb|CN524323.1|CN524323 GQ015M17.T3_E08 GQ015 Populus trichocarpa x Populus deltoides cDNA clone GQ015M17_E08 5', mRNA sequence	751	0	725	87.9	PF06552.2	Plant specific mitochondrial import recep	456	3.1e-134	203
PX0015_M10	EF144335	good	42	248	0	90	90	33	69	485	LG_XII	100	99.1979	estExt_fgenesh4_pg.C_LG_XII1068	351	0	No significant hit	0	99	No significant hit	0	99	gi|38598370|gb|CK114045.1|CK114045 V030D11 Populus male catkins cDNA library Populus trichocarpa cDNA clone V030D11 5', mRNA sequence	622	1e-177	322	99.3	n.a.	No significant hit	0	99	0
PX0015_M12	EF144336	truncated_at_5	32	0	165	105	165	292	15	507	LG_XVII	100	100	grail3.0080008401	168	9e-91	At2g34590.1 68415.m04250 transketolase family protein similar to SP|O66113 Pyruvate dehydrogenase E1 component, beta subunit (EC 1.2.4.1). {Zymomonas mobilis}; contains Pfam profiles PF02779: Transketolase, pyridine binding domain, PF02780: Transketolase, C-terminal domain	277	2e-25	gi|20334776|gb|AAM16249.1| At1g30120/T2H7_8 [Arabidopsis thaliana] ref|NP_174304.1| pyruvate dehydrogenase E1 component beta subunit, chloroplast [Arabidopsis thaliana] gb|AAK32751.1| At1g30120/T2H7_8 [Arabidopsis thaliana] gb|AAG50862.1| pyruvate dehydro	277	9e-24	gi|56818613|gb|CX171189.1|CX171189 C12_69-91_06.ab1 leaf inoculated with Marssonia pathogen of Populus deltoides Populus deltoides cDNA, mRNA sequence	728	0	408	97.5	n.a.	No significant hit	0	99	0
PX0015_M17	EF144337	good	36	244	588	588	588	285	16	1172	LG_II	99.8214	100	grail3.0039003901	859	0	At3g61260.1 68416.m06856 DNA-binding family protein / remorin family protein similar to DNA-binding protein gi|601843 [Arabidopsis thaliana], remorin [Solanum tuberosum] GI:1881585; contains Pfam profiles PF03763: Remorin C-terminal region, PF03766: Remorin N-terminal region	437	3e-43	gi|21593640|gb|AAM65607.1| putative DNA-binding protein [Arabidopsis thaliana] gb|AAL34151.1| putative DNA-binding protein [Arabidopsis thaliana] gb|AAK44161.1| putative DNA-binding protein [Arabidopsis thaliana] emb|CAB71056.1| putative DNA-binding prote	437	1e-41	gi|90190611|gb|DV465611.2|DV465611 MTUNUL1.P40.G11 NUL Populus fremontii x Populus angustifolia cDNA, mRNA sequence	1441	0	780	98	PF03763.3	Remorin, C-terminal region	156	1.2e-43	69
PX0015_M18	EF144338	good	31	344	0	75	75	4	27	484	LG_IV	100	99.2958	eugene3.00040955	260	1e-145	At4g26740.1 68417.m03853 embryo-specific protein 1 (ATS1) identical to embryo-specific protein 1 [Arabidopsis thaliana] GI:3335169	69	0.29	No significant hit	0	99	gi|28608913|gb|CA825364.1|CA825364 R57F09 two-month-old roots from clone 'Beaupre' Populus trichocarpa x Populus deltoides cDNA 5', mRNA sequence	474	1e-133	256	98	n.a.	No significant hit	0	99	0
PX0015_M19	EF144339	good	38	171	645	645	645	224	16	1097	LG_I	100	99.8082	eugene3.00012261	862	0	At3g25040.1 68416.m03129 ER lumen protein retaining receptor, putative / HDEL receptor, putative similar to SP|P35402 ER lumen protein retaining receptor (HDEL receptor) {Arabidopsis thaliana}; contains Pfam profile PF00810: ER lumen protein retaining receptor	923	1e-99	gi|6685428|sp|Q9ZTN2|ERD2_PETHY ER lumen protein retaining receptor (HDEL receptor) (PGP169-12) gb|AAD02548.1| PGPS/D6 [Petunia x hybrida]	957	1e-102	gi|46838810|gb|CN520441.1|CN520441 GQ0107.B3_P06 GQ010 Populus trichocarpa x Populus deltoides cDNA clone GQ0107_P06 5', mRNA sequence	1215	0	657	98.1	PF00810.8	ER lumen protein retaining receptor	459	6.5e-135	210
PX0015_N07	EF144340	good	36	110	0	27	27	203	16	395	LG_I	99.7085	100	eugene3.00010502	333	0	At2g23760.2 68415.m02838 BEL1-like homeobox 4 protein (BLH4)	58	3.5	No significant hit	0	99	gi|60700584|gb|DN490530.1|DN490530 UL60PB01.3pR Populus cold stressed leaves cDNA library Populus tremula x Populus tremuloides cDNA clone UL60PB01 3', mRNA sequence	474	1e-133	267	97.3	n.a.	No significant hit	0	99	0
PX0015_N19	EF144341	truncated_at_5	35	0	217	42	217	244	16	515	scaffold_131	100	100	gw1.131.45.1	214	1e-118	At3g62020.2 68416.m06965 germin-like protein (GLP10) identical to germin-like protein subfamily 2 member 4 [SP|Q9M263]	275	4e-25	gi|40949663|gb|AAR97545.1| germin-like protein [Nicotiana attenuata]	308	2e-27	gi|3858018|gb|AI166734.1|AI166734 xylem.est.537 Poplar xylem Lambda ZAPII library Populus trichocarpa cDNA 5', mRNA sequence	882	0	449	99.7	n.a.	No significant hit	0	99	0
PX0015_N21	EF144342	good	36	173	0	78	78	178	16	484	scaffold_88	100	99.537	eugene3.00880022	388	0	At4g13940.1 68417.m02157 adenosylhomocysteinase / S-adenosyl-L-homocysteine hydrolase / AdoHcyase (SAHH) identical to SP|O23255 Adenosylhomocysteinase (EC 3.3.1.1) (S-adenosyl-L-homocysteine hydrolase) (AdoHcyase) {Arabidopsis thaliana}; strong similarity to SP|P50248 Adenosylhomocysteinase (EC 3.3.1.1) {Nicotiana sylvestris}	166	2e-12	gi|55294660|emb|CAH69227.1| putative adenosylhomocysteinase [Nicotiana glauca]	174	7e-12	gi|90189170|gb|DV464042.2|DV464042 MTUNUL1.P22.D09 NUL Populus fremontii x Populus angustifolia cDNA, mRNA sequence	775	0	419	97.8	n.a.	No significant hit	0	99	0
PX0015_N23	EF144343	good	31	81	0	141	141	188	16	460	LG_XIII	100	100	fgenesh4_pg.C_scaffold_70000095	53	4e-22	At3g04910.1 68416.m00533 protein kinase family protein contains protein kinase domain, Pfam:PF00069	64	0.99	No significant hit	0	99	gi|38587791|gb|CK103466.1|CK103466 G118P78.5pR Populus tension wood cDNA library Populus tremula x Populus tremuloides cDNA clone G118P78 5', mRNA sequence	593	1e-168	351	96.5	n.a.	No significant hit	0	99	0
PX0015_O02	EF144344	good	32	47	0	183	183	193	16	474	LG_I	100	100	estExt_fgenesh4_pm.C_LG_I0571	273	1e-153	At1g52570.1 68414.m05935 phospholipase D alpha 2 / PLD alpha 2 (PLDALPHA2) (PLD2) / choline phosphatase 2 identical to phospholipase D alpha 2 ( PLD alpha 2) SP:Q9SSQ9 from [Arabidopsis thaliana]	224	3e-19	gi|1698844|gb|AAB37305.1| phospholipase D [Ricinus communis] pir||T10171 phospholipase D (EC 3.1.4.4) - castor bean	227	5e-18	gi|57888197|gb|CX653368.1|CX653368 PO02001A09 Poplar SC cDNA library Populus alba x Populus tremula var. glandulosa cDNA clone PO02001A09 5', mRNA sequence	472	1e-132	269	97.4	n.a.	No significant hit	0	99	0
PX0015_O03	EF144345	good	36	99	1131	1131	1131	22	16	1307	LG_VIII	99.9203	99.2026	estExt_fgenesh4_pg.C_LG_VIII0455	1170	0	At3g12110.1 68416.m01507 actin 11 (ACT11) identical to SP|P53496 Actin 11 {Arabidopsis thaliana}	1908	0	gi|21544|emb|CAA39280.1| actin [Solanum tuberosum] pir||S20098 actin 97 - potato sp|P30171|ACTB_SOLTU ACTIN 97	1928	0	gi|46841837|gb|CN523468.1|CN523468 GQ015M04.T3_H12 GQ015 Populus trichocarpa x Populus deltoides cDNA clone GQ015M04_H12 5', mRNA sequence	1197	0	746	95	PF00022.7	Actin	927	5.6e-276	373
PX0015_O05	EF144346	good	31	102	1053	1053	1053	3	28	1220	LG_VI	99.9139	99.9138	eugene3.00061049	1070	0	At4g29720.1 68417.m04232 amine oxidase family protein similar to polyamine oxidase isoform-2 [Homo sapiens] GI:16554963; contains Pfam profile PF01593: amine oxidase, flavin-containing	1017	1e-110	gi|21553705|gb|AAM62798.1| unknown [Arabidopsis thaliana] dbj|BAC42825.1| unknown protein [Arabidopsis thaliana] gb|AAO63921.1| unknown protein [Arabidopsis thaliana] emb|CAB79730.1| putative protein [Arabidopsis thaliana] emb|CAB45332.1| putative protein	1017	1e-109	gi|56816447|gb|CX169023.1|CX169023 H04_69-85_16.ab1 leaf inoculated with Marssonia pathogen of Populus deltoides Populus deltoides cDNA, mRNA sequence	985	0	513	99.2	n.a.	No significant hit	0	99	0
PX0015_O07	EF144347	good	35	62	1026	1026	1026	151	16	1293	LG_XII	99.9195	100	eugene3.00121236	1199	0	At5g51550.1 68418.m06392 phosphate-responsive 1 family protein similar to phi-1 (phosphate-induced gene) [Nicotiana tabacum] GI:3759184; contains Pfam profile PF04674: Phosphate-induced protein 1 conserved region	1357	1e-150	gi|21655293|gb|AAM65358.1| AT5g51550/K17N15_10 [Arabidopsis thaliana] gb|AAL24269.1| AT5g51550/K17N15_10 [Arabidopsis thaliana]	1357	1e-148	gi|90186810|gb|DY800687.1|DY800687 MTUNUL1.P51.H10 NUL Populus fremontii x Populus angustifolia cDNA, mRNA sequence	1580	0	854	98.2	PF04674.2	Phosphate-induced protein 1 conserved region	610	2.3e-180	324
PX0015_O11	EF144348	good	31	131	0	711	711	409	16	1301	LG_XVIII	99.8405	100	eugene3.00181093	492	0	At1g75400.1 68414.m08759 expressed protein	160	4e-11	gi|56744288|gb|AAW28567.1| hypothetical protein PGEC132D05.10 [Solanum demissum]	161	1e-09	gi|60701497|gb|DN491355.1|DN491355 UM89TC03.3pR Populus female catkins cDNA library Populus trichocarpa cDNA clone UM89TC03 3', mRNA sequence	1580	0	827	99.2	n.a.	No significant hit	0	99	0
PX0015_O12	EF144349	good	32	89	0	180	180	268	16	588	LG_XIII	99.8148	100	eugene3.00130565	199	1e-109	At5g54460.1 68418.m06782 wound-responsive protein-related contains weak similarity to KED [Nicotiana tabacum] gi|8096269|dbj|BAA95789	67	0.73	No significant hit	0	99	gi|46836646|gb|CN518277.1|CN518277 GQ0091.B3_F03 GQ009 Populus trichocarpa x Populus deltoides cDNA clone GQ0091_F03 5', mRNA sequence	531	1e-150	268	100	n.a.	No significant hit	0	99	0
PX0015_O13	EF144350	good	32	89	936	936	936	159	16	1235	LG_XV	99.9158	100	estExt_fgenesh4_pg.C_LG_XV0862	941	0	At1g72370.1 68414.m08371 40S ribosomal protein SA (RPSaA) identical to laminin receptor-like protein GB:U01955 [Arabidopsis thaliana]; identical to cDNA laminin receptor homologue GI:16379	1042	1e-113	gi|3769681|gb|AAC97937.1| laminin receptor-like protein [Brassica napus] sp|Q9ZSR8|RSSA_BRANA 40S ribosomal protein SA (p40) (Laminin receptor-like protein)	1062	1e-114	gi|90186902|gb|DY800779.1|DY800779 MTUNUL1.P53.A08 NUL Populus fremontii x Populus angustifolia cDNA, mRNA sequence	1372	0	711	99.4	PF00318.9	Ribosomal protein S2	345	1.1e-100	217
PX0015_O14	EF144351	good	31	2	288	99	288	241	70	635	LG_VIII	100	100	eugene3.00080009	507	0	At5g08570.1 68418.m01020 pyruvate kinase, putative similar to pyruvate kinase, cytosolic isozyme [Glycine max] SWISS-PROT:Q42806	440	5e-44	gi|22296818|gb|AAM94348.1| pyruvate kinase [Glycine max]	462	6e-45	gi|60217660|gb|BP936030.1|BP936030 BP936030 full-length enriched poplar cDNA library Populus nigra cDNA clone PnFL1-084_P14.r 3', mRNA sequence	934	0	506	98.6	PF02887.5	Pyruvate kinase, alpha/beta domain	94	4.6e-25	140
PX0015_O18	EF144352	truncated_at_5	34	0	381	309	381	189	24	631	LG_II	98.4509	100	estExt_fgenesh4_pm.C_LG_II0846	565	0	At1g02890.1 68414.m00256 AAA-type ATPase family protein contains Pfam domain, PF00004: ATPase, AAA family; similar to mitochondrial sorting protein 1 (MSP1) (TAT-binding homolog 4) (Swiss-Prot:P28737) [Saccharomyces cerevisiae]	513	2e-52	gi|50939883|ref|XP_479469.1| putative MSP1(mitochondrial sorting of proteins) protein [Oryza sativa (japonica cultivar-group)] dbj|BAC79845.1| putative MSP1(mitochondrial sorting of proteins) protein [Oryza sativa (japonica cultivar-group)]	517	2e-51	gi|38577608|gb|CK093283.1|CK093283 G114P19.3pR Populus tension wood cDNA library Populus tremula x Populus tremuloides cDNA clone G114P19 3', mRNA sequence	959	0	524	98	n.a.	No significant hit	0	99	0
PX0015_O20	EF144353	good	31	73	342	342	342	187	20	656	scaffold_66	99.8347	99.3377	estExt_fgenesh4_pm.C_660004	569	0	At2g27710.3 68415.m03359 60S acidic ribosomal protein P2 (RPP2B)	228	2e-19	gi|42565379|gb|AAS20966.1| 60s acidic ribosomal protein [Hyacinthus orientalis]	283	3e-24	gi|28604972|gb|CA821429.1|CA821429 RSH02G08 two-month-old roots from clone 'Beaupre' grown for 19 days under restricted irrigation Populus trichocarpa x Populus deltoides cDNA 5', mRNA sequence	1039	0	573	97.5	PF00428.8	60s Acidic ribosomal protein	134	2.6e-37	100
PX0015_P01	EF144354	good	37	267	0	108	108	43	16	474	scaffold_40	99.7625	99.7619	gw1.40.862.1	155	5e-83	At1g49760.1 68414.m05580 polyadenylate-binding protein, putative / PABP, putative similar to poly(A)-binding protein GB:AAF66825 GI:7673359 from [Nicotiana tabacum]	135	6e-09	gi|50898502|ref|XP_450039.1| putative poly(A)-binding protein [Oryza sativa (japonica cultivar-group)] ref|XP_506632.1| PREDICTED OJ1310_F05.15 gene product [Oryza sativa (japonica cultivar-group)] dbj|BAD16229.1| putative poly(A)-binding protein [Oryza s	154	1e-09	gi|46949857|gb|CN549657.1|CN549657 GQ0243.B3_H05 GQ024 Populus trichocarpa x Populus deltoides cDNA clone GQ0243_H05 5', mRNA sequence	674	0	340	100	n.a.	No significant hit	0	99	0
PX0015_P03	EF144355	good	33	284	0	45	45	66	16	447	scaffold_122	100	99.7487	estExt_Genewise1_v1.C_1220082	238	1e-132	At1g34130.1 68414.m04234 oligosaccharyl transferase STT3 subunit, putative similar to SP|P39007 Oligosaccharyl transferase STT3 subunit {Saccharomyces cerevisiae}; contains Pfam profile PF02516: Oligosaccharyl transferase STT3 subunit	120	3e-07	gi|38344929|emb|CAE03245.2| OSJNBa0018M05.20 [Oryza sativa (japonica cultivar-group)] ref|XP_474333.1| OSJNBa0018M05.20 [Oryza sativa (japonica cultivar-group)]	120	7e-06	gi|38594016|gb|CK109691.1|CK109691 N020E08 Populus bark cDNA library Populus tremula x Populus tremuloides cDNA clone N020E08 5', mRNA sequence	410	1e-113	227	97.7	n.a.	No significant hit	0	99	0
PX0015_P12	EF144356	truncated_at_5	33	0	2935	2658	2935	338	16	3325	LG_VIII	99.3284	99.7541	estExt_fgenesh4_pm.C_LG_VIII0107	1761	0	At3g10380.1 68416.m01244 exocyst complex component-related identical to Probable exocyst complex component Sec8 (Swiss-Prot:Q93YU5) [Arabidopsis thaliana]; weak similarity to Exocyst complex component Sec8 (rSec8) (Swiss-Prot:Q62824) [Rattus norvegicus]	3503	0	gi|16604637|gb|AAL24111.1| unknown protein [Arabidopsis thaliana] dbj|BAC43144.1| unknown protein [Arabidopsis thaliana] sp|Q93YU5|SEC8_ARATH Probable exocyst complex component Sec8 ref|NP_566372.1| exocyst complex component-related [Arabidopsis thaliana]	3503	0	gi|56819054|gb|CX171630.1|CX171630 C01_69-22_05.ab1 leaf inoculated with Marssonia pathogen of Populus deltoides Populus deltoides cDNA, mRNA sequence	1346	0	707	99	n.a.	No significant hit	0	99	0
PX0015_P19	EF144357	truncated_at_5	31	0	352	138	352	233	16	635	LG_V	100	100	grail3.0003072201	211	1e-116	At1g21880.2 68414.m02739 peptidoglycan-binding LysM domain-containing protein contains Pfam profile PF01476: LysM domain	201	2e-16	gi|53749174|gb|AAU90072.1| At1g21880 [Arabidopsis thaliana] ref|NP_564153.1| peptidoglycan-binding LysM domain-containing protein [Arabidopsis thaliana] gb|AAL09782.1| At1g21880/T26F17_5 [Arabidopsis thaliana] sp|Q93ZH0|LYM1_ARATH LysM-domain GPI-anchored	201	1e-14	gi|38575882|gb|CK091557.1|CK091557 F107P71.3pR Populus flower cDNA library Populus trichocarpa cDNA clone F107P71 3', mRNA sequence	1150	0	588	99.6	n.a.	No significant hit	0	99	0
PX0019_A02	EF144358	good	31	13	378	378	378	191	16	632	LG_XIII	99.8291	99.4863	grail3.0055010001	574	0	At1g11530.1 68414.m01324 thioredoxin family protein similar to thioredoxin H-type from Arabidopsis thaliana SP|P29448, Nicotiana tabacum SP|Q07090; contains Pfam profile: PF00085 Thioredoxin	395	8e-39	gi|4928460|gb|AAD33596.1| thioredoxin h [Hevea brasiliensis]	449	2e-43	gi|24073078|gb|BU881554.1|BU881554 UM64TC06 Populus flower cDNA library Populus trichocarpa cDNA 5 prime, mRNA sequence	1086	0	567	99.2	PF00085.8	Thioredoxin	54	3.5e-13	115
PX0019_A03	EF144359	truncated_at_5	32	0	513	318	513	326	16	890	LG_VI	98.9311	99.7599	eugene3.00061217	450	0	At3g12120.1 68416.m01508 omega-6 fatty acid desaturase, endoplasmic reticulum (FAD2) / delta-12 desaturase identical to omega-6 fatty acid desaturase, endoplasmic reticulum (FAD2) SP:P46313 [Arabidopsis thaliana (Mouse-ear cress)] (Plant Cell 6:147-158(1994))	712	2e-75	gi|55509203|gb|AAV52834.1| delta-12 fatty acid desaturase [Tropaeolum majus]	769	3e-80	gi|28605342|gb|CA821793.1|CA821793 RSH07E05 two-month-old roots from clone 'Beaupre' grown for 19 days under restricted irrigation Populus trichocarpa x Populus deltoides cDNA 5', mRNA sequence	892	0	450	100	PF00487.13	Fatty acid desaturase	13	1.9e-07	295
PX0019_A04	EF144360	good	31	26	438	438	438	226	16	740	LG_XI	99.8557	98.6994	estExt_fgenesh4_pm.C_LG_XI0361	649	0	At5g54855.1 68418.m06833 pollen Ole e 1 allergen and extensin family protein contains Pfam domain, PF01190: Pollen proteins Ole e I family	600	2e-62	gi|26452896|dbj|BAC43526.1| unknown protein [Arabidopsis thaliana] gb|AAM10342.1| AT1g27100/T7N9_16 [Arabidopsis thaliana] ref|NP_568813.1| pollen Ole e 1 allergen and extensin family protein [Arabidopsis thaliana] gb|AAK95256.1| unknown protein [Arabidop	600	8e-61	gi|50061149|gb|AJ768322.1|AJ768322 AJ768322 Populus euphratica leaf adult Populus euphratica cDNA clone P0000100016E11F1, mRNA sequence	1179	0	654	97.8	n.a.	No significant hit	0	99	0
PX0019_A06	EF144361	good	40	43	0	225	225	252	64	627	scaffold_208	100	99.4264	estExt_fgenesh4_pg.C_2080003	466	0	At3g09390.1 68416.m01115 metallothionein protein, putative (MT2A) identical to Swiss-Prot:P25860 metallothionein-like protein 2A (MT-2A) (MT-K) (MT-1G) [Arabidopsis thaliana]	118	1e-06	gi|46850181|gb|AAT02522.1| metallothionein 1a [Populus balsamifera subsp. trichocarpa x Populus deltoides]	227	1e-17	gi|28608979|gb|CA825430.1|CA825430 R58G05 two-month-old roots from clone 'Beaupre' Populus trichocarpa x Populus deltoides cDNA 5', mRNA sequence	997	0	520	99	PF01439.7	Metallothionein	114	3.4e-31	84
PX0019_A07	EF144362	good	37	67	447	447	447	334	16	904	LG_VI	99.8825	99.8824	estExt_Genewise1_v1.C_LG_VI1074	785	0	At2g27030.1 68415.m03245 calmodulin-2/3/5 (CAM5) (TCH1) identical to calmodulin GI:474183 from [Arabidopsis thaliana], SP|P25069 Calmodulin-2/3/5 {Arabidopsis thaliana}	754	3e-80	gi|16223|emb|CAA78057.1| calmodulin [Arabidopsis thaliana] pir||S35185 calmodulin 4 - Arabidopsis thaliana	740	6e-77	gi|38596324|gb|CK111999.1|CK111999 V060H11 Populus male catkins cDNA library Populus trichocarpa cDNA clone V060H11 5', mRNA sequence	1316	0	758	96.9	PF00036.19	EF hand	43	8.1e-10	32
PX0019_A08	EF144363	good	32	20	495	495	495	183	16	749	LG_XIII	99.8573	99.5714	estExt_fgenesh4_pg.C_LG_XIII0377	677	0	At5g54530.1 68418.m06789 expressed protein contains Pfam profile PF04398: Protein of unknown function, DUF538	452	2e-45	gi|26449840|dbj|BAC42043.1| unknown protein [Arabidopsis thaliana] ref|NP_200264.2| expressed protein [Arabidopsis thaliana] dbj|BAD43846.1| unknown protein [Arabidopsis thaliana]	452	1e-43	gi|38573315|gb|CK088990.1|CK088990 A083P13.3pR Hybrid aspen plasmid library Populus tremula x Populus tremuloides cDNA clone A083P13 3', mRNA sequence	892	0	551	96	PF04398.2	Protein of unknown function, DUF538	136	8.6e-38	177
PX0019_A10	EF144364	good	31	95	300	300	300	207	16	652	scaffold_120	99.8347	99.3377	estExt_Genewise1_v1.C_1200033	588	0	At2g20820.1 68415.m02450 expressed protein .	243	3e-21	gi|12642910|gb|AAK00397.1| unknown protein [Arabidopsis thaliana] gb|AAG41478.1| unknown protein [Arabidopsis thaliana] gb|AAL06786.1| At2g20820/F5H14.21 [Arabidopsis thaliana] gb|AAG40023.1| At2g20820 [Arabidopsis thaliana] gb|AAK55709.1| At2g20820/F5H14	243	1e-19	gi|24099907|gb|BU888842.1|BU888842 P013C02 Populus petioles cDNA library Populus tremula cDNA 5 prime, mRNA sequence	1102	0	588	98.6	n.a.	No significant hit	0	99	0
PX0019_A12	EF144365	good	31	17	414	414	414	201	16	682	scaffold_40	99.8425	100	estExt_fgenesh4_pg.C_400147	518	0	At3g60210.1 68416.m06728 chloroplast chaperonin 10, putative similar to chloroplast chaperonin 10 GI:14041813 from [Arabidopsis thaliana]	511	3e-52	gi|21593058|gb|AAM65007.1| unknown [Arabidopsis thaliana] gb|AAO64777.1| At3g60210 [Arabidopsis thaliana] emb|CAB75936.1| putative protein [Arabidopsis thaliana] pir||T47845 hypothetical protein T2O9.190 - Arabidopsis thaliana ref|NP_191580.1| chloroplast	511	1e-50	gi|60694800|gb|DN485388.1|DN485388 M130E04.3pR Populus female catkins cDNA library Populus trichocarpa cDNA clone M130E04 3', mRNA sequence	1015	0	512	100	PF00166.11	Chaperonin 10 Kd subunit	88	1.8e-23	107
PX0019_A15	EF144366	good	36	58	549	549	549	231	16	893	LG_XI	99.7622	99.8808	estExt_fgenesh4_pm.C_LG_XI0311	775	0	At1g61065.1 68414.m06875 expressed protein	550	1e-56	gi|38016521|gb|AAR07596.1| fiber protein Fb34 [Gossypium barbadense]	647	4e-66	gi|47107110|gb|CK318687.1|CK318687 X9P02c07 Populus stem seasonal library Populus deltoides cDNA, mRNA sequence	1340	0	747	97.6	PF06749.2	Protein of unknown function (DUF1218)	200	4.1e-57	124
PX0019_A21	EF144367	good	36	60	501	501	501	253	55	908	LG_X	100	100	grail3.0022026302	817	0	At3g46460.1 68416.m05037 ubiquitin-conjugating enzyme 13 (UBC13) E2; identical to gi:992706	708	7e-75	gi|6522625|emb|CAB62037.1| ubiquitin conjugating enzyme E2 (UBC13) [Arabidopsis thaliana] gb|AAM16196.1| AT3g46460/F18L15_180 [Arabidopsis thaliana] gb|AAK91385.1| AT3g46460/F18L15_180 [Arabidopsis thaliana] gb|AAC49322.1| UBC13 ref|NP_566884.1| ubiquitin	708	3e-73	gi|24065592|gb|BU874068.1|BU874068 Q063H11 Populus flower cDNA library Populus trichocarpa cDNA 5 prime, mRNA sequence	1403	0	748	98.6	PF00179.15	Ubiquitin-conjugating enzyme	296	4.8e-86	168
PX0019_B03	EF144368	good	32	63	381	381	381	160	16	655	LG_X	99.8353	100	estExt_fgenesh4_pm.C_LG_X0057	606	0	At3g05560.2 68416.m00614 60S ribosomal protein L22-2 (RPL22B) identical to 60S ribosomal protein L22-2 SP:Q9M9W1 from [Arabidopsis thaliana]	418	2e-41	gi|6714454|gb|AAF26141.1| putative 60S ribosomal protein L22 [Arabidopsis thaliana] gb|AAP21331.1| At3g05560 [Arabidopsis thaliana] gb|AAM66123.1| 60S ribosomal protein L22-2 [Arabidopsis thaliana] gb|AAM20231.1| putative 60S ribosomal protein L22 [Arabid	418	8e-40	gi|33448613|gb|CF229184.1|CF229184 PtaXM0022C7C0705 Poplar cDNA library from mature xylem Populus tremula x Populus alba cDNA 5', mRNA sequence	987	0	600	95.4	PF01776.6	Ribosomal L22e protein family	222	9.3e-64	119
PX0019_B06	EF144369	good	33	97	0	273	273	336	16	758	LG_I	99.859	99.8588	grail3.0008008501	632	0	At1g67350.1 68414.m07666 expressed protein contains similarity to MHC class II antigen GI:9502037 from [Aotus nancymaae]	123	4e-07	gi|42565426|gb|AAS20985.1| At1g67350-like protein [Hyacinthus orientalis]	398	2e-37	gi|24072775|gb|BU881251.1|BU881251 UM60TD12 Populus flower cDNA library Populus trichocarpa cDNA 5 prime, mRNA sequence	1205	0	619	99.6	n.a.	No significant hit	0	99	0
PX0019_B08	EF144370	good	33	20	0	129	129	529	16	730	scaffold_133	100	100	grail3.0133004702	391	0	At5g27860.1 68418.m03342 expressed protein	146	7e-10	gi|42568105|ref|NP_198138.2| expressed protein [Arabidopsis thaliana]	146	3e-08	gi|56820047|gb|CX172623.1|CX172623 G11_69-55_13.ab1 leaf inoculated with Marssonia pathogen of Populus deltoides Populus deltoides cDNA, mRNA sequence	735	0	391	98.7	n.a.	No significant hit	0	99	0
PX0019_B16	EF144371	good	34	62	534	534	534	276	16	925	LG_II	100	100	estExt_fgenesh4_kg.C_LG_II0025	871	0	At2g34480.1 68415.m04233 60S ribosomal protein L18A (RPL18aB)	871	9e-94	gi|13430184|gb|AAK25759.1| ribosomal protein L18a [Castanea sativa] sp|Q9ATF5|RL18A_CASSA 60S ribosomal protein L18a	883	2e-93	gi|55735223|gb|CF936983.1|CF936983 PO3012G08 Populus tomentiglandulosa T. Lee cDNA library Populus tomentiglandulosa cDNA, mRNA sequence	1558	0	864	98	PF01775.6	Ribosomal L18ae protein family	435	7e-128	175
PX0019_B18	EF144372	truncated_at_5	35	0	620	432	620	141	16	815	LG_XII	100	100	gw1.XII.179.1	614	0	At3g49220.1 68416.m05379 pectinesterase family protein contains Pfam profile: PF01095 pectinesterase	936	1e-101	gi|38566730|emb|CAE76634.1| pectin methylesterase [Cicer arietinum]	993	1e-106	gi|46838073|gb|CN519704.1|CN519704 GQ0104.B3_L04 GQ010 Populus trichocarpa x Populus deltoides cDNA clone GQ0104_L04 5', mRNA sequence	1223	0	669	98	PF01095.9	Pectinesterase	366	3.7e-107	302
PX0019_B19	EF144373	truncated_at_5	41	0	177	141	177	334	19	574	scaffold_145	99.6132	100	estExt_fgenesh4_pg.C_1450059	515	0	At1g72550.1 68414.m08389 tRNA synthetase beta subunit family protein contains Pfam profiles: PF03484 phenylalanine-tRNA synthetase, B5 domain, PF03483 B3/4 domain; an isoform contains a non-consensus TG acceptor splice site at a terminal exon.	244	2e-21	gi|22136234|gb|AAM91195.1| putative phenylalanyl-tRNA synthetase beta-subunit; PheHB [Arabidopsis thaliana] ref|NP_177399.1| tRNA synthetase beta subunit family protein [Arabidopsis thaliana] gb|AAL32785.1| putative phenylalanyl-tRNA synthetase beta-subun	244	8e-20	gi|47106442|gb|CK318019.1|CK318019 B9P04e07 Populus stem seasonal library Populus deltoides cDNA, mRNA sequence	741	0	429	96.9	n.a.	No significant hit	0	99	0
PX0019_B21	EF144374	good	30	67	288	288	288	203	15	606	LG_XIX	99.8217	99.8214	estExt_Genewise1_v1.C_LG_XIX2037	528	0	At1g72020.1 68414.m08325 expressed protein	331	2e-31	gi|21554101|gb|AAM63181.1| unknown [Arabidopsis thaliana]	332	6e-30	gi|28607093|gb|CA823544.1|CA823544 R27G12 two-month-old roots from clone 'Beaupre' Populus trichocarpa x Populus deltoides cDNA 5', mRNA sequence	1011	0	540	98.1	n.a.	No significant hit	0	99	0
PX0019_B23	EF144375	good	34	54	372	372	372	149	25	637	No hit to the genome			estExt_Genewise1_v1.C_LG_IX4171	119	2e-61	At5g57290.1 68418.m07157 60S acidic ribosomal protein P3 (RPP3B)	247	1e-21	gi|21617903|gb|AAM66953.1| 60S acidic ribosomal protein P3 [Arabidopsis thaliana] dbj|BAA96952.1| 60S acidic ribosomal protein P3 [Arabidopsis thaliana] ref|NP_200539.1| 60S acidic ribosomal protein P3 (RPP3B) [Arabidopsis thaliana]	247	5e-20	gi|33185691|gb|CF120132.1|CF120132 MTU8DD.P1.G02 Aspen leaf mRNA differential display Populus tremuloides cDNA, mRNA sequence	432	1e-120	267	94.7	PF00428.8	60s Acidic ribosomal protein	48	2.1e-11	107
PX0019_B24	EF144376	good	33	63	516	516	516	249	16	880	LG_IX	99.7593	100	estExt_fgenesh4_pg.C_LG_IX0365	610	0	At2g21130.1 68415.m02507 peptidyl-prolyl cis-trans isomerase / cyclophilin (CYP2) / rotamase identical to cyclophilin [Arabidopsis thaliana] gi|2443757|gb|AAB71402; similar to peptidyl-prolyl cis-trans isomerase, PPIase (cyclophilin, cyclosporin A-binding protein) [Arabidopsis thaliana] SWISS-PROT:P34790	722	2e-76	gi|829119|emb|CAA52414.1| cyclophilin [Phaseolus vulgaris] pir||S54833 peptidylprolyl isomerase (EC 5.2.1.8) Cyp - kidney bean	773	9e-81	gi|46839382|gb|CN521013.1|CN521013 GQ0107.B3_D14 GQ010 Populus trichocarpa x Populus deltoides cDNA clone GQ0107_D14 5', mRNA sequence	1477	0	749	99.8	PF00160.10	Cyclophilin type peptidyl-prolyl cis-tr	427	2.5e-125	176
PX0019_C01	EF144377	good	34	141	447	447	447	303	16	944	LG_XVI	99.8881	100	eugene3.00160196	775	0	At3g43810.1 68416.m04682 calmodulin-7 (CAM7) almost identical to calmodulin GI:16227 from [Arabidopsis thaliana], SP|P59220 Calmodulin-7 {Arabidopsis thaliana}	762	4e-81	gi|21913285|gb|AAM81202.1| calmodulin 1 [Medicago truncatula] gb|AAD53313.1| calmodulin 7 [Arabidopsis thaliana] gb|AAM66013.1| calmodulin 7 [Arabidopsis thaliana] emb|CAA43143.1| Calmodulin [Malus x domestica] emb|CAB83153.1| calmodulin 7 [Arabidopsis th	762	2e-79	gi|46838745|gb|CN520376.1|CN520376 GQ0107.B3_E04 GQ010 Populus trichocarpa x Populus deltoides cDNA clone GQ0107_E04 5', mRNA sequence	1413	0	755	98.2	PF00036.19	EF hand	43	8.1e-10	32
PX0019_C04	EF144378	good	36	43	336	336	336	301	16	735	scaffold_152	99.8536	99.4135	estExt_Genewise1_v1.C_1520026	392	0	At3g57785.1 68416.m06437 expressed protein	404	9e-40	gi|9858777|gb|AAG01124.1| BAC19.9 [Lycopersicon esculentum]	407	2e-38	gi|24063696|gb|BU872172.1|BU872172 Q040A09 Populus flower cDNA library Populus trichocarpa cDNA 5 prime, mRNA sequence	995	0	530	98.6	n.a.	No significant hit	0	99	0
PX0019_C05	EF144379	truncated_at_5	33	0	675	642	675	225	16	952	LG_V	100	99.7785	estExt_fgenesh4_pg.C_LG_V1547	895	0	At4g24190.2 68417.m03473 shepherd protein (SHD) / clavata formation protein, putative nearly identical to SHEPHERD [Arabidopsis thaliana] GI:19570872; contains Pfam profiles PF02518: ATPase, histidine kinase-, DNA gyrase B-, and HSP90-like domain protein, PF00183: Hsp90 protein	788	4e-84	gi|462013|sp|P35016|ENPL_CATRO Endoplasmin homolog precursor (GRP94 homolog) pir||S39558 HSP90 homolog - Madagascar periwinkle gb|AAA16785.1| heat shock protein 90	800	7e-84	gi|38580910|gb|CK096585.1|CK096585 UB19CPG10.3pR Populus active cambium cDNA library Populus tremula cDNA clone UB19CPG10 3', mRNA sequence	1364	0	772	97.2	PF00183.8	Hsp90 protein	-32	2.6e-14	552
PX0019_C07	EF144380	good	35	12	654	654	654	192	16	912	LG_VIII	100	100	eugene3.00080178	861	0	At3g54260.1 68416.m05997 expressed protein various predicted proteins, Arabidopsis thaliana	818	1e-87	gi|20148379|gb|AAM10080.1| putative protein [Arabidopsis thaliana] gb|AAK96825.1| putative protein [Arabidopsis thaliana] ref|NP_566996.1| expressed protein [Arabidopsis thaliana]	818	6e-86	gi|46950023|gb|CN549823.1|CN549823 GQ0241.B3_H21 GQ024 Populus trichocarpa x Populus deltoides cDNA clone GQ0241_H21 5', mRNA sequence	1279	0	684	98.6	PF03005.5	Arabidopsis proteins of unknown function	182	9e-52	187
PX0019_C10	EF144381	good	37	45	474	474	474	143	16	718	LG_VIII	99.8496	100	grail3.0010047002	651	0	At1g68660.1 68414.m07845 expressed protein	680	8e-72	gi|12484207|gb|AAG54002.1| unknown protein [Arabidopsis thaliana] gb|AAM63011.1| unknown [Arabidopsis thaliana] gb|AAM52239.1| At1g68660/F24J5_4 [Arabidopsis thaliana] ref|NP_564937.1| expressed protein [Arabidopsis thaliana] gb|AAK73973.1| At1g68660/F24J	680	4e-70	gi|24063061|gb|BU871537.1|BU871537 Q031F08 Populus flower cDNA library Populus trichocarpa cDNA 5 prime, mRNA sequence	1187	0	651	98.1	PF02617.6	ATP-dependent Clp protease adaptor protein C	128	1.9e-35	83
PX0019_C12	EF144382	good	43	415	0	90	90	87	16	654	LG_XIII	100	100	eugene3.00130703	595	0	At3g63120.1 68416.m07089 cyclin family protein similar to cyclin 2 [Trypanosoma brucei] GI:7339572, cyclin 6 [Trypanosoma cruzi] GI:12005317; contains Pfam profile PF00134: Cyclin, N-terminal domain	61	4.3	gi|32489310|emb|CAE03706.1| OSJNBa0060B20.14 [Oryza sativa (japonica cultivar-group)] ref|XP_474910.1| OSJNBa0060B20.14 [Oryza sativa (japonica cultivar-group)]	119	4e-05	gi|38575096|gb|CK090771.1|CK090771 F023P82.3pR Populus flower cDNA library Populus trichocarpa cDNA clone F023P82 3', mRNA sequence	1094	0	595	98.3	n.a.	No significant hit	0	99	0
PX0019_C13	EF144383	good	33	123	447	447	447	240	16	862	LG_IX	100	100	eugene3.00091630	773	0	At1g08480.1 68414.m00939 expressed protein	563	4e-58	gi|18390902|ref|NP_563819.1| expressed protein [Arabidopsis thaliana] gb|AAL31221.1| At1g08480/T27G7_10 [Arabidopsis thaliana] gb|AAK96507.1| At1g08480/T27G7_10 [Arabidopsis thaliana]	563	2e-56	gi|47107125|gb|CK318702.1|CK318702 X9P02d10 Populus stem seasonal library Populus deltoides cDNA, mRNA sequence	1392	0	740	98.7	n.a.	No significant hit	0	99	0
PX0019_C14	EF144384	good	37	39	0	390	390	92	16	577	scaffold_131	99.8092	100	fgenesh4_pg.C_scaffold_131000010	523	0	At2g21450.1 68415.m02552 SNF2 domain-containing protein / helicase domain-containing protein low similarity to SP|Q61687 Transcriptional regulator ATRX {Mus musculus}; contains PFam profiles PF00271: Helicase conserved C-terminal domain, PF00176: SNF2 family N-terminal domain	61	3.5	gi|50899606|ref|XP_450591.1| unknown protein [Oryza sativa (japonica cultivar-group)] dbj|BAD23317.1| unknown protein [Oryza sativa (japonica cultivar-group)]	101	0.003	gi|38594517|gb|CK110192.1|CK110192 N054A04 Populus bark cDNA library Populus tremula x Populus tremuloides cDNA clone N054A04 5', mRNA sequence	38.2	0.22	19	100	n.a.	No significant hit	0	99	0
PX0019_C18	EF144385	good	34	297	0	162	162	168	16	680	scaffold_28	100	100	estExt_fgenesh4_kg.C_280013	606	0	At2g15690.1 68415.m01796 pentatricopeptide (PPR) repeat-containing protein contains Pfam profile PF01535: PPR repeat	60	0.56	No significant hit	0	99	gi|24072874|gb|BU881350.1|BU881350 UM61TF05 Populus flower cDNA library Populus trichocarpa cDNA 5 prime, mRNA sequence	920	0	464	100	n.a.	No significant hit	0	99	0
PX0019_C19	EF144386	good	38	30	621	621	621	262	25	979	LG_I	99.7817	99.6718	estExt_fgenesh4_pm.C_LG_I0622	764	0	At5g58710.1 68418.m07355 peptidyl-prolyl cis-trans isomerase, putative / cyclophilin, putative / rotamase, putative (ROC7) similar to cyclophilin [Arabidopsis thaliana] gi|2443755|gb|AAB71401	811	9e-87	gi|21554366|gb|AAM63473.1| cyclophilin ROC7 [Arabidopsis thaliana] dbj|BAA97339.1| cyclophilin [Arabidopsis thaliana] gb|AAM16173.1| AT5g58710/mzn1_160 [Arabidopsis thaliana] ref|NP_200679.1| peptidyl-prolyl cis-trans isomerase, putative / cyclophilin, pu	811	4e-85	gi|27415305|gb|CA926826.1|CA926826 MTU6CR.P1.F03 Aspen root cDNA Library Populus tremuloides cDNA, mRNA sequence	1197	0	702	96.5	PF00160.10	Cyclophilin type peptidyl-prolyl cis-tr	393	4.5e-115	176
PX0019_C21	EF144387	good	38	41	567	567	567	324	16	989	LG_V	100	99.893	eugene3.00050682	813	0	At1g22450.1 68414.m02806 cytochrome c oxidase subunit 6b, putative (COX6b) nearly identical to subunit 6b of cytochrome c oxidase [Arabidopsis thaliana] GI:6518353	412	2e-40	gi|21554378|gb|AAM63485.1| cytochrome c oxidase subunit, putative [Arabidopsis thaliana]	412	8e-39	gi|24008220|gb|BU830703.1|BU830703 T011G10 Populus apical shoot cDNA library Populus tremula x Populus tremuloides cDNA 5 prime, mRNA sequence	1400	0	746	98.6	PF02297.6	Cytochrome oxidase c subunit VIb	142	1.3e-39	78
PX0019_D01	EF144388	good	31	21	306	306	306	259	16	636	LG_VI	100	99.6604	grail3.0023001602	326	0	At5g52590.1 68418.m06530 RabGAP/TBC domain-containing protein contains similarity to SP|P48365 GTPase-activating protein GYP7 {Saccharomyces cerevisiae}; contains Pfam profile PF00566: TBC domain	458	4e-46	gi|8953714|dbj|BAA98077.1| unnamed protein product [Arabidopsis thaliana] dbj|BAC42472.1| unknown protein [Arabidopsis thaliana] ref|NP_200072.1| RabGAP/TBC domain-containing protein [Arabidopsis thaliana]	458	2e-44	gi|56819707|gb|CX172283.1|CX172283 A04_69-44_02.ab1 leaf inoculated with Marssonia pathogen of Populus deltoides Populus deltoides cDNA, mRNA sequence	1070	0	587	98.1	n.a.	No significant hit	0	99	0
PX0019_D07	EF144389	good	35	27	0	357	357	118	16	556	LG_X	100	99.4059	eugene3.00080880	200	1e-110	At1g26580.1 68414.m03238 expressed protein similar to putative MYB family transcription factor GB:AAD17429 GI:4335752 from [Arabidopsis thaliana]	147	3e-10	gi|15222736|ref|NP_173980.1| expressed protein [Arabidopsis thaliana] pir||H86392 hypothetical protein T1K7.5 - Arabidopsis thaliana gb|AAS76758.1| At1g26580 [Arabidopsis thaliana] gb|AAS47629.1| At1g26580 [Arabidopsis thaliana] gb|AAF98560.1| Contains si	147	1e-08	gi|60214666|gb|BP933036.1|BP933036 BP933036 full-length enriched poplar cDNA library Populus nigra cDNA clone PnFL1-045_M21.r 3', mRNA sequence	946	0	505	98.6	n.a.	No significant hit	0	99	0
PX0019_D09	EF144390	truncated_at_5	37	0	386	339	386	151	24	601	LG_VII	100	100	estExt_Genewise1_v1.C_44290001	540	0	At1g56070.1 68414.m06438 elongation factor 2, putative / EF-2, putative similar to ELONGATION FACTOR 2 GB:O14460 from [Schizosaccharomyces pombe]	592	1e-61	gi|32400836|gb|AAP80650.1| elongation factor [Triticum aestivum]	618	4e-63	gi|47106629|gb|CK318206.1|CK318206 B9P06f09 Populus stem seasonal library Populus deltoides cDNA, mRNA sequence	948	0	538	97.3	PF00679.13	Elongation factor G C-terminus	126	7.4e-35	93
PX0019_D10	EF144391	good	33	101	705	705	705	216	16	1074	LG_XVI	100	99.8049	gw1.XVI.3771.1	570	0	At1g07140.1 68414.m00760 Ran-binding protein 1a (RanBP1a) identical to Ran-binding protein (atranbp1a) GI:2058282 from [Arabidopsis thaliana]	674	7e-71	gi|20453283|gb|AAM19880.1| At1g07140/F10K1_27 [Arabidopsis thaliana] ref|NP_172194.1| Ran-binding protein 1a (RanBP1a) [Arabidopsis thaliana] gb|AAK95280.1| At1g07140/F10K1_27 [Arabidopsis thaliana] gb|AAN72204.1| Unknown protein [Arabidopsis thaliana] gb	674	4e-69	gi|46950546|gb|CN550346.1|CN550346 GQ0241.B3_E11 GQ024 Populus trichocarpa x Populus deltoides cDNA clone GQ0241_E11 5', mRNA sequence	1306	0	671	99.5	PF00638.8	RanBP1 domain	161	2.1e-45	127
PX0019_D14	EF144392	good	29	38	672	672	672	268	21	1031	scaffold_170	100	99.8981	estExt_fgenesh4_pg.C_1700003	703	0	At2g44160.1 68415.m05493 methylenetetrahydrofolate reductase 2 (MTHFR2) identical to SP|O80585 Methylenetetrahydrofolate reductase (EC 1.5.1.20) {Arabidopsis thaliana}	1021	1e-111	gi|20197075|gb|AAC23420.2| putative methylenetetrahydrofolate reductase [Arabidopsis thaliana] gb|AAD55788.1| methylenetetrahydrofolate reductase MTHFR2 [Arabidopsis thaliana] gb|AAK91450.1| At2g44160/F6E13.29 [Arabidopsis thaliana] sp|O80585|MTHR_ARATH M	1021	1e-109	gi|33455148|gb|CF235719.1|CF235719 PtaJXT0026C1C0105 Poplar cDNA library from young tension xylem Populus tremula x Populus alba cDNA 5', mRNA sequence	1265	0	734	96.8	n.a.	No significant hit	0	99	0
PX0019_D16	EF144393	good	36	61	657	657	657	201	16	974	LG_IX	99.8915	99.8914	estExt_Genewise1_v1.C_LG_IX3421	917	0	At5g59240.1 68418.m07424 40S ribosomal protein S8 (RPS8B) 40S ribosomal protein S8, Prunus armeniaca, EMBL:AF071889	787	5e-84	gi|50908507|ref|XP_465742.1| putative 40S ribosomal protein S8 [Oryza sativa (japonica cultivar-group)] ref|XP_506804.1| PREDICTED P0483C08.42 gene product [Oryza sativa (japonica cultivar-group)] dbj|BAD21871.1| putative 40S ribosomal protein S8 [Oryza s	840	2e-88	gi|38576452|gb|CK092127.1|CK092127 G066P70.3pR Populus tension wood cDNA library Populus tremula x Populus tremuloides cDNA clone G066P70 3', mRNA sequence	1402	0	821	97	PF01201.11	Ribosomal protein S8e	361	1.7e-105	261
PX0019_D18	EF144394	truncated_at_5	33	0	622	207	622	271	16	945	LG_X	100	99.7768	fgenesh4_pg.C_LG_X002163	625	0	At1g78880.1 68414.m09195 balbiani ring 1-related / BR1-related contains weak similarity to BR1 [Chironomus tentans] gi|7042|emb|CAA45607	898	7e-97	gi|23198312|gb|AAN15683.1| unknown protein [Arabidopsis thaliana] gb|AAM20320.1| unknown protein [Arabidopsis thaliana] gb|AAL59998.1| unknown protein [Arabidopsis thaliana] gb|AAM53292.1| unknown protein [Arabidopsis thaliana] ref|NP_178009.1| balbiani r	898	3e-95	gi|33447721|gb|CF228292.1|CF228292 PtaXM0011C2C0206 Poplar cDNA library from mature xylem Populus tremula x Populus alba cDNA 5', mRNA sequence	1068	0	621	96.9	n.a.	No significant hit	0	99	0
PX0019_D22	EF144395	truncated_at_5	36	0	879	582	879	58	16	992	LG_I	100	100	gw1.I.2997.1	781	0	At5g14180.1 68418.m01658 lipase family protein similar to SP|Q64194 Lysosomal acid lipase/cholesteryl ester hydrolase precursor (EC 3.1.1.13) {Rattus norvegicus}; contains Pfam profile PF04083: ab-hydrolase associated lipase region	955	1e-103	gi|39636476|gb|AAR29056.1| triacylglycerol/steryl ester lipase-like protein [Medicago truncatula]	1100	1e-118	gi|60212072|gb|BP930442.1|BP930442 BP930442 full-length enriched poplar cDNA library Populus nigra cDNA clone PnFL1-010_A12.r 3', mRNA sequence	1283	0	659	99.5	n.a.	No significant hit	0	99	0
PX0019_E01	EF144396	good	32	39	531	531	531	380	16	1001	scaffold_44	74.9213	93.6975	estExt_Genewise1_v1.C_440312	476	0	At3g09800.1 68416.m01165 clathrin adaptor complex small chain family protein contains Pfam profile: PF01217 clathrin adaptor complex small chain	707	1e-74	gi|7259352|dbj|BAA92781.1| nonclathrin coat protein zeta1-COP [Lycopersicon esculentum]	742	4e-77	gi|24069649|gb|BU878125.1|BU878125 V043D10 Populus flower cDNA library Populus trichocarpa cDNA 5 prime, mRNA sequence	1259	0	659	99	PF01217.9	Clathrin adaptor complex small chain	53	9.1e-13	164
PX0019_E02	EF144397	good	43	73	411	411	411	234	27	791	scaffold_70	99.8613	99.4444	estExt_Genewise1_v1.C_700398	704	0	At5g27200.1 68418.m03245 acyl carrier protein, chloroplast, putative / ACP, putative similar to Acyl carrier protein, chloroplast precursor (ACP) from {Arabidopsis thaliana} SP|P11829, {Brassica napus} SP|P17650; contains InterPro accession IPR003881: Isochorismatase	350	2e-33	gi|2465010|emb|CAA04768.1| acyl carrier protein [Fragaria vesca]	453	9e-44	gi|56829176|gb|CX181752.1|CX181752 B03_45-90_03.ab1 leaf inoculated with Marssonia pathogen of Populus euramericana Populus x canadensis cDNA, mRNA sequence	1271	0	677	98.8	PF00550.12	Phosphopantetheine attachment site	63	6.5e-16	69
PX0019_E04	EF144398	good	32	49	405	405	405	247	16	752	LG_I	99.7159	100	estExt_Genewise1_v1.C_LG_I2658	681	0	At4g15000.1 68417.m02304 60S ribosomal protein L27 (RPL27C)	531	2e-54	gi|21553620|gb|AAM62713.1| ribosomal protein [Arabidopsis thaliana] gb|AAM20365.1| putative ribosomal protein [Arabidopsis thaliana] gb|AAL36343.1| putative ribosomal protein [Arabidopsis thaliana] emb|CAB78542.1| ribosomal protein [Arabidopsis thaliana]	531	8e-53	gi|46950478|gb|CN550278.1|CN550278 GQ0244.B3_H06 GQ024 Populus trichocarpa x Populus deltoides cDNA clone GQ0244_H06 5', mRNA sequence	1259	0	671	98.2	PF01777.7	Ribosomal L27e protein family	202	1.1e-57	43
PX0019_E05	EF144399	good	33	50	654	654	654	251	16	1007	scaffold_41	99.7912	100	gw1.41.572.1	492	0	At3g52960.1 68416.m05838 peroxiredoxin type 2, putative similar to type 2 peroxiredoxin [Brassica rapa subsp. pekinensis] GI:4928472; contains Pfam profile: PF00578 AhpC/TSA (alkyl hydroperoxide reductase and thiol-specific antioxidant) family	690	1e-72	gi|23297326|gb|AAN12942.1| putative peroxiredoxin [Arabidopsis thaliana] emb|CAB86900.1| peroxiredoxin-like protein [Arabidopsis thaliana] gb|AAL66908.1| peroxiredoxin-like protein [Arabidopsis thaliana] gb|AAK96829.1| peroxiredoxin-like protein [Arabidop	690	5e-71	gi|90187485|gb|DY801362.1|DY801362 MTUNUL1.P61.B10 NUL Populus fremontii x Populus angustifolia cDNA, mRNA sequence	1693	0	870	99.5	PF00578.8	AhpC/TSA family	72	2e-18	165
PX0019_E07	EF144400	good	33	135	552	552	552	243	16	982	LG_IX	99.8928	100	estExt_fgenesh4_pg.C_LG_IX0748	908	0	At3g49870.1 68416.m05452 ADP-ribosylation factor, putative similar to ADP-ribosylation factor-like protein 1 (SP:P40616) [Homo sapiens]; ARF3 ADP-RIBOSYLATION FACTOR,GP:453191 Arabidopsis thaliana; contains domain PF00025: ADP-ribosylation factor family	876	2e-94	gi|21389677|gb|AAM48037.1| ADP-ribosylation factor-like protein [Arabidopsis thaliana] gb|AAL62421.1| ADP-RIBOSYLATION FACTOR -like protein [Arabidopsis thaliana] ref|NP_190556.2| ADP-ribosylation factor, putative [Arabidopsis thaliana]	876	1e-92	gi|56831071|gb|CX183647.1|CX183647 H12_45-2_16.ab1 leaf inoculated with Marssonia pathogen of Populus euramericana Populus x canadensis cDNA, mRNA sequence	1253	0	664	98.7	PF00025.10	ADP-ribosylation factor family	139	9.5e-39	187
PX0019_E08	EF144401	good	31	109	321	321	321	222	16	702	LG_XVII	99.8473	99.8471	grail3.0059004501	530	0	At5g15230.1 68418.m01784 gibberellin-regulated protein 4 (GASA4) / gibberellin-responsive protein 4 identical to SP|P46690 Gibberellin-regulated protein 4 precursor {Arabidopsis thaliana}	295	4e-27	gi|55584076|gb|AAQ57667.2| Gasa4-like protein [Pelargonium zonale]	323	9e-29	gi|46950636|gb|CN550436.1|CN550436 GQ0241.B3_G08 GQ024 Populus trichocarpa x Populus deltoides cDNA clone GQ0241_G08 5', mRNA sequence	1215	0	613	100	PF02704.4	Gibberellin regulated protein	174	2.5e-49	114
PX0019_E11	EF144402	good	34	114	609	609	609	226	28	1014	LG_I	99.895	99.7897	estExt_Genewise1_v1.C_LG_I8253	883	0	At1g02130.1 68414.m00139 Ras-related protein (ARA-5) / small GTP-binding protein, putative identical to Ras-related protein ARA-5 SP:P28188 from [Arabidopsis thaliana]	953	1e-103	gi|1370166|emb|CAA98160.1| RAB1C [Lotus corniculatus var. japonicus]	986	1e-105	gi|57894697|gb|CX659868.1|CX659868 PO01015B11 Poplar SC cDNA library Populus alba x Populus tremula var. glandulosa cDNA clone PO01015B11 5', mRNA sequence	1326	0	721	98.1	PF00071.11	Ras family	364	2.5e-106	174
PX0019_E12	EF144403	good	32	70	471	471	471	146	50	772	LG_V	99.8551	100	estExt_fgenesh4_pm.C_LG_V0149	617	0	At1g31340.1 68414.m03835 ubiquitin family protein contains INTERPRO:IPR000626 ubiquitin domain	678	2e-71	gi|29824269|gb|AAP04095.1| putative ubiquitin (AtRUB1) [Arabidopsis thaliana] gb|AAO64156.1| putative ubiquitin (AtRUB1) [Arabidopsis thaliana] ref|NP_564379.2| ubiquitin family protein [Arabidopsis thaliana] gb|AAF24594.1| T19E23.13 [Arabidopsis thaliana	678	7e-70	gi|57891762|gb|CX656933.1|CX656933 PO02028F09 Poplar SC cDNA library Populus alba x Populus tremula var. glandulosa cDNA clone PO02028F09 5', mRNA sequence	1072	0	581	98.2	PF00240.12	Ubiquitin family	150	7.9e-42	83
PX0019_E14	EF144404	truncated_at_5	35	0	528	471	528	213	67	846	LG_I	100	100	grail3.0068008502	531	0	At5g62700.1 68418.m07868 tubulin beta-2/beta-3 chain (TUB3) nearly identical to SP|P29512 Tubulin beta-2/beta-3 chain {Arabidopsis thaliana}	817	1e-87	gi|51988178|emb|CAE52517.1| beta tubulin [Setaria viridis]	817	7e-86	gi|33452084|gb|CF232655.1|CF232655 PtaJXO0014B12B1204 Poplar cDNA library from young opposite xylem Populus tremula x Populus alba cDNA 5', mRNA sequence	1221	0	687	97.3	PF03953.6	Tubulin/FtsZ family, C-terminal domain	149	1.1e-41	156
PX0019_E15	EF144405	truncated_at_5	35	0	656	363	656	265	16	975	scaffold_40	99.8918	100	gw1.40.388.1	649	0	At1g75130.1 68414.m08725 cytochrome P450 family protein similar to Cytochrome P450 72A1 (SP:Q05047) [Catharanthus roseus]	482	4e-53	gi|15222125|ref|NP_177649.1| cytochrome P450 family protein [Arabidopsis thaliana] pir||D96781 cytochrome P450, probable, 64213-66051 [imported] - Arabidopsis thaliana gb|AAG12691.1| cytochrome P450, putative; 64213-66051 [Arabidopsis thaliana] gb|AAG5192	482	2e-51	gi|60697703|gb|DN487965.1|DN487965 R020H09.3pR Populus root cDNA library Populus tremula x Populus tremuloides cDNA clone R020H09 3', mRNA sequence	242	1e-62	657	79.7	n.a.	No significant hit	0	99	0
PX0019_E16	EF144406	truncated_at_5	33	0	483	417	483	251	61	831	LG_XI	100	99.7286	eugene3.00111109	472	0	At5g54780.1 68418.m06824 RabGAP/TBC domain-containing protein contains similarity to SP|P09379 GTPase-activating protein GYP7 (Fragment) {Yarrowia lipolytica}; contains Pfam profile PF00566: TBC domain	624	3e-65	gi|9758258|dbj|BAB08757.1| unnamed protein product [Arabidopsis thaliana] ref|NP_200289.1| RabGAP/TBC domain-containing protein [Arabidopsis thaliana]	624	2e-63	gi|23973822|gb|BU815218.1|BU815218 N038G03 Populus bark cDNA library Populus tremula x Populus tremuloides cDNA 5 prime, mRNA sequence	36.2	1.2	18	100	n.a.	No significant hit	0	99	0
PX0019_E22	EF144407	good	31	72	387	387	387	294	16	803	LG_II	99.8677	100	estExt_fgenesh4_pm.C_LG_II0511	755	0	At1g10030.1 68414.m01131 integral membrane family protein contains Pfam PF03694: Erg28 like protein	511	4e-52	gi|31711712|gb|AAP68212.1| At1g10030 [Arabidopsis thaliana] ref|NP_563858.1| integral membrane family protein [Arabidopsis thaliana]	511	2e-50	gi|24068823|gb|BU877299.1|BU877299 V032D06 Populus flower cDNA library Populus trichocarpa cDNA 5 prime, mRNA sequence	1132	0	583	99.4	PF03694.3	Erg28 like protein	216	5.8e-62	117
PX0019_F02	EF144408	good	36	92	420	420	420	236	16	803	scaffold_127	99.8668	100	estExt_fgenesh4_pg.C_1270062	750	0	At1g62510.1 68414.m07053 protease inhibitor/seed storage/lipid transfer protein (LTP) family protein contains Pfam protease inhibitor/seed storage/LTP family domain PF00234	272	2e-24	gi|7484770|pir||T09546 extensin like protein - black poplar dbj|BAA11855.1| extensin like protein [Populus nigra] dbj|BAA11854.1| extensin like protein [Populus nigra]	338	2e-30	gi|57894983|gb|CX660154.1|CX660154 PO01018F07 Poplar SC cDNA library Populus alba x Populus tremula var. glandulosa cDNA clone PO01018F07 5', mRNA sequence	1302	0	732	97.4	PF00234.9	Protease inhibitor/seed storage/LTP f	96	1.1e-25	129
PX0019_F04	EF144409	good	37	87	456	456	456	177	20	780	LG_II	99.8624	99.8623	eugene3.00020474	686	0	At4g09800.1 68417.m01609 40S ribosomal protein S18 (RPS18C)	689	9e-73	gi|4538910|emb|CAB39647.1| S18.A ribosomal protein [Arabidopsis thaliana] gb|AAV84519.1| At1g22780 [Arabidopsis thaliana] gb|AAP21347.1| At4g09800 [Arabidopsis thaliana] gb|AAM64976.1| ribosomal protein S18, putative [Arabidopsis thaliana] gb|AAM63849.1|	689	4e-71	gi|24067639|gb|BU876115.1|BU876115 V016D02 Populus flower cDNA library Populus trichocarpa cDNA 5 prime, mRNA sequence	1302	0	705	98	PF00416.10	Ribosomal protein S13/S18	294	1.8e-85	131
PX0019_F06	EF144410	good	41	83	450	450	450	207	16	800	LG_I	99.8654	100	grail3.0128002402	729	0	At3g52580.1 68416.m05790 40S ribosomal protein S14 (RPS14C) ribosomal protein S14 -Zea mays,PIR2:A30097	589	4e-61	gi|50905421|ref|XP_464199.1| putative ribosomal protein S14 [Oryza sativa (japonica cultivar-group)] ref|XP_506724.1| PREDICTED OJ9003_G05.34 gene product [Oryza sativa (japonica cultivar-group)] dbj|BAD25218.1| putative ribosomal protein S14 [Oryza sativ	610	6e-62	gi|46949890|gb|CN549690.1|CN549690 GQ0241.B3_F01 GQ024 Populus trichocarpa x Populus deltoides cDNA clone GQ0241_F01 5', mRNA sequence	1396	0	704	100	PF00411.7	Ribosomal protein S11	247	4.5e-71	124
PX0019_F14	EF144411	good	35	70	594	594	594	257	16	975	LG_XIV	99.7835	100	gw1.XIV.216.1	520	0	At5g42770.1 68418.m05209 Maf family protein contains Pfam domain PF02545: Maf-like protein	606	5e-63	gi|42568283|ref|NP_199091.2| Maf family protein [Arabidopsis thaliana]	606	2e-61	gi|46841558|gb|CN523189.1|CN523189 GQ015M01.B3_N07 GQ015 Populus trichocarpa x Populus deltoides cDNA clone GQ015M01_N07 5', mRNA sequence	728	0	371	99.7	PF02545.4	Maf-like protein	44	1.4e-12	215
PX0019_F15	EF144412	truncated_at_5	31	0	330	117	330	351	16	731	LG_I	100	99.7076	gw1.I.7458.1	249	1e-139	At1g80690.1 68414.m09468 expressed protein	287	3e-26	gi|21593549|gb|AAM65516.1| unknown [Arabidopsis thaliana] ref|NP_565243.1| expressed protein [Arabidopsis thaliana]	287	1e-24	gi|38591118|gb|CK106793.1|CK106793 UB33BPF12.5pR Populus active cambium cDNA library Populus tremula cDNA clone UB33BPF12 5', mRNA sequence	652	0	453	93.8	n.a.	No significant hit	0	99	0
PX0019_F17	EF144413	good	31	45	471	471	471	198	16	764	LG_XIV	98.7448	100	estExt_Genewise1_v1.C_LG_XIV1781	678	0	At1g01230.1 68414.m00038 ORMDL family protein contains Pfam domain PF04061: ORMDL family	753	3e-80	gi|38344271|emb|CAD41291.2| OSJNBa0005N02.9 [Oryza sativa (japonica cultivar-group)] ref|XP_473535.1| OSJNBa0005N02.9 [Oryza sativa (japonica cultivar-group)]	768	3e-80	gi|56823487|gb|CX176063.1|CX176063 D02_69-93_08.ab1 leaf inoculated with Marssonia pathogen of Populus deltoides Populus deltoides cDNA, mRNA sequence	1158	0	620	98.5	PF04061.4	ORMDL family	311	1.5e-90	145
PX0019_F19	EF144414	good	31	24	0	426	426	156	16	656	LG_VII	99.8358	100	eugene3.00071173	275	1e-154	At5g17280.1 68418.m02024 expressed protein similar to unknown protein (pir||T41692)	98	0.0002	gi|21592698|gb|AAM64647.1| unknown [Arabidopsis thaliana] gb|AAM10308.1| AT5g17280/MKP11_13 [Arabidopsis thaliana] ref|NP_197230.1| expressed protein [Arabidopsis thaliana] gb|AAL49947.1| AT5g17280/MKP11_13 [Arabidopsis thaliana] dbj|BAB10515.1| unnamed p	98	0.01	gi|47106601|gb|CK318178.1|CK318178 B9P06d05 Populus stem seasonal library Populus deltoides cDNA, mRNA sequence	521	1e-147	275	99.2	n.a.	No significant hit	0	99	0
PX0019_F21	EF144415	good	38	58	324	324	324	331	16	770	LG_XVI	99.8603	100	estExt_fgenesh4_kg.C_LG_XVI0032	387	0	At5g03345.1 68418.m00287 expressed protein	356	4e-34	gi|21592319|gb|AAM64270.1| unknown [Arabidopsis thaliana]	362	3e-33	gi|50063319|gb|AJ771644.1|AJ771644 AJ771644 Populus euphratica root 3-6 months Populus euphratica cDNA clone P0001600003F10F1, mRNA sequence	852	0	490	96.9	n.a.	No significant hit	0	99	0
PX0019_F22	EF144416	good	35	93	567	567	567	173	16	887	scaffold_86	99.6411	99.7599	estExt_fgenesh4_pg.C_860158	471	0	At1g18750.1 68414.m02338 MADS-box protein (AGL65) similar to homeodomain transcription factor (AGL30) GI:3461830 from [Arabidopsis thaliana]; contains Pfam domain PF00319: SRF-type transcription factor (DNA-binding and dimerisation domain); PMID: 12837945	71	0.48	No significant hit	0	99	gi|60207781|gb|BP926151.1|BP926151 BP926151 full-length enriched poplar cDNA library Populus nigra cDNA clone PnFL1-055_N03.f 5', mRNA sequence	767	0	483	94.8	PF02162.6	XYPPX repeat	4	19	8
PX0019_F23	EF144417	good	35	82	258	258	258	284	16	678	LG_III	100	99.681	fgenesh4_pm.C_LG_III000548	261	1e-146	At3g61110.1 68416.m06839 40S ribosomal protein S27 (ARS27A) identical to cDNA ribosomal protein S27 (ARS27A) GI:4193381	374	2e-36	gi|8388627|emb|CAB94147.1| ribosomal protein S27 [Arabidopsis thaliana] gb|AAL90920.1| AT3g61110/T27I15_200 [Arabidopsis thaliana] gb|AAL06506.1| AT3g61110/T27I15_200 [Arabidopsis thaliana] gb|AAD10030.1| ribosomal protein S27 [Arabidopsis thaliana] gb|AA	374	1e-34	gi|24068842|gb|BU877318.1|BU877318 V032F02 Populus flower cDNA library Populus trichocarpa cDNA 5 prime, mRNA sequence	1166	0	612	99	PF01667.6	Ribosomal protein S27	115	1.8e-31	55
PX0019_F24	EF144418	good	33	70	717	717	717	123	16	962	LG_XVI	100	100	eugene3.00160813	913	0	At5g03170.1 68418.m00265 fasciclin-like arabinogalactan-protein (FLA11)	531	2e-54	gi|47717925|gb|AAT37954.1| fasciclin-like AGP 11 [Populus alba x Populus tremula]	909	2e-96	gi|51874552|gb|CV130632.1|CV130632 B9SP07d12 Populus stem seasonal library Populus deltoides cDNA, mRNA sequence	1447	0	770	98.7	PF02469.10	Fasciclin domain	114	3.8e-31	149
PX0019_G01	EF144419	good	38	59	513	243	243	553	16	912	LG_V	99.4172	99.6483	grail3.0026010402	444	0	At5g10980.1 68418.m01277 histone H3 identical to HISTONE H3.2, MINOR, Medicago sativa, SWISSPROT:P11105, histone H3 variant H3.3 Lycopersicon esculentum GI:1435157; contains Pfam profile PF00125 Core histone H2A/H2B/H3/H4	590	3e-61	gi|37991915|gb|AAR06361.1| histone H3.2 protein [Oryza sativa (japonica cultivar-group)] ref|XP_493701.1| histone H3 [Oryza sativa (japonica cultivar-group)] ref|XP_470806.1| histone H3.2 protein [Oryza sativa (japonica cultivar-group)] gb|AAP30739.1| his	590	2e-59	gi|46838891|gb|CN520522.1|CN520522 GQ0108.B3_H06 GQ010 Populus trichocarpa x Populus deltoides cDNA clone GQ0108_H06 5', mRNA sequence	850	0	456	98.4	n.a.	No significant hit	0	99	0
PX0019_G03	EF144420	good	31	9	522	522	522	425	16	1006	scaffold_29	100	99.7914	estExt_Genewise1_v1.C_290004	926	0	At5g44790.1 68418.m05491 copper-exporting ATPase / responsive-to-antagonist 1 / copper-transporting ATPase (RAN1) identical to SP|Q9S7J8	631	7e-66	gi|50905629|ref|XP_464303.1| putative copper-exporting ATPase [Oryza sativa (japonica cultivar-group)] dbj|BAD25508.1| putative copper-exporting ATPase [Oryza sativa (japonica cultivar-group)]	631	3e-64	gi|3853782|gb|AI162497.1|AI162497 A018P47U Hybrid aspen plasmid library Populus tremula x Populus tremuloides cDNA 5', mRNA sequence	932	0	500	98.6	n.a.	No significant hit	0	99	0
PX0019_G04	EF144421	good	35	244	0	117	117	238	22	659	LG_V	99.6678	99.6667	eugene3.00020121	51	8e-21	At1g20430.1 68414.m02546 expressed protein	77	0.061	No significant hit	0	99	gi|24001039|gb|BU827372.1|BU827372 UK131TH05 Populus apical shoot cDNA library Populus tremula x Populus tremuloides cDNA 5 prime, mRNA sequence	315	7e-85	241	91.7	n.a.	No significant hit	0	99	0
PX0019_G05	EF144422	good	40	10	879	879	879	47	16	995	scaffold_157	99.8935	99.6802	eugene3.01570014	760	0	At1g69430.1 68414.m07978 hypothetical protein	225	8e-19	gi|15222319|ref|NP_177102.1| hypothetical protein [Arabidopsis thaliana] gb|AAG60093.1| unknown protein [Arabidopsis thaliana]	225	4e-17	gi|24066926|gb|BU875402.1|BU875402 V006E10 Populus flower cDNA library Populus trichocarpa cDNA 5 prime, mRNA sequence	38.2	0.38	19	100	n.a.	No significant hit	0	99	0
PX0019_G06	EF144423	good	31	93	399	399	399	123	16	665	LG_XVII	99.8382	100	eugene3.00170110	514	0	At3g66652.1 68416.m00776 fip1 motif-containing protein contains Pfam profile PF05182: Fip1 motif	72	0.24	No significant hit	0	99	gi|46949898|gb|CN549698.1|CN549698 GQ0244.B3_I21 GQ024 Populus trichocarpa x Populus deltoides cDNA clone GQ0244_I21 5', mRNA sequence	1011	0	514	99.8	n.a.	No significant hit	0	99	0
PX0019_G08	EF144424	good	32	4	0	288	288	278	16	621	LG_XIII	99.8255	100	estExt_fgenesh4_pg.C_LG_XIII0468	572	0	At2g20870.1 68415.m02459 cell wall protein precursor, putative identical to Putative cell wall protein precursor (Swiss-Prot:P47925) [Arabidopsis thaliana]; weak similarity to mu-protocadherin (GI:7861967) [Rattus norvegicus]	113	4e-06	gi|21554333|gb|AAM63440.1| putative cell wall protein [Arabidopsis thaliana]	113	0.0002	gi|24070407|gb|BU878883.1|BU878883 V053A04 Populus flower cDNA library Populus trichocarpa cDNA 5 prime, mRNA sequence	1086	0	560	99.6	n.a.	No significant hit	0	99	0
PX0019_G10	EF144425	good	32	87	504	504	504	110	16	752	LG_XIX	99.858	99.5733	estExt_fgenesh4_pg.C_LG_XIX0554	691	0	At5g16490.1 68418.m01927 p21-rho-binding domain-containing protein contains Pfam PF00786: P21-Rho-binding domain	259	6e-23	gi|34365669|gb|AAQ65146.1| At5g16490 [Arabidopsis thaliana] dbj|BAB09617.1| unnamed protein product [Arabidopsis thaliana] ref|NP_197153.1| p21-rho-binding domain-containing protein [Arabidopsis thaliana] dbj|BAD44641.1| putative protein [Arabidopsis thal	259	3e-21	gi|47107933|gb|CK319510.1|CK319510 X9P11f01 Populus stem seasonal library Populus deltoides cDNA, mRNA sequence	1112	0	615	97.8	PF00786.16	P21-Rho-binding domain	17	0.0023	62
PX0019_G15	EF144426	good	43	3	516	516	516	285	16	866	LG_XII	100	99.8761	grail3.0031026201	805	0	At4g28690.1 68417.m04099 expressed protein	289	2e-26	gi|7269724|emb|CAB81457.1| hypothetical protein [Arabidopsis thaliana] emb|CAA22983.1| hypothetical protein [Arabidopsis thaliana] pir||T04530 hypothetical protein F16A16.200 - Arabidopsis thaliana (fragment) pir||D85334 hypothetical protein AT4g28690 [im	289	1e-24	gi|56818997|gb|CX171573.1|CX171573 D06_69-60_08.ab1 leaf inoculated with Marssonia pathogen of Populus deltoides Populus deltoides cDNA, mRNA sequence	1187	0	649	98.1	n.a.	No significant hit	0	99	0
PX0019_G16	EF144427	good	33	82	366	366	366	197	16	697	LG_VII	99.8457	99.8454	gw1.VII.3777.1	351	0	At3g51030.1 68416.m05587 thioredoxin H-type 1 (TRX-H-1) identical to SP|P29448 Thioredoxin H-type 1 (TRX-H-1) {Arabidopsis thaliana}	464	9e-47	gi|1255954|emb|CAA94534.1| thioredoxin [Ricinus communis] sp|Q43636|TRXH_RICCO Thioredoxin H-type (TRX-H) pir||T10170 thioredoxin - castor bean	489	5e-48	gi|60711813|gb|DN501623.1|DN501623 V009G01.5pR Populus male catkins cDNA library Populus trichocarpa cDNA clone V009G01 5', mRNA sequence	1205	0	616	99.6	PF00085.8	Thioredoxin	159	8.5e-45	115
PX0019_G18	EF144428	good	36	137	300	300	300	207	16	699	scaffold_120	99.8454	99.3808	estExt_Genewise1_v1.C_1200033	630	0	At2g20820.1 68415.m02450 expressed protein .	243	4e-21	gi|12642910|gb|AAK00397.1| unknown protein [Arabidopsis thaliana] gb|AAG41478.1| unknown protein [Arabidopsis thaliana] gb|AAL06786.1| At2g20820/F5H14.21 [Arabidopsis thaliana] gb|AAG40023.1| At2g20820 [Arabidopsis thaliana] gb|AAK55709.1| At2g20820/F5H14	243	2e-19	gi|24099907|gb|BU888842.1|BU888842 P013C02 Populus petioles cDNA library Populus tremula cDNA 5 prime, mRNA sequence	1168	0	633	98.2	n.a.	No significant hit	0	99	0
PX0019_G20	EF144429	good	32	66	438	438	438	127	16	682	LG_V	99.8423	100	estExt_fgenesh4_pg.C_LG_V0222	563	0	At3g49910.1 68416.m05456 60S ribosomal protein L26 (RPL26A) 60S RIBOSOMAL PROTEIN L26, Brassica rapa, EMBL:BRD495	527	4e-54	gi|23397084|gb|AAN31827.1| putative 60S ribosomal protein [Arabidopsis thaliana] gb|AAL15207.1| putative 60S ribosomal protein [Arabidopsis thaliana] gb|AAK43973.1| putative 60S ribosomal protein [Arabidopsis thaliana] emb|CAB66929.1| 60S RIBOSOMAL PROTEI	527	2e-52	gi|47106225|gb|CK317802.1|CK317802 B9P01h07 Populus stem seasonal library Populus deltoides cDNA, mRNA sequence	1104	0	621	97.4	PF00467.17	KOW motif	43	1.2e-09	43
PX0019_G21	EF144430	truncated_at_5	40	0	605	261	605	202	16	866	LG_VIII	100	99.5062	estExt_Genewise1_v1.C_LG_VIII0460	585	0	At2g46280.2 68415.m05756 eukaryotic translation initiation factor 3 subunit 2 / TGF-beta receptor interacting protein 1 / eIF-3 beta / eIF3i / TRIP-1 (TIF3I1) identical to eukaryotic translation initiation factor 3 subunit 2 (SP:Q38884) {Arabidopsis thaliana}; contains Pfam PF00400: WD domain, G-beta repeat (5 copies)	837	7e-90	gi|13936812|gb|AAK49947.1| TGF-beta receptor-interacting protein 1 [Phaseolus vulgaris]	910	1e-96	gi|60696782|gb|DN487140.1|DN487140 Q012B06.3pR Populus dormant bud cDNA library Populus tremula cDNA clone Q012B06 3', mRNA sequence	1427	0	764	98.5	PF00400.19	WD domain, G-beta repeat	30	1e-05	42
PX0019_G24	EF144431	good	31	9	507	507	507	178	19	747	LG_V	100	99.8571	estExt_fgenesh4_pg.C_LG_V1250	696	0	At3g63120.1 68416.m07089 cyclin family protein similar to cyclin 2 [Trypanosoma brucei] GI:7339572, cyclin 6 [Trypanosoma cruzi] GI:12005317; contains Pfam profile PF00134: Cyclin, N-terminal domain	516	9e-53	gi|21593009|gb|AAM64958.1| unknown [Arabidopsis thaliana]	518	2e-51	gi|24106980|gb|BU895773.1|BU895773 X030G05 Populus wood cDNA library Populus tremula x Populus tremuloides cDNA 5 prime, mRNA sequence	654	0	378	96.8	PF00134.12	Cyclin, N-terminal domain	10	0.00033	146
PX0019_H04	EF144432	good	33	106	687	687	687	158	16	1003	LG_I	99.8952	100	grail3.0008008301	772	0	At1g67360.2 68414.m07668 rubber elongation factor (REF) family protein contains Pfam profile: PF05755 rubber elongation factor protein (REF)	630	9e-66	gi|21553373|gb|AAM62466.1| stress related protein, putative [Arabidopsis thaliana] gb|AAN15729.1| stress related protein, putative [Arabidopsis thaliana] gb|AAM14352.1| putative stress related protein [Arabidopsis thaliana] gb|AAK93588.1| putative stress	630	4e-64	gi|60693144|gb|DN483896.1|DN483896 PSO204C06 Populus tomentiglandulosa T. Lee cDNA library Populus tomentiglandulosa cDNA, mRNA sequence	1340	0	732	98	PF05755.2	Rubber elongation factor protein (REF)	314	1.9e-91	222
PX0019_H06	EF144433	good	37	43	804	804	804	141	16	1044	LG_XIV	99.8991	99.697	gw1.XIV.3991.1	299	1e-168	At2g39780.1 68415.m04884 ribonuclease 2 (RNS2) identical to ribonuclease 2 precursor SP:P42814, GI:289210; contains a ribonuclease T2 family histidine active site signature (PDOC00459)	983	1e-106	gi|2642160|gb|AAB87127.1| S-like ribonuclease RNS2 [Arabidopsis thaliana] sp|P42814|RNS2_ARATH Ribonuclease 2 precursor ref|NP_030524.1| ribonuclease 2 (RNS2) [Arabidopsis thaliana] pir||T01008 ribonuclease (EC 3.1.27.-) S2 - Arabidopsis thaliana gb|AAA51	983	1e-105	gi|90190083|gb|DV465062.2|DV465062 MTUNUL1.P34.E04 NUL Populus fremontii x Populus angustifolia cDNA, mRNA sequence	1794	0	952	98.9	PF00445.8	Ribonuclease T2 family	240	6.1e-69	224
PX0019_H07	EF144434	good	31	70	195	195	195	260	16	575	LG_XVI	99.8106	99.8102	estExt_fgenesh4_pm.C_LG_XVI0204	499	0	At5g64140.1 68418.m08054 40S ribosomal protein S28 (RPS28C)	229	1e-19	gi|21902507|gb|AAM78552.1| ribosomal protein small subunit 28 [Helianthus annuus]	248	3e-20	gi|24073332|gb|BU881808.1|BU881808 UM67TG05 Populus flower cDNA library Populus trichocarpa cDNA 5 prime, mRNA sequence	950	0	511	98	PF01200.8	Ribosomal protein S28e	154	2.7e-43	71
PX0019_H12	EF144435	good	37	64	660	660	660	200	16	980	LG_I	99.7843	99.4595	grail3.0053004502	905	0	At5g59240.1 68418.m07424 40S ribosomal protein S8 (RPS8B) 40S ribosomal protein S8, Prunus armeniaca, EMBL:AF071889	764	2e-81	gi|6226702|sp|Q08069|RS8_MAIZE 40S ribosomal protein S8 gb|AAB06330.1| ribosomal protein S8 pir||T04088 ribosomal protein S8 - maize	812	3e-85	gi|33454861|gb|CF235432.1|CF235432 PtaJXT0022G1G0113 Poplar cDNA library from young tension xylem Populus tremula x Populus alba cDNA 5', mRNA sequence	1324	0	751	97.2	PF01201.11	Ribosomal protein S8e	355	1.1e-103	260
PX0019_H14	EF144436	good	36	106	0	450	450	401	16	1012	LG_VI	99.6875	99.791	estExt_fgenesh4_pg.C_LG_VI0110	574	0	At1g35630.1 68414.m04427 protease-associated zinc finger (C3HC4-type RING finger) family protein contains Pfam domain, PF02225: protease-associated (PA) domain and Pfam domain, PF00097: Zinc finger, C3HC4 type (RING finger); similar to ReMembR-H2 protein JR702 [Arabidopsis thaliana] gi|6942149|gb|AAF32326	61	8.3	No significant hit	0	99	gi|60710272|gb|DN500082.1|DN500082 UB14CPG04.5pR Populus active cambium cDNA library Populus tremula cDNA clone UB14CPG04 5', mRNA sequence	1443	0	800	97.7	n.a.	No significant hit	0	99	0
PX0019_H16	EF144437	truncated_at_5	31	0	725	636	725	311	16	1086	LG_VIII	98.2676	100	eugene3.00080638	1012	0	At3g55990.1 68416.m06221 expressed protein contains Pfam profile PF03005: Arabidopsis proteins of unknown function	1166	1e-128	gi|26452343|dbj|BAC43257.1| unknown protein [Arabidopsis thaliana]	1166	1e-126	gi|46950121|gb|CN549921.1|CN549921 GQ0244.B3_M23 GQ024 Populus trichocarpa x Populus deltoides cDNA clone GQ0244_M23 5', mRNA sequence	1296	0	675	98.9	PF03005.5	Arabidopsis proteins of unknown function	248	1.6e-71	186
PX0019_H18	EF144438	truncated_at_5	31	0	551	387	551	377	35	997	scaffold_29	100	99.7852	estExt_fgenesh4_pm.C_290135	923	0	At4g19050.1 68417.m02806 mob1/phocein family protein contains Pfam PF03637: Mob1/phocein family; contains Pfam F00560: Leucine Rich Repeats; contains TIGRFAMS profile TIGR01612: reticulocyte binding protein; hypothetical protein YIL106w, Saccharomyces cerevisiae, PIR2:S48466	942	1e-102	gi|32470635|gb|AAP45162.1| putative Mob1/phocein family protein [Solanum bulbocastanum]	947	1e-101	gi|57893962|gb|CX659133.1|CX659133 PO01026H04 Poplar SC cDNA library Populus alba x Populus tremula var. glandulosa cDNA clone PO01026H04 5', mRNA sequence	1316	0	695	98.9	PF03637.6	Mob1/phocein family	369	5.9e-108	178
PX0019_H21	EF144439	good	31	105	324	324	324	205	16	684	LG_XIV	99.843	99.6855	estExt_fgenesh4_kg.C_LG_XIV0024	630	0	At3g62840.1 68416.m07060 small nuclear ribonucleoprotein D2, putative / snRNP core protein D2, putative / Sm protein D2, putative similar to small nuclear ribonucleoprotein Sm D2 (snRNP core protein D2) (Sm-D2) [Mus musculus] SWISS-PROT:P43330	518	5e-53	gi|28466881|gb|AAO44049.1| At2g47640 [Arabidopsis thaliana] emb|CAB83134.1| small nuclear ribonucleoprotein-like protein [Arabidopsis thaliana] ref|NP_567134.2| small nuclear ribonucleoprotein D2, putative / snRNP core protein D2, putative / Sm protein D2	518	2e-51	gi|60703998|gb|DN493808.1|DN493808 I009P52.5pR Populus senescing leaves cDNA library Populus tremula cDNA clone I009P52 5', mRNA sequence	1152	0	636	98.1	PF01423.11	LSM domain	67	7.1e-17	85
PX0019_H23	EF144440	good	34	74	201	207	201	388	16	716	LG_II	99.6997	100	grail3.0039018101	598	0	At2g46540.1 68415.m05806 expressed protein	259	6e-23	gi|21554416|gb|AAM63521.1| unknown [Arabidopsis thaliana] gb|AAM16197.1| At2g46540/F11C10.23 [Arabidopsis thaliana] gb|AAD20165.2| expressed protein [Arabidopsis thaliana] gb|AAK91350.1| F11C10.23/F11C10.23 [Arabidopsis thaliana] ref|NP_566079.1| expresse	259	2e-21	gi|18011212|gb|BI127241.1|BI127241 G057P47Y Populus cambium cDNA library Populus tremula x Populus tremuloides cDNA, mRNA sequence	852	0	481	97.5	n.a.	No significant hit	0	99	0
PX0019_H24	EF144441	good	30	76	744	744	744	373	16	1242	LG_IV	100	100	estExt_fgenesh4_pg.C_LG_IV1139	1099	0	At5g39360.1 68418.m04768 circadian clock coupling factor-related similar to circadian clock coupling factor ZGT [Nicotiana tabacum] GI:14210079	1092	1e-119	gi|22137234|gb|AAM91462.1| AT5g39360/MUL8_40 [Arabidopsis thaliana] dbj|BAB11010.1| unnamed protein product [Arabidopsis thaliana] ref|NP_198752.1| circadian clock coupling factor-related [Arabidopsis thaliana] gb|AAL77680.1| AT5g39360/MUL8_40 [Arabidopsi	1092	1e-117	gi|33454550|gb|CF235121.1|CF235121 PtaJXT0019B3B0303 Poplar cDNA library from young tension xylem Populus tremula x Populus alba cDNA 5', mRNA sequence	961	0	581	95.8	n.a.	No significant hit	0	99	0
PX0019_I01	EF144442	good	34	85	459	459	459	133	19	733	LG_VIII	99.1176	99.8516	gw1.VIII.2595.1	432	0	At2g39460.1 68415.m04843 60S ribosomal protein L23A (RPL23aA) identical to GB:AF034694	473	9e-48	gi|13560777|gb|AAK30202.1| ribosome protein L23a [Daucus carota] sp|Q9AT35|RL23A_DAUCA 60S ribosomal protein L23a	491	3e-48	gi|24066935|gb|BU875411.1|BU875411 V006F11 Populus flower cDNA library Populus trichocarpa cDNA 5 prime, mRNA sequence	1178	0	594	100	PF00276.9	Ribosomal protein L23	100	7.4e-27	58
PX0019_I03	EF144443	good	31	47	432	432	432	154	39	706	LG_X	100	99.8428	estExt_fgenesh4_pg.C_LG_X0832	632	0	At2g09990.1 68415.m01037 40S ribosomal protein S16 (RPS16A) Same as GB:Q42340	655	6e-69	gi|6984222|gb|AAF34799.1| 40S ribosomal protein S16 [Euphorbia esula]	706	4e-73	gi|56815566|gb|CX168142.1|CX168142 A11_69-87_01.ab1 leaf inoculated with Marssonia pathogen of Populus deltoides Populus deltoides cDNA, mRNA sequence	1229	0	636	99.3	PF00380.8	Ribosomal protein S9/S16	294	3e-85	136
PX0019_I04	EF144444	good	31	61	375	375	375	168	16	654	LG_I	99.8353	100	estExt_fgenesh4_pg.C_LG_I2378	606	0	At5g57345.1 68418.m07164 expressed protein	63	2.5	No significant hit	0	99	gi|38575450|gb|CK091125.1|CK091125 F050P42.3pR Populus flower cDNA library Populus trichocarpa cDNA clone F050P42 3', mRNA sequence	888	0	448	100	PF02162.6		2	79	8
PX0019_I05	EF144445	good	33	22	420	420	420	154	46	678	LG_X	99.6661	99.8325	estExt_fgenesh4_pm.C_LG_X0137	581	0	At3g04400.1 68416.m00466 60S ribosomal protein L23 (RPL23C) similar to ribosomal protein L17 GB:AAA34113.1 from [Nicotiana tabacum]	717	4e-76	gi|57471720|gb|AAW50991.1| ribosomal protein L17 [Triticum aestivum]	726	2e-75	gi|24058697|gb|BU868050.1|BU868050 M110F03 Populus flower cDNA library Populus trichocarpa cDNA 5 prime, mRNA sequence	1140	0	599	99.1	PF00238.9	Ribosomal protein L14p/L23e	193	6.2e-55	133
PX0019_I09	EF144446	good	32	69	561	561	561	204	16	885	LG_XIII	99.8805	99.4019	eugene3.00130126	816	0	At3g05590.1 68416.m00621 60S ribosomal protein L18 (RPL18B) similar to GB:P42791	842	2e-90	gi|6714451|gb|AAF26138.1| putative 60S ribosomal protein L18 [Arabidopsis thaliana] gb|AAL31164.1| AT3g05590/F18C1_14 [Arabidopsis thaliana] gb|AAK59824.1| AT3g05590/F18C1_14 [Arabidopsis thaliana] ref|NP_187210.1| 60S ribosomal protein L18 (RPL18B) [Arab	842	9e-89	gi|90191551|gb|DV466630.2|DV466630 MTUNUL1.P8.C01 NUL Populus fremontii x Populus angustifolia cDNA, mRNA sequence	1382	0	744	98.7	PF00828.8	Eukaryotic ribosomal protein L18	439	6.6e-129	185
PX0019_I14	EF144447	good	32	104	336	336	336	212	16	703	LG_VII	99.6947	100	grail3.0011019301	574	0	At1g77940.1 68414.m09083 60S ribosomal protein L30 (RPL30B) similar to ribosomal protein L30 GI:388034 from [Homo sapiens]	522	2e-53	gi|2879811|emb|CAA11256.1| ribosomal protein L30 [Lupinus luteus] sp|O49884|RL30_LUPLU 60S ribosomal protein L30	541	5e-54	gi|23964835|gb|BU811356.1|BU811356 UL83TC06 Populus leaf cDNA library Populus tremula x Populus tremuloides cDNA 5 prime, mRNA sequence	1160	0	605	99.1	PF01248.13	Ribosomal protein L7Ae/L30e/S12e/Gadd4	107	4.9e-29	100
PX0019_I16	EF144448	good	33	93	456	456	456	265	21	871	LG_V	99.635	100	estExt_fgenesh4_pg.C_LG_V1341	818	0	At5g09510.1 68418.m01100 40S ribosomal protein S15 (RPS15D) ribosomal protein S15 - Arabidopsis thaliana, EMBL:Z23161	711	3e-75	gi|31126745|gb|AAP44665.1| putative 40S ribosomal protein S15 [Oryza sativa (japonica cultivar-group)] ref|XP_469972.1| putative 40S ribosomal protein S15 [Oryza sativa (japonica cultivar-group)] gb|AAO37527.1| putative ribosomal protein S15 [Oryza sativa	718	2e-74	gi|46839119|gb|CN520750.1|CN520750 GQ0107.B3_K07 GQ010 Populus trichocarpa x Populus deltoides cDNA clone GQ0107_K07 5', mRNA sequence	1386	0	703	99.8	PF00203.10	Ribosomal protein S19	163	7.2e-46	82
PX0019_I20	EF144449	good	35	88	516	516	516	200	16	858	LG_X	99.8761	100	estExt_Genewise1_v1.C_LG_X3955	799	0	At3g16640.1 68416.m02127 translationally controlled tumor family protein similar to translationally controlled tumor protein GB:AAD10032 from [Hevea brasiliensis]	532	2e-54	gi|303835|dbj|BAA02151.1| 21kd polypeptide [Oryza sativa (japonica cultivar-group)] sp|P35681|TCTP_ORYSA Translationally controlled tumor protein homolog (TCTP) pir||A38958 IgE-dependent histamine-releasing factor homolog - rice	613	3e-62	gi|46839422|gb|CN521053.1|CN521053 GQ0107.B3_O04 GQ010 Populus trichocarpa x Populus deltoides cDNA clone GQ0107_O04 5', mRNA sequence	1495	0	788	98.7	PF00838.7	Translationally controlled tumour protein	335	1.1e-97	180
PX0019_I22	EF144450	good	43	93	456	456	456	212	16	823	LG_V	100	99.6073	eugene3.00051184	734	0	At4g09800.1 68417.m01609 40S ribosomal protein S18 (RPS18C)	692	4e-73	gi|4538910|emb|CAB39647.1| S18.A ribosomal protein [Arabidopsis thaliana] gb|AAV84519.1| At1g22780 [Arabidopsis thaliana] gb|AAP21347.1| At4g09800 [Arabidopsis thaliana] gb|AAM64976.1| ribosomal protein S18, putative [Arabidopsis thaliana] gb|AAM63849.1|	692	2e-71	gi|24058779|gb|BU868132.1|BU868132 M111F02 Populus flower cDNA library Populus trichocarpa cDNA 5 prime, mRNA sequence	1404	0	728	99.4	PF00416.10	Ribosomal protein S13/S18	294	1.8e-85	131
PX0019_I23	EF144451	good	35	25	618	618	618	172	16	869	LG_II	99.7555	99.6324	eugene3.00002480	804	0	At4g13170.1 68417.m02049 60S ribosomal protein L13A (RPL13aC) ribosomal protein L13a -Lupinus luteus,PID:e1237871	895	1e-96	gi|4753651|emb|CAB41927.1| ribosomal protein L13a like protein [Arabidopsis thaliana] emb|CAB78359.1| ribosomal protein L13a like protein [Arabidopsis thaliana] gb|AAL31131.1| AT4g13170/F17N18_60 [Arabidopsis thaliana] gb|AAK97733.1| AT4g13170/F17N18_60 [	895	6e-95	gi|24020489|gb|BU837677.1|BU837677 T104E05 Populus apical shoot cDNA library Populus tremula x Populus tremuloides cDNA 5 prime, mRNA sequence	1453	0	765	98.9	PF00572.7	Ribosomal protein L13	178	2.8e-50	130
PX0019_J01	EF144452	good	33	205	246	246	246	192	27	706	scaffold_123	100	100	estExt_fgenesh4_pg.C_1230053	637	0	At5g38650.1 68418.m04674 proteasome maturation factor UMP1 family protein contains Pfam profile PF05348: Proteasome maturation factor UMP1	317	1e-41	gi|21593744|gb|AAM65711.1| unknown [Arabidopsis thaliana] gb|AAM45059.1| unknown protein [Arabidopsis thaliana] gb|AAL85998.1| unknown protein [Arabidopsis thaliana] dbj|BAB10155.1| unnamed protein product [Arabidopsis thaliana] ref|NP_198681.1| proteasom	317	5e-40	gi|38598490|gb|CK114165.1|CK114165 V038F10 Populus male catkins cDNA library Populus trichocarpa cDNA clone V038F10 5', mRNA sequence	1154	0	618	98.7	PF05348.1	Proteasome maturation factor UMP1	32	4e-07	133
PX0019_J02	EF144453	good	33	85	882	882	882	192	16	1211	LG_II	99.9139	100	grail3.0003082401	969	0	At1g78150.1 68414.m09107 expressed protein	952	1e-103	gi|12324259|gb|AAG52106.1| unknown protein; 39760-41105 [Arabidopsis thaliana] pir||G96810 unknown protein T11I11.9 [imported] - Arabidopsis thaliana	957	1e-102	gi|60706487|gb|DN496297.1|DN496297 P054H09.5pR Populus petioles cDNA library Populus tremula cDNA clone P054H09 5', mRNA sequence	1497	0	802	98.7	n.a.	No significant hit	0	99	0
PX0019_J03	EF144454	good	31	70	366	366	366	171	30	671	LG_VI	99.6721	99.5066	estExt_fgenesh4_kg.C_LG_VI0064	529	0	At4g29480.1 68417.m04207 mitochondrial ATP synthase g subunit family protein contains Pfam profile: PF04718 mitochondrial ATP synthase g subunit	465	6e-47	gi|21594744|gb|AAM66039.1| copia-like retroelement pol polyprotein [Arabidopsis thaliana] gb|AAK00388.1| unknown protein [Arabidopsis thaliana] gb|AAG41471.1| unknown protein [Arabidopsis thaliana] emb|CAB79706.1| putative protein [Arabidopsis thaliana] r	465	3e-45	gi|60693065|gb|DN483825.1|DN483825 PSO203E04 Populus tomentiglandulosa T. Lee cDNA library Populus tomentiglandulosa cDNA, mRNA sequence	841	0	451	98.4	PF04718.4	Mitochondrial ATP synthase g subunit	156	8.9e-44	120
PX0019_J04	EF144455	good	33	64	588	588	588	240	113	1041	LG_IX	99.8883	100	grail3.0001065501	317	1e-179	No significant hit	0	99	No significant hit	0	99	gi|46838576|gb|CN520207.1|CN520207 GQ0108.B3_D11 GQ010 Populus trichocarpa x Populus deltoides cDNA clone GQ0108_D11 5', mRNA sequence	589	1e-167	317	98.4	n.a.	No significant hit	0	99	0
PX0019_J05	EF144456	good	35	83	420	420	420	204	28	773	LG_X	99.8592	99.859	estExt_Genewise1_v1.C_LG_X0897	705	0	At2g03440.1 68415.m00302 nodulin-related similar to Early nodulin 12B precursor (N-12B) (Swiss-Prot:Q40339) [Medicago sativa]	285	6e-26	gi|22531277|gb|AAM97142.1| unknown protein [Arabidopsis thaliana] gb|AAD17432.1| unknown protein [Arabidopsis thaliana] pir||E84448 hypothetical protein At2g03440 [imported] - Arabidopsis thaliana ref|NP_178443.1| nodulin-related [Arabidopsis thaliana]	285	3e-24	gi|46838502|gb|CN520133.1|CN520133 GQ0106.B3_K08 GQ010 Populus trichocarpa x Populus deltoides cDNA clone GQ0106_K08 5', mRNA sequence	1340	0	688	99.5	n.a.	No significant hit	0	99	0
PX0019_J07	EF144457	good	32	51	489	489	489	169	16	760	LG_III	99.8596	100	estExt_fgenesh4_pg.C_LG_III1004	711	0	At3g53020.1 68416.m05844 60S ribosomal protein L24 (RPL24B) 60S ribosomal protein L24, Arabidopsis thaliana, EMBL:AC006282	541	1e-55	gi|52783264|sp|Q9FUL4|RL24_PRUAV 60S ribosomal protein L24 gb|AAG13986.1| 60S ribosomal protein L24 [Prunus avium]	574	8e-58	gi|46842795|gb|CN524426.1|CN524426 GQ015M17.T3_A09 GQ015 Populus trichocarpa x Populus deltoides cDNA clone GQ015M17_A09 5', mRNA sequence	1304	0	697	98.4	PF01246.9	Ribosomal protein L24e	171	3.1e-48	71
PX0019_J10	EF144458	good	32	283	312	528	312	269	16	915	scaffold_44	99.8847	100	estExt_fgenesh4_pg.C_440200	866	0	At5g37478.1 68418.m04513 Expressed protein	270	4e-24	gi|42573521|ref|NP_974857.1| Expressed protein [Arabidopsis thaliana]	270	2e-22	gi|24060491|gb|BU869394.1|BU869394 M129E12 Populus flower cDNA library Populus trichocarpa cDNA 5 prime, mRNA sequence	1352	0	693	99.7	n.a.	No significant hit	0	99	0
PX0019_J19	EF144459	good	34	63	366	366	366	261	21	748	LG_VI	99.5671	99.4203	estExt_fgenesh4_kg.C_LG_VI0074	503	0	At5g25450.1 68418.m03023 ubiquinol-cytochrome C reductase complex 14 kDa protein, putative similar to SP|P48502 Ubiquinol-cytochrome C reductase complex 14 kDa protein (EC 1.10.2.2) (CR14) {Solanum tuberosum}; contains Pfam profile PF02271: Ubiquinol-cytochrome C reductase complex 14kD subunit	423	6e-42	gi|15239430|ref|NP_197927.1| ubiquinol-cytochrome C reductase complex 14 kDa protein, putative [Arabidopsis thaliana]	423	3e-40	gi|28605330|gb|CA821781.1|CA821781 RSH07D05 two-month-old roots from clone 'Beaupre' grown for 19 days under restricted irrigation Populus trichocarpa x Populus deltoides cDNA 5', mRNA sequence	1021	0	515	100	PF02271.5	Ubiquinol-cytochrome C reductase complex 14k	160	5e-45	106
PX0019_J20	EF144460	truncated_at_5	36	0	843	801	843	213	18	1113	LG_VI	100	99.8111	estExt_fgenesh4_pg.C_LG_VI1023	1051	0	At4g13360.1 68417.m02089 enoyl-CoA hydratase/isomerase family protein similar to CoA-thioester hydrolase CHY1 (beta-hydroxyisobutyryl-CoA hydrolase) [Arabidopsis thaliana] GI:8572760; contains Pfam profile PF00378: enoyl-CoA hydratase/isomerase family protein	1055	1e-115	gi|21536517|gb|AAM60849.1| 3-hydroxyisobutyryl-coenzyme A hydrolase-like protein [Arabidopsis thaliana] emb|CAB40771.1| 3-hydroxyisobutyryl-coenzyme A hydrolase-like protein [Arabidopsis thaliana] emb|CAB78378.1| 3-hydroxyisobutyryl-coenzyme A hydrolase-l	1055	1e-113	gi|60213769|gb|BP932139.1|BP932139 BP932139 full-length enriched poplar cDNA library Populus nigra cDNA clone PnFL1-032_E17.r 3', mRNA sequence	1130	0	602	98.6	n.a.	No significant hit	0	99	0
PX0019_J22	EF144461	good	31	62	588	588	588	237	97	1018	LG_IX	99.8876	100	grail3.0001065501	317	1e-179	At1g64380.1 68414.m07296 AP2 domain-containing transcription factor, putative contains Pfam profile: PF00847 AP2 domain	65	2.9	No significant hit	0	99	gi|46838576|gb|CN520207.1|CN520207 GQ0108.B3_D11 GQ010 Populus trichocarpa x Populus deltoides cDNA clone GQ0108_D11 5', mRNA sequence	589	1e-167	317	98.4	n.a.	No significant hit	0	99	0
PX0019_J24	EF144462	good	36	244	729	681	681	190	16	1170	LG_XII	99.9106	100	eugene3.00120500	856	0	At2g42780.1 68415.m05297 expressed protein	526	1e-53	gi|21536847|gb|AAM61179.1| unknown [Arabidopsis thaliana] gb|AAD21730.2| expressed protein [Arabidopsis thaliana] gb|AAM10245.1| unknown protein [Arabidopsis thaliana] gb|AAL16136.1| At2g42780/F7D19.22 [Arabidopsis thaliana] gb|AAK43872.1| Unknown protein	526	6e-52	gi|90189881|gb|DV464853.2|DV464853 MTUNUL1.P31.F05 NUL Populus fremontii x Populus angustifolia cDNA, mRNA sequence	1507	0	825	97.9	n.a.	No significant hit	0	99	0
PX0019_K03	EF144463	good	31	103	681	681	681	131	25	974	LG_XVI	99.8911	99.7819	gw1.XVI.542.1	404	0	At3g54210.1 68416.m05992 ribosomal protein L17 family protein contains Pfam profile: PF01196 ribosomal protein L17	659	4e-69	gi|23198410|gb|AAN15732.1| ribosomal protein L17-like protein [Arabidopsis thaliana] gb|AAM96956.1| ribosomal protein L17-like protein [Arabidopsis thaliana] gb|AAM70513.1| AT3g54210/F24B22_170 [Arabidopsis thaliana] emb|CAB70995.1| ribosomal protein L17-	659	2e-67	gi|24048218|gb|BU862158.1|BU862158 S012B11 Populus imbibed seed cDNA library Populus tremula cDNA 5 prime, mRNA sequence	1053	0	582	97.7	PF01196.8	Ribosomal protein L17	182	1.4e-51	118
PX0019_K06	EF144464	good	34	118	393	393	393	162	19	729	LG_XVIII	99.8527	100	grail3.0007002601	521	0	At4g29340.1 68417.m04192 profilin 3 (PRO3) (PFN3) identical to profilin 3 SP:Q38904 GI:1353765 from [Arabidopsis thaliana]	477	3e-48	gi|8919948|emb|CAB96215.1| profilin [Hevea brasiliensis] sp|Q9LEI8|PRO6_HEVBR Profilin-6 (Pollen allergen Hev b 8.0204)	543	3e-54	gi|46838855|gb|CN520486.1|CN520486 GQ0105.B3_N07 GQ010 Populus trichocarpa x Populus deltoides cDNA clone GQ0105_N07 5', mRNA sequence	1134	0	600	98.8	PF00235.8	Profilin	219	1e-62	139
PX0019_K07	EF144465	good	40	7	678	678	678	215	16	959	scaffold_148	100	100	grail3.0148001201	706	0	At2g32850.2 68415.m04025 protein kinase family protein contains protein kinase domain, Pfam:PF00069	400	4e-39	gi|30685467|ref|NP_850199.1| protein kinase family protein [Arabidopsis thaliana] gb|AAN64167.1| putative serine/threonine protein kinase [Arabidopsis thaliana]	400	2e-37	gi|38572495|gb|CK088170.1|CK088170 A041P73.3pR Hybrid aspen plasmid library Populus tremula x Populus tremuloides cDNA clone A041P73 3', mRNA sequence	1209	0	693	97.4	n.a.	No significant hit	0	99	0
PX0019_K08	EF144466	good	33	69	441	441	441	207	20	773	LG_III	99.8611	100	eugene3.00030178	719	0	At2g19730.1 68415.m02305 60S ribosomal protein L28 (RPL28A)	572	3e-59	gi|19310757|gb|AAL85109.1| putative ribosomal protein L28 [Arabidopsis thaliana] gb|AAK92704.1| putative ribosomal protein L28 [Arabidopsis thaliana] gb|AAC62149.1| putative ribosomal protein L28 [Arabidopsis thaliana] ref|NP_179563.1| 60S ribosomal prote	572	1e-57	gi|46950529|gb|CN550329.1|CN550329 GQ0241.B3_E08 GQ024 Populus trichocarpa x Populus deltoides cDNA clone GQ0241_E08 5', mRNA sequence	1338	0	679	99.8	PF01778.6	Ribosomal L28e protein family	224	2.5e-64	133
PX0019_K09	EF144467	good	35	111	477	477	477	242	16	884	scaffold_40	97.7191	100	grail3.0040004901	744	0	At5g23740.1 68418.m02784 40S ribosomal protein S11 (RPS11C)	684	4e-72	gi|6984142|gb|AAF34771.1| 40S ribosomal protein S11 [Euphorbia esula]	711	1e-73	gi|51874547|gb|CV130627.1|CV130627 B9SP07d03 Populus stem seasonal library Populus deltoides cDNA, mRNA sequence	1409	0	742	99	PF00366.9	Ribosomal protein S17	142	1.1e-39	71
PX0019_K10	EF144468	good	34	90	447	447	447	307	16	897	LG_XVI	99.8819	99.8818	eugene3.00160196	724	0	At3g43810.1 68416.m04682 calmodulin-7 (CAM7) almost identical to calmodulin GI:16227 from [Arabidopsis thaliana], SP|P59220 Calmodulin-7 {Arabidopsis thaliana}	762	4e-81	gi|34304717|gb|AAQ63462.1| calmodulin 8 [Daucus carota] gb|AAQ63461.1| calmodulin 4 [Daucus carota]	762	2e-79	gi|46838745|gb|CN520376.1|CN520376 GQ0107.B3_E04 GQ010 Populus trichocarpa x Populus deltoides cDNA clone GQ0107_E04 5', mRNA sequence	1413	0	755	98.2	PF00036.19	EF hand	43	8.1e-10	32
PX0019_K11	EF144469	good	31	61	513	513	513	246	17	871	LG_IV	98.0559	100	estExt_fgenesh4_kg.C_LG_IV0030	797	0	At5g52840.1 68418.m06559 NADH-ubiquinone oxidoreductase-related contains weak similarity to NADH-ubiquinone oxidoreductase 13 kDa-B subunit (EC 1.6.5.3) (EC 1.6.99.3) (Complex I-13Kd-B) (CI-13Kd-B) (Complex I subunit B13) (Swiss-Prot:Q63362) [Rattus norvegicus]	688	1e-72	gi|10177098|dbj|BAB10432.1| unnamed protein product [Arabidopsis thaliana] gb|AAL79599.1| AT5g52840/MXC20_6 [Arabidopsis thaliana] ref|NP_568778.1| NADH-ubiquinone oxidoreductase-related [Arabidopsis thaliana] gb|AAL06910.1| AT5g52840/MXC20_6 [Arabidopsis	688	6e-71	gi|38596298|gb|CK111973.1|CK111973 V060F07 Populus male catkins cDNA library Populus trichocarpa cDNA clone V060F07 5', mRNA sequence	1449	0	758	99.3	PF04716.3	ETC complex I subunit conserved region	116	1.1e-31	58
PX0019_K12	EF144470	truncated_at_5	34	0	521	471	521	197	16	771	LG_II	100	100	grail3.0003028702	721	0	At2g21600.1 68415.m02569 RER1B protein identical to SP|O48671 RER1B protein (AtRER1B) {Arabidopsis thaliana}	639	5e-67	gi|53792604|dbj|BAD53619.1| putative endoplasmatic reticulum retrieval protein Rer1B [Oryza sativa (japonica cultivar-group)] dbj|BAD53626.1| putative endoplasmatic reticulum retrieval protein Rer1B [Oryza sativa (japonica cultivar-group)]	661	7e-68	gi|33453103|gb|CF233674.1|CF233674 PtaJXO0026D10D1008 Poplar cDNA library from young opposite xylem Populus tremula x Populus alba cDNA 5', mRNA sequence	932	0	506	98.4	PF03248.3	Rer1 family	399	7e-117	188
PX0019_K14	EF144471	good	33	45	655	420	420	232	16	749	LG_X	99.8571	99.7139	estExt_fgenesh4_pg.C_LG_X1187	447	0	At1g26100.1 68414.m03184 cytochrome B561 family protein contains Pfam domain, PF03188: Cytochrome b561	411	1e-40	gi|21634402|gb|AAM63528.1| cytochrome b-561D [Arabidopsis thaliana] ref|NP_173935.1| cytochrome B561 family protein [Arabidopsis thaliana] gb|AAG50673.1| cytochrome b-561, putative [Arabidopsis thaliana] gb|AAG50524.1| cytochrome b561, putative [Arabidops	411	6e-39	gi|28605407|gb|CA821858.1|CA821858 RSH08E07 two-month-old roots from clone 'Beaupre' grown for 19 days under restricted irrigation Populus trichocarpa x Populus deltoides cDNA 5', mRNA sequence	835	0	440	99	n.a.	No significant hit	0	99	0
PX0019_K15	EF144472	good	31	43	564	564	564	180	16	837	LG_II	99.8734	100	estExt_fgenesh4_pg.C_LG_II0928	719	0	At1g22480.1 68414.m02809 plastocyanin-like domain-containing protein	343	1e-32	gi|562779|emb|CAA80963.1| blue copper protein [Pisum sativum] sp|Q41001|BCP_PEA Blue copper protein precursor pir||T06555 blue copper-binding protein II - garden pea prf||2115352A blue Cu protein	389	3e-36	gi|38573148|gb|CK088823.1|CK088823 A074P52.3pR Hybrid aspen plasmid library Populus tremula x Populus tremuloides cDNA clone A074P52 3', mRNA sequence	1213	0	739	95.8	PF02298.7	Plastocyanin-like domain	136	1.1e-37	89
PX0019_K16	EF144473	good	31	79	534	534	534	174	16	837	LG_IV	99.8734	99.8733	estExt_fgenesh4_pm.C_LG_IV0113	749	0	At2g34480.1 68415.m04233 60S ribosomal protein L18A (RPL18aB)	882	4e-95	gi|13430184|gb|AAK25759.1| ribosomal protein L18a [Castanea sativa] sp|Q9ATF5|RL18A_CASSA 60S ribosomal protein L18a	896	4e-95	gi|38598345|gb|CK114020.1|CK114020 V030B02 Populus male catkins cDNA library Populus trichocarpa cDNA clone V030B02 5', mRNA sequence	1439	0	762	98.9	PF01775.6	Ribosomal L18ae protein family	441	1.8e-129	175
PX0019_K17	EF144474	good	31	96	513	513	513	131	16	790	scaffold_66	99.5962	100	estExt_fgenesh4_kg.C_660007	540	0	At3g45230.1 68416.m04881 hydroxyproline-rich glycoprotein family protein contains proline-rich extensin domains, INTERPRO:IPR002965; related to vegetative cell wall protein gp1 [Chlamydomonas reinhardtii] gi|12018147|gb|AAG45420	114	4e-06	gi|26452231|dbj|BAC43203.1| putative serine/proline-rich protein [Arabidopsis thaliana] gb|AAO39935.1| At3g45230 [Arabidopsis thaliana]	114	0.0002	gi|24068169|gb|BU876645.1|BU876645 V023D01 Populus flower cDNA library Populus trichocarpa cDNA 5 prime, mRNA sequence	1009	0	509	100	n.a.	No significant hit	0	99	0
PX0019_K19	EF144475	good	33	61	516	516	516	234	16	863	LG_IV	100	100	estExt_fgenesh4_kg.C_LG_IV0063	629	0	At2g21130.1 68415.m02507 peptidyl-prolyl cis-trans isomerase / cyclophilin (CYP2) / rotamase identical to cyclophilin [Arabidopsis thaliana] gi|2443757|gb|AAB71402; similar to peptidyl-prolyl cis-trans isomerase, PPIase (cyclophilin, cyclosporin A-binding protein) [Arabidopsis thaliana] SWISS-PROT:P34790	715	1e-75	gi|17981611|gb|AAL51087.1| cyclophilin [Glycine max]	765	7e-80	gi|90187917|gb|DY801794.1|DY801794 MTUNUL1.P67.D04 NUL Populus fremontii x Populus angustifolia cDNA, mRNA sequence	1515	0	791	99.1	PF00160.10	Cyclophilin type peptidyl-prolyl cis-tr	419	4.6e-123	176
PX0019_K20	EF144476	truncated_at_5	31	0	330	249	330	396	16	776	LG_X	99.8628	100	estExt_fgenesh4_pg.C_LG_X2216	728	0	At3g11910.1 68416.m01460 ubiquitin-specific protease, putative strong similarity to ubiquitin-specific protease 12 (UBP12) [Arabidopsis thaliana] GI:11993471; contains Pfam profiles PF00443: Ubiquitin carboxyl-terminal hydrolase, PF00917: MATH domain	477	3e-48	gi|6671947|gb|AAF23207.1| putative ubiquitin carboxyl-terminal hydrolase [Arabidopsis thaliana]	477	1e-46	gi|38574968|gb|CK090643.1|CK090643 F017P84.3pR Populus flower cDNA library Populus trichocarpa cDNA clone F017P84 3', mRNA sequence	1398	0	705	100	n.a.	No significant hit	0	99	0
PX0019_K22	EF144477	good	31	91	396	396	396	223	16	760	LG_XIX	99.8597	100	eugene3.00190574	672	0	At3g56340.1 68416.m06264 40S ribosomal protein S26 (RPS26C) several 40S ribosomal protein S26	340	2e-32	gi|5706704|gb|AAD47346.1| ribosomal protein S26 [Pisum sativum] pir||T50822 ribosomal protein S26, cytosolic [imported] - garden pea	383	1e-35	gi|24066535|gb|BU875011.1|BU875011 V001D05 Populus flower cDNA library Populus trichocarpa cDNA 5 prime, mRNA sequence	1245	0	661	98.4	PF01283.8	Ribosomal protein S26e	266	7.4e-77	123
PX0019_L07	EF144478	good	33	86	300	300	300	249	16	687	LG_II	99.8433	99.843	grail3.0003073802	633	0	At4g08230.1 68417.m01358 glycine-rich protein	232	7e-20	gi|23198028|gb|AAN15541.1| unknown protein [Arabidopsis thaliana] gb|AAL62398.1| unknown protein [Arabidopsis thaliana] ref|NP_192563.2| glycine-rich protein [Arabidopsis thaliana]	232	3e-18	gi|23996192|gb|BU825050.1|BU825050 UK103E03 Populus apical shoot cDNA library Populus tremula x Populus tremuloides cDNA 5 prime, mRNA sequence	1138	0	587	99.3	n.a.	No significant hit	0	99	0
PX0019_L08	EF144479	good	37	1092	0	45	45	45	16	1238	LG_I	64.3038	100	eugene3.07430001	501	0	At4g29000.1 68417.m04145 tesmin/TSO1-like CXC domain-containing protein similar to CXC domain containing TSO1-like protein 1 (SOL1) [Arabidopsis thaliana] GI:7767427, SP|Q9Y4I5 Tesmin (Metallothionein-like 5, testis-specific) {Homo sapiens}; contains Pfam profile PF03638: Tesmin/TSO1-like CXC domain	85	0.018	No significant hit	0	99	gi|47107734|gb|CK319311.1|CK319311 X9P09c12 Populus stem seasonal library Populus deltoides cDNA, mRNA sequence	398	1e-109	232	96.9	n.a.	No significant hit	0	99	0
PX0019_L12	EF144480	good	35	16	966	966	966	161	16	1197	LG_VIII	100	99.8255	gw1.VIII.2448.1	937	0	At1g23740.1 68414.m02996 oxidoreductase, zinc-binding dehydrogenase family protein contains Pfam profile PF00107: oxidoreductase, zinc-binding dehydrogenase family	1061	1e-115	gi|2465008|emb|CAA04767.1| ripening-induced protein [Fragaria vesca]	1104	1e-119	gi|90190285|gb|DV465274.2|DV465274 MTUNUL1.P37.D07 NUL Populus fremontii x Populus angustifolia cDNA, mRNA sequence	1459	0	779	98.7	PF00107.15	Zinc-binding dehydrogenase	62	2.3e-15	116
PX0019_L14	EF144481	truncated_at_5	37	0	747	528	747	490	21	1298	LG_XV	88.3871	99.5438	estExt_fgenesh4_pg.C_LG_XV0338	993	0	At3g18060.1 68416.m02297 transducin family protein / WD-40 repeat family protein similar to 66 kDa stress protein (SP:P90587) [Physarum polycephalum (Slime mold)]; similar to WDR1 protein GB:AAD05042 [Gallus gallus] (Genomics 56 (1), 59-69 (1999)); contains 11 WD-40 repeats (PF00400)	996	1e-108	gi|9294061|dbj|BAB02018.1| WD40-repeat protein [Arabidopsis thaliana] gb|AAM47943.1| WD40-repeat protein [Arabidopsis thaliana] gb|AAL32514.1| WD40-repeat protein [Arabidopsis thaliana] ref|NP_188434.2| transducin family protein / WD-40 repeat family prot	996	1e-106	gi|24080600|gb|BU887888.1|BU887888 R068G11 Populus root cDNA library Populus tremula x Populus tremuloides cDNA 5 prime, mRNA sequence	975	0	528	98.4	PF00400.19	WD domain, G-beta repeat	36	1.6e-07	42
PX0019_L17	EF144482	good	31	71	474	474	474	193	16	788	scaffold_57	100	99.865	estExt_fgenesh4_pm.C_570017	737	0	At5g42190.1 68418.m05135 E3 ubiquitin ligase SCF complex subunit SKP1/ASK1 (At2) / UFO-binding protein (UIP2) E3 ubiquitin ligase; skp1b; identical to UIP2 GI:3719211 from [Arabidopsis thaliana]; contains Pfam profiles PF01466: Skp1 family, dimerisation domain and PF03931:Skp1 family, tetramerisation domain; identical to cDNA UFO binding protein UIP2 mRNA, partial cds GI:3719210	626	2e-65	gi|4959710|gb|AAD34458.1| Skp1 [Medicago sativa]	635	7e-65	gi|51875370|gb|CV131450.1|CV131450 L2P07b04 Populus stem seasonal library Populus deltoides cDNA, mRNA sequence	1316	0	741	97.5	PF01466.8	Skp1 family, dimerisation domain	189	8.8e-54	74
PX0019_L20	EF144483	truncated_at_5	31	0	656	516	656	244	101	1035	LG_VIII	99.1141	100	grail3.0049021504	903	0	At3g55440.1 68416.m06157 triosephosphate isomerase, cytosolic, putative strong similarity to triosephosphate isomerase, cytosolic from Petunia hybrida [SP|P48495], from Coptis japonica [SP|P21820]	894	2e-96	gi|602590|emb|CAA58230.1| triosephosphate isomerase [Petunia x hybrida] sp|P48495|TPIS_PETHY Triosephosphate isomerase, cytosolic (TIM) (Triose-phosphate isomerase)	901	2e-95	gi|27414767|gb|CA926288.1|CA926288 MTU6CR.P13.C04 Aspen root cDNA Library Populus tremuloides cDNA, mRNA sequence	1263	0	664	99	PF00121.8	Triosephosphate isomerase	330	3.1e-96	252
PX0019_L21	EF144484	good	31	71	468	468	468	138	16	727	LG_XIV	99.8529	99.7054	estExt_Genewise1_v1.C_LG_XIV2179	652	0	At2g47110.1 68415.m05883 ubiquitin extension protein 6 (UBQ6) / 40S ribosomal protein S27A (RPS27aB) identical to GI:166936	640	4e-67	gi|1771780|emb|CAA71132.1| ubiquitin extension protein [Solanum tuberosum] pir||T52334 ubiquitin extension protein [imported] - potato	675	1e-69	gi|24066618|gb|BU875094.1|BU875094 V002C07 Populus flower cDNA library Populus trichocarpa cDNA 5 prime, mRNA sequence	1289	0	679	98.6	PF00240.12	Ubiquitin family	151	2.5e-42	83
PX0019_L23	EF144485	good	30	112	0	417	417	246	16	824	LG_II	99.8715	100	grail3.0003051401	306	1e-173	At2g42870.1 68415.m05308 expressed protein	206	1e-16	gi|21536550|gb|AAM60882.1| unknown [Arabidopsis thaliana] dbj|BAC42807.1| unknown protein [Arabidopsis thaliana] gb|AAO50458.1| unknown protein [Arabidopsis thaliana] gb|AAD21722.1| expressed protein [Arabidopsis thaliana] ref|NP_565988.1| expressed prote	206	4e-15	gi|57889903|gb|CX655074.1|CX655074 PO01004E05 Poplar SC cDNA library Populus alba x Populus tremula var. glandulosa cDNA clone PO01004E05 5', mRNA sequence	583	1e-165	302	99.3	n.a.	No significant hit	0	99	0
PX0019_L24	EF144486	good	36	67	1104	1104	1104	122	16	1348	scaffold_148	99.9228	99.7683	gw1.148.177.1	973	0	At3g45770.1 68416.m04948 oxidoreductase, zinc-binding dehydrogenase family protein similar to nuclear receptor binding factor-1 NRBF-1 - Rattus norvegicus, EMBL:AB015724; contains Pfam zinc-binding dehydrogenase domain PF00107	1407	1e-155	gi|21592515|gb|AAM64465.1| nuclear receptor binding factor-like protein [Arabidopsis thaliana] ref|NP_566881.1| oxidoreductase, zinc-binding dehydrogenase family protein [Arabidopsis thaliana]	1407	1e-154	gi|24068450|gb|BU876926.1|BU876926 V027B01 Populus flower cDNA library Populus trichocarpa cDNA 5 prime, mRNA sequence	835	0	440	99	PF00107.15	Zinc-binding dehydrogenase	55	2.4e-13	115
PX0019_M01	EF144487	truncated_at_5	31	0	551	387	551	377	35	997	scaffold_29	100	99.7852	estExt_fgenesh4_pm.C_290135	923	0	At4g19050.1 68417.m02806 mob1/phocein family protein contains Pfam PF03637: Mob1/phocein family; contains Pfam F00560: Leucine Rich Repeats; contains TIGRFAMS profile TIGR01612: reticulocyte binding protein; hypothetical protein YIL106w, Saccharomyces cerevisiae, PIR2:S48466	942	1e-102	gi|32470635|gb|AAP45162.1| putative Mob1/phocein family protein [Solanum bulbocastanum]	947	1e-101	gi|57893962|gb|CX659133.1|CX659133 PO01026H04 Poplar SC cDNA library Populus alba x Populus tremula var. glandulosa cDNA clone PO01026H04 5', mRNA sequence	1316	0	695	98.9	PF03637.6	Mob1/phocein family	369	5.9e-108	178
PX0019_M02	EF144488	good	33	105	0	411	411	137	17	706	LG_I	99.8476	99.6947	estExt_fgenesh4_pg.C_LG_I2498	590	0	At4g13040.1 68417.m02035 AP2 domain-containing transcription factor family protein contains Pfam profile PF00847: AP2 domain	65	1.7	No significant hit	0	99	gi|46949395|gb|CN549195.1|CN549195 GQ0243.B3_B01 GQ024 Populus trichocarpa x Populus deltoides cDNA clone GQ0243_B01 5', mRNA sequence	1027	0	626	95	n.a.	No significant hit	0	99	0
PX0019_M03	EF144489	good	30	30	594	594	594	356	16	1029	scaffold_66	100	99.8983	estExt_Genewise1_v1.C_660297	979	0	At5g17770.1 68418.m02084 NADH-cytochrome b5 reductase identical to NADH-cytochrome b5 reductase [Arabidopsis thaliana] GI:4240116	936	1e-101	gi|55979113|gb|AAV69020.1| NADH:cytochrome b5 reductase [Vernicia fordii]	984	1e-105	gi|56833785|gb|CX186361.1|CX186361 E10_45-90_10.ab1 leaf inoculated with Marssonia pathogen of Populus euramericana Populus x canadensis cDNA, mRNA sequence	1187	0	670	97.7	PF00175.10	Oxidoreductase NAD-binding domain	142	1.4e-39	111
PX0019_M04	EF144490	good	42	0	404	348	404	268	17	734	LG_III	99.1111	100	estExt_fgenesh4_pg.C_LG_III1286	596	0	At5g04460.1 68418.m00443 expressed protein	293	7e-27	gi|50916002|ref|XP_468465.1| ubiquitin-protein ligase-like [Oryza sativa (japonica cultivar-group)] ref|XP_507063.1| PREDICTED OJ1136_C04.8 gene product [Oryza sativa (japonica cultivar-group)] dbj|BAD22922.1| ubiquitin-protein ligase-like [Oryza sativa (	297	1e-25	gi|46950758|gb|CN550558.1|CN550558 GQ0243.B3_K21 GQ024 Populus trichocarpa x Populus deltoides cDNA clone GQ0243_K21 5', mRNA sequence	1057	0	537	99.8	n.a.	No significant hit	0	99	0
PX0019_M06	EF144491	good	36	21	0	99	99	568	16	743	scaffold_86	100	100	eugene3.00860134	347	0	At3g19210.1 68416.m02438 DNA repair protein RAD54, putative similar to RAD54 GB:CAA71278 from [Drosophila melanogaster] (Mol. Cell. Biol.(1997) 17 (10), 6097-6104)	66	1.4	gi|6723823|emb|CAB67234.1| hypothetical protein [Oenothera elata subsp. hookeri] emb|CAB67211.1| hypothetical protein [Oenothera elata subsp. hookeri] ref|NP_084765.1| hypothetical protein OeelhCp111 [Oenothera elata subsp. hookeri] ref|NP_084743.1| hypot	125	9e-06	gi|60702068|gb|DN491878.1|DN491878 V029B05.3pR Populus male catkins cDNA library Populus trichocarpa cDNA clone V029B05 3', mRNA sequence	726	0	395	97.7	n.a.	No significant hit	0	99	0
PX0019_M08	EF144492	good	37	43	489	489	489	122	16	710	LG_XII	100	99.8478	eugene3.00121123	655	0	At2g36620.1 68415.m04490 60S ribosomal protein L24 (RPL24A)	566	1e-58	gi|52783264|sp|Q9FUL4|RL24_PRUAV 60S ribosomal protein L24 gb|AAG13986.1| 60S ribosomal protein L24 [Prunus avium]	592	6e-60	gi|56815107|gb|CX167683.1|CX167683 H11_69-101_15.ab1 leaf inoculated with Marssonia pathogen of Populus deltoides Populus deltoides cDNA, mRNA sequence	1112	0	581	99.1	PF01246.9	Ribosomal protein L24e	170	4.2e-48	71
PX0019_M10	EF144493	good	34	95	195	195	195	387	45	759	LG_VIII	99.8529	100	estExt_fgenesh4_pg.C_LG_VIII0110	679	0	At5g64140.1 68418.m08054 40S ribosomal protein S28 (RPS28C)	222	1e-18	gi|3947723|emb|CAA10103.1| ribosomal protein S28 [Prunus persica] emb|CAA10102.1| ribosomal protein S28 [Prunus persica] emb|CAA10101.1| ribosomal protein S28 [Prunus persica]	247	7e-20	gi|24014293|gb|BU833572.1|BU833572 T049G09 Populus apical shoot cDNA library Populus tremula x Populus tremuloides cDNA 5 prime, mRNA sequence	1021	0	562	98	PF01200.8	Ribosomal protein S28e	154	3e-43	71
PX0019_M11	EF144494	good	36	39	630	630	630	291	16	1015	scaffold_82	99.8962	99.896	fgenesh4_pg.C_scaffold_82000011	302	1e-170	At1g18650.1 68414.m02325 glycosyl hydrolase family protein 17 similar to beta-1,3-glucanase GI:15150341 from [Camellia sinensis]; C-terminal homology only	385	2e-37	gi|9795591|gb|AAF98409.1| Hypothetical protein [Arabidopsis thaliana] gb|AAP12844.1| At1g18650 [Arabidopsis thaliana] gb|AAM64701.1| unknown [Arabidopsis thaliana] ref|NP_564059.1| glycosyl hydrolase family protein 17 [Arabidopsis thaliana] pir||C86320 hy	385	1e-35	gi|47108024|gb|CK319601.1|CK319601 B9SP04c05 Populus stem seasonal library Populus deltoides cDNA, mRNA sequence	1507	0	825	97.9	PF07983.2	X8 domain	154	4.8e-43	94
PX0019_M12	EF144495	good	39	48	321	321	321	359	16	786	scaffold_82	99.8632	100	grail3.0082003901	399	0	At3g18410.1 68416.m02341 NADH-ubiquinone oxidoreductase-related similar to NADH-ubiquinone oxidoreductase 12 kDa subunit, mitochondrial precursor (EC 1.6.5.3) (EC 1.6.99.3) (Complex I-12KD) (CI-12KD). (Swiss-Prot:Q03015) [Neurospora crassa]	392	2e-38	gi|21594020|gb|AAM65938.1| unknown [Arabidopsis thaliana] gb|AAL76140.1| AT3g18410/MYF24_12 [Arabidopsis thaliana] gb|AAK59857.1| AT3g18410/MYF24_12 [Arabidopsis thaliana] ref|NP_566608.1| NADH-ubiquinone oxidoreductase-related [Arabidopsis thaliana]	392	1e-36	gi|24074642|gb|BU883118.1|BU883118 UM86TE10 Populus flower cDNA library Populus trichocarpa cDNA 5 prime, mRNA sequence	773	0	394	99.7	n.a.	No significant hit	0	99	0
PX0019_M14	EF144496	good	36	136	393	393	393	158	15	741	LG_VI	99.8551	100	grail3.0013025102	644	0	At4g29340.1 68417.m04192 profilin 3 (PRO3) (PFN3) identical to profilin 3 SP:Q38904 GI:1353765 from [Arabidopsis thaliana]	547	2e-56	gi|24473798|gb|AAL91664.1| profilin [Prunus dulcis] gb|AAL91662.1| profilin [Prunus dulcis]	611	4e-62	gi|3857956|gb|AI166672.1|AI166672 xylem.est.481 Poplar xylem Lambda ZAPII library Populus trichocarpa cDNA 5', mRNA sequence	1195	0	603	100	PF00235.8	Profilin	227	2.7e-65	139
PX0019_M15	EF144497	good	34	106	753	753	753	157	16	1069	LG_XIV	99.9019	100	eugene3.00140364	1018	0	At2g46170.1 68415.m05741 reticulon family protein (RTNLB5) weak similarity to Nogo-C protein [Rattus norvegicus] GI:6822251; contains Pfam profile PF02453: Reticulon	807	3e-86	gi|3702332|gb|AAC62889.1| expressed protein [Arabidopsis thaliana] gb|AAL69534.1| At2g46170/T3F17.18 [Arabidopsis thaliana] gb|AAK96651.1| At2g46170/T3F17.18 [Arabidopsis thaliana] pir||E84899 hypothetical protein At2g46170 [imported] - Arabidopsis thalia	807	1e-84	gi|90191379|gb|DV466415.2|DV466415 MTUNUL1.P50.D01 NUL Populus fremontii x Populus angustifolia cDNA, mRNA sequence	1580	0	837	98.8	PF02453.7	Reticulon	349	8.7e-102	208
PX0019_M19	EF144498	good	38	87	552	552	552	233	19	932	LG_IX	99.8862	100	fgenesh4_kg.C_LG_IX000057	854	0	At1g08110.2 68414.m00889 lactoylglutathione lyase, putative / glyoxalase I, putative similar to lactoylglutathione lyase SP:O04885 from [Brassica juncea]	830	5e-89	gi|4127862|emb|CAA09177.1| glyoxalase I [Glycine max]	873	2e-92	gi|57891183|gb|CX656354.1|CX656354 PO01001A08 Poplar SC cDNA library Populus alba x Populus tremula var. glandulosa cDNA clone PO01001A08 5', mRNA sequence	1277	0	680	98.6	PF00903.14	Glyoxalase/Bleomycin resistance protein/Di	148	3.1e-41	157
PX0019_M24	EF144499	truncated_at_5	32	0	505	417	505	287	16	843	scaffold_123	100	99.7484	estExt_fgenesh4_pm.C_1230010	575	0	At3g02360.2 68416.m00220 6-phosphogluconate dehydrogenase family protein contains Pfam profiles: PF00393 6-phosphogluconate dehydrogenase C-terminal domain, PF03446 NAD binding domain of 6-phosphogluconate ;similar to 6-phosphogluconate dehydrogenase GB:BAA22812 GI:2529229 [Glycine max]	804	5e-86	gi|21592941|gb|AAM64891.1| 6-phosphogluconate dehydrogenase, putative [Arabidopsis thaliana] gb|AAN73296.1| At3g02360/F11A12_104 [Arabidopsis thaliana] gb|AAL11585.1| AT3g02360/F11A12_104 [Arabidopsis thaliana] ref|NP_850502.1| 6-phosphogluconate dehydrog	804	2e-84	gi|38572050|gb|CK087725.1|CK087725 A019P09.3pR Hybrid aspen plasmid library Populus tremula x Populus tremuloides cDNA clone A019P09 3', mRNA sequence	1403	0	783	97.7	PF00393.8	6-phosphogluconate dehydrogenase, C-terminal	218	1.4e-62	300
PX0019_N03	EF144500	good	38	95	294	294	294	275	16	721	LG_I	100	99.4003	estExt_Genewise1_v1.C_LG_I8055	614	0	At5g47890.1 68418.m05916 NADH-ubiquinone oxidoreductase B8 subunit, putative similar to SP|O43678 NADH-ubiquinone oxidoreductase B8 subunit (EC 1.6.5.3) (EC 1.6.99.3) (Complex I-B8) (CI-B8) {Homo sapiens}; contains Pfam profile PF05047: Mitochondrial ribosomal protein L51 / S25 / CI-B8 domain	359	1e-34	gi|21593502|gb|AAM65469.1| NADH dehydrogenase 10.5K chain-like protein [Arabidopsis thaliana] gb|AAM20072.1| putative NADH dehydrogenase 10.5K chain [Arabidopsis thaliana] gb|AAL38780.1| putative NADH dehydrogenase 10.5K chain [Arabidopsis thaliana] dbj|B	359	6e-33	gi|46838624|gb|CN520255.1|CN520255 GQ0106.B3_B10 GQ010 Populus trichocarpa x Populus deltoides cDNA clone GQ0106_B10 5', mRNA sequence	1154	0	621	98.3	PF05047.5	Mitochondrial ribosomal protein L51 / S	75	2.3e-19	85
PX0019_N05	EF144501	truncated_at_5	34	0	437	117	437	291	16	781	scaffold_148	100	100	estExt_fgenesh4_pm.C_1480010	731	0	At2g44350.2 68415.m05517 citrate synthase, mitochondrial, putative strong similarity to SP|P20115 Citrate synthase, mitochondrial precursor {Arabidopsis thaliana}; contains Pfam profile PF00285: Citrate synthase	698	8e-74	gi|1648926|emb|CAA59009.1| citrate (si)-synthase [Populus balsamifera subsp. trichocarpa x Populus deltoides] pir||T09334 citrate (si)-synthase (EC 4.1.3.7), mitochondrial - western balsam poplar x cottonwood	770	2e-80	gi|24063742|gb|BU872218.1|BU872218 Q040E09 Populus flower cDNA library Populus trichocarpa cDNA 5 prime, mRNA sequence	1154	0	678	96.6	PF00285.10	Citrate synthase	-95	1.9e-07	390
PX0019_N07	EF144502	truncated_at_5	43	0	438	273	438	230	41	755	scaffold_142	100	100	grail3.0142002402	671	0	At5g39740.1 68418.m04813 60S ribosomal protein L5 (RPL5B) ribosomal protein L5, rice	493	4e-50	gi|34484312|gb|AAQ72789.1| 60S ribosomal protein L5 [Cucumis sativus] sp|Q6UNT2|RL5_CUCSA 60S ribosomal protein L5	529	1e-52	gi|47106242|gb|CK317819.1|CK317819 B9P02b09 Populus stem seasonal library Populus deltoides cDNA, mRNA sequence	1255	0	657	99	n.a.	No significant hit	0	99	0
PX0019_N08	EF144503	good	32	244	654	654	654	411	16	1360	LG_I	99.9238	100	gw1.I.2168.1	630	0	At1g07140.1 68414.m00760 Ran-binding protein 1a (RanBP1a) identical to Ran-binding protein (atranbp1a) GI:2058282 from [Arabidopsis thaliana]	672	2e-70	gi|2058282|emb|CAA66045.1| atranbp1a [Arabidopsis thaliana]	672	9e-69	gi|33447542|gb|CF228113.1|CF228113 PtaXM0008H12H1216 Poplar cDNA library from mature xylem Populus tremula x Populus alba cDNA 5', mRNA sequence	1170	0	702	96.3	PF00638.8	RanBP1 domain	154	5e-43	127
PX0019_N13	EF144504	good	35	185	0	363	363	136	16	738	LG_XVII	99.8544	99.8542	estExt_fgenesh4_kg.C_LG_XVII0010	523	0	At3g02120.1 68416.m00178 hydroxyproline-rich glycoprotein family protein	224	7e-19	gi|21593915|gb|AAM65880.1| unknown [Arabidopsis thaliana] dbj|BAC43313.1| unknown protein [Arabidopsis thaliana] gb|AAO50462.1| unknown protein [Arabidopsis thaliana] ref|NP_566161.1| hydroxyproline-rich glycoprotein family protein [Arabidopsis thaliana]	224	3e-17	gi|24012381|gb|BU832665.1|BU832665 T036H03 Populus apical shoot cDNA library Populus tremula x Populus tremuloides cDNA 5 prime, mRNA sequence	918	0	519	97.3	n.a.	No significant hit	0	99	0
PX0019_N16	EF144505	good	31	137	918	918	918	202	16	1307	LG_II	99.9206	99.9206	eugene3.00002422	685	0	At5g13890.3 68418.m01625 expressed protein contains Pfam profile PF04819: Family of unknown function (DUF716) (Plant viral-response family)	583	3e-60	gi|21618063|gb|AAM67113.1| unknown [Arabidopsis thaliana]	583	2e-58	gi|60696856|gb|DN487206.1|DN487206 Q019H11.3pR Populus dormant bud cDNA library Populus tremula cDNA clone Q019H11 3', mRNA sequence	1241	0	682	98.2	PF04819.2	Family of unknown function (DUF716)	27	3.8e-06	175
PX0019_N17	EF144506	good	35	0	416	291	416	156	16	626	LG_XIII	100	99.8261	fgenesh4_pm.C_LG_XIII000116	415	0	At1g72210.1 68414.m08349 basic helix-loop-helix (bHLH) family protein (bHLH096) identical to basic-helix-loop-helix transcription factor [Arabidopsis thaliana] GI:20520637; contains Pfam profile: PF00010 helix-loop-helix DNA-binding domain; PMID: 12679534	315	1e-29	gi|3641870|emb|CAA09459.1| hypothetical protein [Cicer arietinum]	418	7e-40	gi|51874629|gb|CV130709.1|CV130709 B9SP09c11 Populus stem seasonal library Populus deltoides cDNA, mRNA sequence	1076	0	575	98.6	n.a.	No significant hit	0	99	0
PX0019_N18	EF144507	good	32	95	984	984	984	168	20	1302	scaffold_64	99.9203	99.5211	estExt_Genewise1_v1.C_640357	1208	0	At3g59480.1 68416.m06636 pfkB-type carbohydrate kinase family protein contains Pfam profile: PF00294 pfkB family carbohydrate kinase	1423	1e-157	gi|33329198|gb|AAQ09999.1| putative fructokinase 2; S1 self-incompatibility locus-linked 3.16 protein [Petunia integrifolia subsp. inflata]	1448	1e-159	gi|60693203|gb|DN483949.1|DN483949 PSO204G11 Populus tomentiglandulosa T. Lee cDNA library Populus tomentiglandulosa cDNA, mRNA sequence	1556	0	895	96.7	PF00294.12	pfkB family carbohydrate kinase	373	4.8e-109	328
PX0019_N19	EF144508	good	31	261	0	108	108	252	16	671	LG_X	100	100	eugene3.01420001	17	1.6	At3g48400.1 68416.m05283 DC1 domain-containing protein similar to UV-B light insensitive ULI3 [Arabidopsis thaliana] GI:17225050; contains Pfam profile PF03107: DC1 domain	60	5.9	No significant hit	0	99	gi|46949599|gb|CN549399.1|CN549399 GQ0241.B3_B09 GQ024 Populus trichocarpa x Populus deltoides cDNA clone GQ0241_B09 5', mRNA sequence	60	7e-08	102	82.3	n.a.	No significant hit	0	99	0
PX0019_N21	EF144509	good	36	73	291	291	291	202	16	621	LG_IX	99.6485	99.8236	estExt_fgenesh4_pm.C_LG_IX0449	563	0	At1g14980.1 68414.m01790 10 kDa chaperonin (CPN10) identical to SP:P34893 from [Arabidopsis thaliana]	406	4e-40	gi|21555041|gb|AAM63762.1| chaperonin CPN10 [Arabidopsis thaliana] gb|AAM14191.1| putative chaperonin CPN10 protein [Arabidopsis thaliana] gb|AAL36284.1| putative chaperonin CPN10 protein [Arabidopsis thaliana] ref|NP_563961.1| 10 kDa chaperonin (CPN10) [	406	2e-38	gi|38593558|gb|CK109233.1|CK109233 K055P74 Populus apical shoot cDNA library Populus tremula x Populus tremuloides cDNA clone K055P74 5', mRNA sequence	476	1e-133	490	87.9	PF00166.11	Chaperonin 10 Kd subunit	118	2.8e-32	105
PX0019_N22	EF144510	good	38	155	840	840	840	209	37	1282	scaffold_118	99.9171	99.9171	eugene3.01180051	679	0	At1g32400.2 68414.m03998 senescence-associated family protein contains Pfam profile PF00335: Tetraspanin family	817	2e-87	gi|12248019|gb|AAG50101.1| unknown protein [Arabidopsis thaliana] gb|AAM66092.1| unknown [Arabidopsis thaliana] ref|NP_973952.1| senescence-associated family protein [Arabidopsis thaliana] ref|NP_564399.1| senescence-associated family protein [Arabidopsis	817	1e-85	gi|46841609|gb|CN523240.1|CN523240 GQ015M01.B3_J11 GQ015 Populus trichocarpa x Populus deltoides cDNA clone GQ015M01_J11 5', mRNA sequence	1326	0	726	97.9	PF00335.9	Tetraspanin family	41	4.7e-09	318
PX0019_N24	EF144511	good	31	160	903	903	903	195	16	1308	LG_X	100	99.9207	estExt_fgenesh4_pg.C_LG_X0913	1257	0	At2g30050.1 68415.m03654 transducin family protein / WD-40 repeat family protein similar to SEC13-related protein (SP:P55735) [Homo sapiens]	1398	1e-154	gi|21700867|gb|AAM70557.1| At2g30050/F23F1.3 [Arabidopsis thaliana] gb|AAM14986.1| putative protein transport protein SEC13 [Arabidopsis thaliana] gb|AAC16967.1| putative protein transport protein SEC13 [Arabidopsis thaliana] gb|AAL06565.1| At2g30050/F23F	1398	1e-153	gi|46838626|gb|CN520257.1|CN520257 GQ0106.B3_B12 GQ010 Populus trichocarpa x Populus deltoides cDNA clone GQ0106_B12 5', mRNA sequence	1344	0	723	98.2	PF00400.19	WD domain, G-beta repeat	44	5.5e-10	42
PX0019_O01	EF144512	good	31	114	0	516	516	352	16	1032	LG_XIV	100	100	eugene3.00141104	985	0	No significant hit	0	99	No significant hit	0	99	gi|90190352|gb|DV465347.2|DV465347 MTUNUL1.P38.C11 NUL Populus fremontii x Populus angustifolia cDNA, mRNA sequence	1699	0	927	98.2	n.a.	No significant hit	0	99	0
PX0019_O05	EF144513	good	34	83	645	645	645	156	16	937	LG_XVIII	99.8873	100	gw1.XVIII.447.1	568	0	At5g57150.1 68418.m08531 basic helix-loop-helix (bHLH) family protein contains Pfam profile: PF00010 helix-loop-helix DNA-binding domain	462	2e-46	gi|21554896|gb|AAM63723.1| unknown [Arabidopsis thaliana]	462	1e-44	gi|38596269|gb|CK111944.1|CK111944 V060D01 Populus male catkins cDNA library Populus trichocarpa cDNA clone V060D01 5', mRNA sequence	920	0	568	95.4	PF00010.15	Helix-loop-helix DNA-binding domain	48	3.4e-11	53
PX0019_O06	EF144514	good	32	33	564	564	564	178	16	826	LG_II	99.8715	99.0991	estExt_fgenesh4_pg.C_LG_II0928	668	0	At1g22480.1 68414.m02809 plastocyanin-like domain-containing protein	338	5e-32	gi|562779|emb|CAA80963.1| blue copper protein [Pisum sativum] sp|Q41001|BCP_PEA Blue copper protein precursor pir||T06555 blue copper-binding protein II - garden pea prf||2115352A blue Cu protein	391	2e-36	gi|56819833|gb|CX172409.1|CX172409 F06_69-100_12.ab1 leaf inoculated with Marssonia pathogen of Populus deltoides Populus deltoides cDNA, mRNA sequence	1219	0	682	97.3	PF02298.7	Plastocyanin-like domain	134	4.2e-37	89
PX0019_O07	EF144515	good	34	144	648	648	648	142	16	987	LG_VII	99.8933	100	grail3.0019011103	907	0	At2g27530.2 68415.m03331 60S ribosomal protein L10A (RPL10aB)	843	2e-90	gi|50252685|dbj|BAD28853.1| putative ribosomal protein L10a [Oryza sativa (japonica cultivar-group)]	852	7e-90	gi|24015354|gb|BU834096.1|BU834096 T056F08 Populus apical shoot cDNA library Populus tremula x Populus tremuloides cDNA 5 prime, mRNA sequence	1380	0	724	99	PF00687.10	Ribosomal protein L1p/L10e family	210	6.5e-60	223
PX0019_O08	EF144516	good	35	67	648	648	648	223	30	1006	scaffold_29	100	99.7884	estExt_fgenesh4_pm.C_290135	874	0	At5g45550.1 68418.m05594 mob1/phocein family protein contains Pfam profile: PF03637 Mob1/phocein family	1088	1e-119	gi|32470635|gb|AAP45162.1| putative Mob1/phocein family protein [Solanum bulbocastanum]	1104	1e-119	gi|46842732|gb|CN524363.1|CN524363 GQ015M16.T3_D12 GQ015 Populus trichocarpa x Populus deltoides cDNA clone GQ015M16_D12 5', mRNA sequence	1461	0	794	97.9	PF03637.6	Mob1/phocein family	383	5e-112	178
PX0019_O13	EF144517	truncated_at_3	32	90	766	87	766	0	16	904	LG_VII	99.8832	100	eugene3.00071182	855	0	At4g36220.1 68417.m05153 cytochrome P450 84A1 (CYP84A1) / ferulate-5-hydroxylase (FAH1) identical to Cytochrome P450 84A1 (Ferulate-5-hydroxylase) (SP|Q42600) [Arabidopsis thaliana]	867	2e-93	gi|6688937|emb|CAB65335.1| ferulate-5-hydroxylase [Populus balsamifera subsp. trichocarpa]	1101	1e-119	gi|56827948|gb|CX180524.1|CX180524 B04_45-114_04.ab1 leaf inoculated with Marssonia pathogen of Populus euramericana Populus x canadensis cDNA, mRNA sequence	1273	0	666	99.2	n.a.	No significant hit	0	99	0
PX0019_O14	EF144518	good	35	77	417	417	417	282	21	835	LG_X	56.3057	93.6652	gw1.X.2935.1	210	1e-115	At1g07790.1 68414.m00843 histone H2B, putative strong similarity to histone H2B Arabidopsis thaliana GI:2407802, Gossypium hirsutum SP|O22582, Lycopersicon esculentum GI:3021489, Capsicum annuum SP|O49118; contains Pfam profile PF00125 Core histone H2A/H2B/H3/H4	419	2e-41	gi|2935450|gb|AAC05126.1| histone H2B [Malus x domestica]	419	9e-40	gi|60702235|gb|DN492045.1|DN492045 V042F02.3pR Populus male catkins cDNA library Populus trichocarpa cDNA clone V042F02 3', mRNA sequence	1043	0	559	99.1	PF00125.12	Core histone H2A/H2B/H3/H4	108	3.2e-29	77
PX0019_O24	EF144519	good	37	95	618	618	618	177	24	954	LG_IV	99.888	100	estExt_Genewise1_v1.C_LG_IV0470	733	0	At3g18820.1 68416.m02390 Ras-related GTP-binding protein, putative similar to Ras-related protein RAB7 GI:1370186 from [Pisum sativum], Plant Mol. Biol. 21 (6), 1195-1199 (1993); contains Pfam profile: PF00071 Ras family	1023	1e-111	gi|34484308|gb|AAQ72787.1| putative GTP-binding protein [Cucumis sativus]	1060	1e-114	gi|38582290|gb|CK097965.1|CK097965 UBUF08_EMPTY5.3pR Populus active cambium cDNA library Populus tremula cDNA clone UBUF08_EMPTY5 3', mRNA sequence	1441	0	810	97.2	PF00071.11	Ras family	290	4.7e-84	176
PX0019_P02	EF144520	good	34	92	762	762	762	313	15	1219	LG_V	99.9145	100	estExt_fgenesh4_pg.C_LG_V0735	1085	0	At5g65430.1 68418.m08228 14-3-3 protein GF14 kappa (GRF8) identical to 14-3-3 protein GF14 kappa GI:5802794, SP:P48348 from [Arabidopsis thaliana]	1043	1e-113	gi|11138320|dbj|BAB17821.1| vf14-3-3c protein [Vicia faba]	1076	1e-115	gi|38575260|gb|CK090935.1|CK090935 F033P42.3pR Populus flower cDNA library Populus trichocarpa cDNA clone F033P42 3', mRNA sequence	1540	0	789	99.6	PF00244.9	14-3-3 protein	484	1.4e-142	239
PX0019_P03	EF144521	good	31	13	345	345	345	238	48	678	LG_IV	100	100	estExt_fgenesh4_kg.C_LG_IV0028	599	0	At1g02780.1 68414.m00233 60S ribosomal protein L19 (RPL19A) similar to ribosomal protein L19 GI:36127 from [Homo sapiens]	367	2e-35	gi|40287526|gb|AAR83877.1| 60S ribosomal protein L19 [Capsicum annuum]	371	2e-34	gi|27423362|gb|CA934882.1|CA934882 MTU5TS.P25.C02 Aspen stem cDNA Library Populus tremuloides cDNA, mRNA sequence	868	0	498	97.1	PF01280.9	Ribosomal protein L19e	-21	3.2e-05	148
PX0019_P04	EF144522	good	35	26	819	819	819	289	16	1188	LG_IV	99.912	99.912	grail3.0046014601	795	0	At5g02050.1 68418.m00126 mitochondrial glycoprotein family protein / MAM33 family protein low similarity to SUAPRGA1 [Emericella nidulans] GI:6562379; contains Pfam profile PF02330: Mitochondrial glycoprotein	251	1e-21	gi|56806621|dbj|BAD83522.1| hypothetical protein [Nicotiana tabacum] ref|YP_173457.1| hypothetical protein NitaMp119 [Nicotiana tabacum]	404	9e-38	gi|38597033|gb|CK112708.1|CK112708 T032A02 Populus shoot meristem cDNA library Populus tremula x Populus tremuloides cDNA clone T032A02 5', mRNA sequence	1433	0	811	97.1	n.a.	No significant hit	0	99	0
PX0019_P05	EF144523	good	32	2	348	114	348	229	16	630	LG_XIV	99.8282	99.6558	grail3.0104000601	472	0	At1g02920.1 68414.m00259 glutathione S-transferase, putative similar to glutathione S-transferase GI:860955 from [Hyoscyamus muticus]; supported by cDNA GI:443697.	391	2e-38	gi|29419473|gb|AAO61853.1| glutathione S-transferase F1 [Malva pusilla]	435	7e-42	gi|47109265|gb|CK320842.1|CK320842 X9SP07a11 Populus stem seasonal library Populus deltoides cDNA, mRNA sequence	993	0	577	96.8	PF00043.13	Glutathione S-transferase, C-terminal domain	83	1e-21	112
PX0019_P07	EF144524	good	31	57	357	357	357	233	15	696	LG_XII	99.8462	99.6918	estExt_fgenesh4_pg.C_LG_XII1047	641	0	At1g26880.1 68414.m03278 60S ribosomal protein L34 (RPL34A) identical to GB:Q42351, location of EST 105E2T7, gb|T22624	476	4e-48	gi|730558|sp|P41098|RL34_TOBAC 60S ribosomal protein L34 pir||S48027 ribosomal protein L34, cytosolic - common tobacco gb|AAA57159.1| 60S ribosomal protein L34 gb|AAA57158.1| 60S ribosomal protein L34	481	4e-47	gi|24072538|gb|BU881014.1|BU881014 UM57TF10 Populus flower cDNA library Populus trichocarpa cDNA 5 prime, mRNA sequence	1168	0	593	99.8	PF01199.7	Ribosomal protein L34e	229	1.1e-65	101
PX0019_P08	EF144525	good	35	254	636	636	636	250	16	1194	LG_X	99.825	99.4741	estExt_Genewise1_v1.C_LG_X3386	911	0	At2g38710.1 68415.m04754 AMMECR1 family similar to AMMECR1 (GI:6063688) [Homo sapiens]; contains Pfam profile PF01871: AMMECR1	870	2e-93	gi|23308353|gb|AAN18146.1| At2g38710/T6A23.9 [Arabidopsis thaliana] gb|AAM62983.1| unknown [Arabidopsis thaliana] gb|AAM83232.1| At2g38710/T6A23.9 [Arabidopsis thaliana] gb|AAC67347.1| expressed protein [Arabidopsis thaliana] pir||D84808 hypothetical prot	870	8e-92	gi|38572553|gb|CK088228.1|CK088228 A044P46.3pR Hybrid aspen plasmid library Populus tremula x Populus tremuloides cDNA clone A044P46 3', mRNA sequence	1320	0	734	97.6	PF01871.7	AMMECR1	102	1.5e-27	198
PX0019_P12	EF144526	good	38	114	996	996	996	257	16	1424	LG_VIII	99.854	99.9269	eugene3.00081537	1019	0	At5g43330.1 68418.m05296 malate dehydrogenase, cytosolic, putative strong similarity to cytosolic malate dehydrogenase (EC 1.1.1.37) SP|O24047 {Mesembryanthemum crystallinum}, SP|O48905 {Medicago sativa}, [Prunus persica] GI:15982948; contains InterPro entry IPR001236: Lactate/malate dehydrogenase	1515	1e-168	gi|15982948|gb|AAL11502.1| NAD-dependent malate dehydrogenase [Prunus persica]	1571	1e-173	gi|46843032|gb|CN524663.1|CN524663 GQ015M15.T3_F12 GQ015 Populus trichocarpa x Populus deltoides cDNA clone GQ015M15_F12 5', mRNA sequence	1388	0	751	98	PF02866.6	lactate/malate dehydrogenase, alpha/beta C-t	168	2e-47	154
PX0019_P13	EF144527	good	31	84	264	264	264	280	16	678	LG_XI	99.8415	100	eugene3.00110639	630	0	At5g46030.1 68418.m05661 expressed protein contains Pfam profile PF05129: Putative zinc binding domain (DUF701)	388	6e-38	gi|34913256|ref|NP_917975.1| unknown protein [Oryza sativa (japonica cultivar-group)] dbj|BAC10134.1| unknown protein [Oryza sativa (japonica cultivar-group)] sp|Q8LHP0|U222_ORYSA Hypothetical UPF0222 protein P0519E12.3	423	2e-40	gi|38574821|gb|CK090496.1|CK090496 F009P17.3pR Populus flower cDNA library Populus trichocarpa cDNA clone F009P17 3', mRNA sequence	1207	0	629	99.2	PF05129.3	Putative zinc binding domain (DUF701)	84	3.3e-22	64
PX0019_P14	EF144528	good	41	123	0	1152	1152	188	16	1523	scaffold_122	99.7954	99.7949	fgenesh4_pg.C_scaffold_122000025	1130	0	At5g49610.1 68418.m06139 F-box family protein contains Pfam PF00646: F-box domain; contains TIGRFAM TIGR01640: F-box protein interaction domain; similar to unknown protein (gb|AAF30317.1)	203	5e-16	gi|34898788|ref|NP_910740.1| unknown protein [Oryza sativa (japonica cultivar-group)] dbj|BAD32137.1| unknown protein [Oryza sativa (japonica cultivar-group)] dbj|BAC15921.1| unknown protein [Oryza sativa (japonica cultivar-group)]	236	4e-18	gi|14492126|gb|BI071506.1|BI071506 C058P52U Populus strain T89 leaves Populus tremula x Populus tremuloides cDNA, mRNA sequence	36.2	2.3	18	100	PF00646.20	F-box domain	28	2.6e-05	47
PX0019_P16	EF144529	good	33	83	1071	1071	1071	273	16	1479	scaffold_129	99.9301	99.93	estExt_fgenesh4_pg.C_1290017	1424	0	At5g62550.1 68418.m07850 expressed protein	447	2e-44	gi|50725431|dbj|BAD32903.1| unknown protein [Oryza sativa (japonica cultivar-group)]	450	5e-43	gi|24048624|gb|BU862564.1|BU862564 S017C07 Populus imbibed seed cDNA library Populus tremula cDNA 5 prime, mRNA sequence	1245	0	755	96.4	n.a.	No significant hit	0	99	0
WS0111_A02	EF144930	good	31	147	390	390	390	234	16	821	LG_V	99.8708	99.8706	estExt_fgenesh4_pg.C_LG_V1320	714	0	At4g02620.1 68417.m00356 vacuolar ATPase subunit F family protein contains weak similarity to vacuolar ATP synthase subunit F (EC 3.6.3.14) (V-ATPase F subunit) (Vacuolar proton pump F subunit) (V-ATPase 14 kDa subunit) (Swiss-Prot:P50408) [Rattus norvegicus]; contains Pfam PF01990: ATP synthase (F/14-kDa) subunit	550	1e-56	gi|50916028|ref|XP_468478.1| putative Vacuolar ATP synthase subunit F [Oryza sativa (japonica cultivar-group)] dbj|BAD22867.1| putative Vacuolar ATP synthase subunit F [Oryza sativa (japonica cultivar-group)]	569	4e-57	gi|46838068|gb|CN519699.1|CN519699 GQ0104.B3_L01 GQ010 Populus trichocarpa x Populus deltoides cDNA clone GQ0104_L01 5', mRNA sequence	1415	0	714	100	PF01990.6	ATP synthase (F/14-kDa) subunit	121	3e-33	107
WS0111_A11	EF144931	good	35	14	807	807	807	190	16	1065	LG_IX	99.9014	100	estExt_Genewise1_v1.C_LG_IX4035	1009	0	At1g07420.1 68414.m00791 sterol 4-alpha-methyl-oxidase 2 (SMO2) identical to sterol 4-alpha-methyl-oxidase GI:16973471 from [Arabidopsis thaliana]; identical to cDNA sterol 4-alpha-methyl-oxidase GI:16973470	1238	1e-136	gi|27448145|gb|AAO13795.1| putative sterol 4-alpha-methyl-oxidase [Gossypium arboreum]	1296	1e-141	gi|24072918|gb|BU881394.1|BU881394 UM62TB05 Populus flower cDNA library Populus trichocarpa cDNA 5 prime, mRNA sequence	864	0	543	95	PF01598.7	Sterol desaturase	190	5.7e-54	235
WS0111_A15	EF144932	good	31	36	360	360	360	253	16	699	scaffold_28	99.8466	100	estExt_fgenesh4_kg.C_280011	603	0	At2g36930.1 68415.m04529 zinc finger (C2H2 type) family protein contains Prosite PS00028: Zinc finger, C2H2 type, domain; weak similarity to Zinc finger protein T86 (Swiss-Prot:O00488) [Homo sapiens]	477	3e-48	gi|50948587|ref|XP_483821.1| unknown protein [Oryza sativa (japonica cultivar-group)] dbj|BAD12942.1| unknown protein [Oryza sativa (japonica cultivar-group)]	500	3e-49	gi|30232859|gb|CB239448.1|CB239448 RSH11F06 two-month-old roots from clone 'Beaupre' grown for 19 days under restricted irrigation Populus trichocarpa x Populus deltoides cDNA 5', mRNA sequence	1132	0	610	98.1	PF06220.2		14	0.0012	41
WS0111_A18	EF144933	good	31	73	669	669	669	367	16	1159	scaffold_64	99.7302	99.6393	gw1.64.338.1	446	0	At3g07490.1 68416.m00893 calcium-binding protein, putative similar to calcium-binding protein GI:6580549 from [Lotus japonicus]	423	1e-41	gi|28301674|emb|CAB63264.3| calcium-binding protein [Lotus corniculatus var. japonicus]	469	2e-45	gi|24017343|gb|BU835040.1|BU835040 T068G10 Populus apical shoot cDNA library Populus tremula x Populus tremuloides cDNA 5 prime, mRNA sequence	1104	0	656	96.6	PF00036.19	EF hand	41	4.3e-09	32
WS0111_A19	EF144934	good	31	62	0	573	573	24	16	709	scaffold_120	99.8489	100	estExt_fgenesh4_pg.C_1200043	661	0	At2g25320.1 68415.m03029 meprin and TRAF homology domain-containing protein / MATH domain-containing protein weak similarity to ubiquitin-specific protease 12 [Arabidopsis thaliana] GI:11993471; contains Pfam profile PF00917: MATH domain	67	0.99	No significant hit	0	99	gi|50065395|gb|AJ773720.1|AJ773720 AJ773720 Populus euphratica shoot 3-6 months Populus euphratica cDNA clone P0000300004F02F2, mRNA sequence	571	1e-162	320	97.5	n.a.	No significant hit	0	99	0
WS0111_A20	EF144935	good	31	95	1080	1080	1080	178	16	1403	scaffold_107	99.9263	99.9262	eugene3.01070077	1295	0	At1g07750.1 68414.m00837 cupin family protein similar to legumin (11S-globulin) from Ginkgo biloba [GI:949869], 11S globulin from Avena sativa [GI:472867]	801	2e-85	gi|21593610|gb|AAM65577.1| globulin-like protein [Arabidopsis thaliana]	803	6e-84	gi|90189235|gb|DV464111.2|DV464111 MTUNUL1.P23.C07 NUL Populus fremontii x Populus angustifolia cDNA, mRNA sequence	1590	0	850	98.5	PF00190.11	Cupin	79	1.1e-20	189
WS0111_A21	EF144936	good	31	74	600	600	600	262	16	986	LG_I	99.8935	99.7868	grail3.0100004601	927	0	At3g12490.2 68416.m01555 cysteine protease inhibitor, putative / cystatin, putative similar to PRLI-interacting factor M [Arabidopsis thaliana] GI:11139270, cysteine proteinase inhibitor [Brassica rapa] GI:762785; contains Pfam profile PF00031: Cystatin domain	711	3e-75	gi|7488657|pir||T07139 cysteine proteinase inhibitor - soybean dbj|BAA19608.1| cysteine proteinase inhibitor [Glycine max] dbj|BAA19610.1| cysteine proteinase inhibitor [Glycine max]	808	9e-85	gi|24059608|gb|BU868961.1|BU868961 M124C07 Populus flower cDNA library Populus trichocarpa cDNA 5 prime, mRNA sequence	1336	0	717	98.4	PF00031.10	Cystatin domain	71	3e-18	101
WS0111_A22	EF144937	truncated_at_3	33	124	605	174	605	0	16	778	LG_I	99.8628	100	gw1.I.6710.1	498	0	At2g18220.1 68415.m02123 expressed protein contains Pfam domain PF03715: Uncharacterised protein family (UPF0120)	324	2e-30	gi|4309744|gb|AAD15514.1| unknown protein [Arabidopsis thaliana] sp|Q9ZPV5|YU20_ARATH Hypothetical UPF0120 protein At2g18220 pir||G84561 hypothetical protein At2g18220 [imported] - Arabidopsis thaliana ref|NP_179414.1| expressed protein [Arabidopsis thali	324	8e-29	gi|38591196|gb|CK106871.1|CK106871 UB36DPG10.5pR Populus active cambium cDNA library Populus tremula cDNA clone UB36DPG10 5', mRNA sequence	656	0	350	98.8	n.a.	No significant hit	0	99	0
WS0111_A23	EF144938	good	36	34	846	846	846	33	16	968	LG_XII	99.8908	100	estExt_fgenesh4_pm.C_LG_XII0282	891	0	At5g62820.1 68418.m07885 integral membrane protein, putative MtN24, Medicago truncatula, EMBL:MTY15290; contains Pfam PF04535 : Domain of unknown function (DUF588); contains 4 transmembrane domains ; similar to putative ethylene responsive element binding protein (GI:22135858) [Arabidopsis thaliana]	471	2e-47	gi|27754604|gb|AAO22748.1| unknown protein [Arabidopsis thaliana]	538	2e-53	gi|90189907|gb|DV464881.2|DV464881 MTUNUL1.P32.A10 NUL Populus fremontii x Populus angustifolia cDNA, mRNA sequence	1487	0	781	99.1	PF04535.2	Domain of unknown function (DUF588)	134	2.5e-37	162
WS0111_A24	EF144939	good	31	1	0	246	246	20	50	351	LG_II	100	100	estExt_Genewise1_v1.C_LG_II2559	270	1e-152	At1g03290.1 68414.m00307 expressed protein ESTs gb|H36966, gb|R65511, gb|T42324 and gb|T20569 come from this gene	60	1.1	No significant hit	0	99	gi|24010006|gb|BU831558.1|BU831558 T023A01 Populus apical shoot cDNA library Populus tremula x Populus tremuloides cDNA 5 prime, mRNA sequence	345	4e-94	198	96.9	n.a.	No significant hit	0	99	0
WS0111_B02	EF144940	good	32	60	783	783	783	225	19	1122	LG_II	99.9069	99.9068	estExt_Genewise1_v1.C_LG_II4211	1069	0	At1g78300.1 68414.m09125 14-3-3 protein GF14 omega (GRF2) identical to GF14omega isoform GI:487791 from [Arabidopsis thaliana]	1163	1e-127	gi|8099063|gb|AAD27823.2| 14-3-3 protein [Populus x canescens]	1300	1e-141	gi|90190005|gb|DV464983.2|DV464983 MTUNUL1.P33.D04 NUL Populus fremontii x Populus angustifolia cDNA, mRNA sequence	1715	0	892	99.2	PF00244.9	14-3-3 protein	513	2.6e-151	238
WS0111_B03	EF144941	good	32	78	855	855	855	251	19	1238	LG_XVI	99.8319	100	estExt_Genewise1_v1.C_LG_XVI2799	1188	0	At2g37180.1 68415.m04561 plasma membrane intrinsic protein 2C (PIP2C) / aquaporin PIP2.3 (PIP2.3) / water-stress induced tonoplast intrinsic protein (RD28) identical to plasma membrane intrinsic protein 2C SP:P30302 from [Arabidopsis thaliana]	1185	1e-130	gi|57336898|emb|CAH60724.1| putative plasma membrane intrinsic protein [Populus tremula x Populus tremuloides]	1324	1e-144	gi|90187089|gb|DY800966.1|DY800966 MTUNUL1.P55.E03 NUL Populus fremontii x Populus angustifolia cDNA, mRNA sequence	1622	0	830	99.6	PF00230.8	Major intrinsic protein	442	7.4e-130	269
WS0111_B06	EF144942	good	32	62	1074	1074	1074	235	16	1422	scaffold_121	99.7089	99.635	estExt_fgenesh4_pm.C_1210019	1182	0	At2g36460.1 68415.m04475 fructose-bisphosphate aldolase, putative similar to PIR|S65073 fructose-bisphosphate aldolase (EC 4.1.2.13) isoenzyme C-1, cytosolic [Oryza sativa]; contains Pfam profile PF00274 Fructose-bisphosphate aldolase class-I	1581	1e-176	gi|21537327|gb|AAM61668.1| putative fructose bisphosphate aldolase [Arabidopsis thaliana] gb|AAL34218.1| putative fructose bisphosphate aldolase [Arabidopsis thaliana] gb|AAK59404.1| putative fructose bisphosphate aldolase [Arabidopsis thaliana] gb|AAD246	1581	1e-174	gi|90189361|gb|DV464246.2|DV464246 MTUNUL1.P25.A09 NUL Populus fremontii x Populus angustifolia cDNA, mRNA sequence	1624	0	855	98.9	PF00274.8	Fructose-bisphosphate aldolase class-I	907	7.7e-270	349
WS0111_B07	EF144943	good	37	84	582	582	582	198	20	924	LG_I	99.5408	99.8847	grail3.0053004202	511	0	At5g13780.1 68418.m01607 GCN5-related N-acetyltransferase, putative similar to SP|P07347 N-terminal acetyltransferase complex ARD1 subunit (Arrest-defective protein 1) {Saccharomyces cerevisiae}; contains Pfam profile PF00583: acetyltransferase, GNAT family	757	1e-80	gi|21592630|gb|AAM64579.1| silencing group B protein [Arabidopsis thaliana] dbj|BAB10599.1| unnamed protein product [Arabidopsis thaliana] ref|NP_196882.1| GCN5-related N-acetyltransferase, putative [Arabidopsis thaliana] gb|AAL47392.1| unknown protein [A	757	7e-79	gi|24066866|gb|BU875342.1|BU875342 V005G01 Populus flower cDNA library Populus trichocarpa cDNA 5 prime, mRNA sequence	1003	0	535	98.5	PF00583.12	Acetyltransferase (GNAT) family	79	1.4e-20	85
WS0111_B09	EF144944	good	32	121	543	543	543	226	16	941	LG_II	99.776	100	grail3.0050012801	891	0	At3g62290.1 68416.m06998 ADP-ribosylation factor identical to GP:166586 ADP-ribosylation factor {Arabidopsis thaliana}; ADP-ribosylation factor 1 - Arabidopsis thaliana, PIR:S28875	929	1e-100	gi|50511366|gb|AAT77289.1| ADP-ribosylation factor [Oryza sativa (japonica cultivar-group)] emb|CAD48129.2| ADP-ribosylation factor 1-like protein [Hordeum vulgare subsp. vulgare] sp|P51823|ARF_ORYSA ADP-ribosylation factor pir||T52341 ADP-ribosylation fa	932	4e-99	gi|51874575|gb|CV130655.1|CV130655 B9SP08b03 Populus stem seasonal library Populus deltoides cDNA, mRNA sequence	1639	0	863	98.9	PF00025.10	ADP-ribosylation factor family	433	3.1e-127	186
WS0111_B11	EF144945	good	33	74	375	375	375	171	15	671	LG_II	93.0979	99.4828	eugene3.00021764	461	0	At3g05560.2 68416.m00614 60S ribosomal protein L22-2 (RPL22B) identical to 60S ribosomal protein L22-2 SP:Q9M9W1 from [Arabidopsis thaliana]	420	1e-41	gi|6714454|gb|AAF26141.1| putative 60S ribosomal protein L22 [Arabidopsis thaliana] gb|AAP21331.1| At3g05560 [Arabidopsis thaliana] gb|AAM66123.1| 60S ribosomal protein L22-2 [Arabidopsis thaliana] gb|AAM20231.1| putative 60S ribosomal protein L22 [Arabid	420	5e-40	gi|24060274|gb|BU869177.1|BU869177 M126H12 Populus flower cDNA library Populus trichocarpa cDNA 5 prime, mRNA sequence	1193	0	622	99.1	PF01776.6	Ribosomal L22e protein family	216	6.1e-62	119
WS0111_B13	EF144946	good	31	154	1422	1422	1422	336	16	1962	LG_IX	91.1227	99.7708	gw1.IX.3951.1	1372	0	At2g29560.1 68415.m03590 enolase, putative similar to enolase [Spinacia oleracea] gi|8919731|emb|CAB96173	2002	0	gi|21281157|gb|AAM44966.1| putative enolase 2-phospho-D-glycerate hydroylase [Arabidopsis thaliana] gb|AAK59633.1| putative enolase 2-phospho-D-glycerate hydroylase [Arabidopsis thaliana] gb|AAC95183.1| putative enolase (2-phospho-D-glycerate hydroylase)	2002	0	gi|38577563|gb|CK093238.1|CK093238 G112P76.3pR Populus tension wood cDNA library Populus tremula x Populus tremuloides cDNA clone G112P76 3', mRNA sequence	1400	0	806	97.1	PF00113.11	Enolase, C-terminal TIM barrel domain	519	5e-153	133
WS0111_B15	EF144947	good	35	81	381	381	381	256	16	772	scaffold_87	99.8613	99.0278	eugene3.00870012	681	0	At3g03150.1 68416.m00311 expressed protein	286	5e-26	gi|21553909|gb|AAM62992.1| unknown [Arabidopsis thaliana]	293	3e-25	gi|56818394|gb|CX170970.1|CX170970 H01_69-51_15.ab1 leaf inoculated with Marssonia pathogen of Populus deltoides Populus deltoides cDNA, mRNA sequence	1088	0	581	98.6	n.a.	No significant hit	0	99	0
WS0111_B16	EF144948	good	37	86	645	645	645	353	16	1140	LG_I	99.816	100	estExt_fgenesh4_pg.C_LG_I2926	1085	0	At5g60860.1 68418.m07634 Ras-related GTP-binding protein, putative similar to GTP-binding protein GI:303742 from [Pisum sativum]	1030	1e-112	gi|10176913|dbj|BAB10106.1| GTP-binding protein, ras-like [Arabidopsis thaliana] dbj|BAC43265.1| putative GTP-binding protein [Arabidopsis thaliana] gb|AAO63302.1| At5g60860 [Arabidopsis thaliana] ref|NP_200894.1| Ras-related GTP-binding protein, putative	1030	1e-110	gi|57894486|gb|CX659657.1|CX659657 PO01033D06 Poplar SC cDNA library Populus alba x Populus tremula var. glandulosa cDNA clone PO01033D06 5', mRNA sequence	1334	0	697	99.1	PF00071.11	Ras family	334	1.6e-97	174
WS0111_B18	EF144949	good	31	39	591	591	591	213	16	893	LG_XVI	99.7636	100	estExt_Genewise1_v1.C_LG_XVI2405	844	0	At5g39850.1 68418.m04829 40S ribosomal protein S9 (RPS9C) 40S ribosomal protein S9 - Chlamydomonas sp.,EMBL:AU066528	873	5e-94	gi|53793731|gb|AAU93594.1| putative ribosomal protein [Solanum demissum]	907	3e-96	gi|46838618|gb|CN520249.1|CN520249 GQ0108.B3_O06 GQ010 Populus trichocarpa x Populus deltoides cDNA clone GQ0108_O06 5', mRNA sequence	1396	0	766	97.9	PF00163.8	Ribosomal protein S4/S9 N-terminal domai	124	3.2e-34	110
WS0111_C01	EF144950	good	31	61	705	705	705	160	16	976	LG_IV	99.8924	99.569	eugene3.00040361	781	0	At2g42760.1 68415.m05295 expressed protein	294	8e-27	gi|4512677|gb|AAD21731.1| unknown protein [Arabidopsis thaliana] ref|NP_181804.1| expressed protein [Arabidopsis thaliana] pir||H84857 hypothetical protein At2g42760 [imported] - Arabidopsis thaliana	294	4e-25	gi|23976958|gb|BU816620.1|BU816620 N069D08 Populus bark cDNA library Populus tremula x Populus tremuloides cDNA 5 prime, mRNA sequence	1239	0	715	97	n.a.	No significant hit	0	99	0
WS0111_C03	EF144951	good	33	112	855	519	519	584	16	1267	LG_IX	99.9179	99.8357	estExt_fgenesh4_pg.C_LG_IX1399	591	0	At3g09640.1 68416.m01143 L-ascorbate peroxidase 1b (APX1b) identical to ascorbate peroxidase [Arabidopsis thaliana] gi|555576|emb|CAA56340;	905	2e-97	gi|39939493|gb|AAR32786.1| ascorbate peroxidase [Pinus pinaster]	964	1e-102	gi|24060479|gb|BU869382.1|BU869382 M129D10 Populus flower cDNA library Populus trichocarpa cDNA 5 prime, mRNA sequence	1162	0	590	99.8	PF00141.12	Peroxidase	83	8.6e-22	361
WS0111_C04	EF144952	frameshift	32	83	426	426	426	377	16	937	LG_VI	99.8875	99.8874	eugene3.00061162	740	0	At3g11940.2 68416.m01470 40S ribosomal protein S5 (RPS5B) similar to 40S ribosomal protein S5 GB:AAC98068 GI:4056502 from [Arabidopsis thaliana]	526	2e-88	gi|6671950|gb|AAF23210.1| putative 40S ribosomal protein S5 [Arabidopsis thaliana] gb|AAM64502.1| 40S ribosomal protein S5, putative [Arabidopsis thaliana] gb|AAM14315.1| putative 40S ribosomal protein S5 [Arabidopsis thaliana] gb|AAK76520.1| putative 40S	526	7e-87	gi|24070218|gb|BU878694.1|BU878694 V050D03 Populus flower cDNA library Populus trichocarpa cDNA 5 prime, mRNA sequence	1267	0	656	99.3	PF00177.10	Ribosomal protein S7p/S5e	-4	1e-05	158
WS0111_C05	EF144953	good	31	144	231	231	231	268	16	693	LG_X	100	100	eugene3.00101884	249	1e-139	At2g37975.1 68415.m04661 expressed protein	166	3e-12	gi|50899510|ref|XP_450543.1| unknown protein [Oryza sativa (japonica cultivar-group)] dbj|BAD23593.1| unknown protein [Oryza sativa (japonica cultivar-group)]	187	5e-13	gi|24073643|gb|BU882119.1|BU882119 UM72TH02 Populus flower cDNA library Populus trichocarpa cDNA 5 prime, mRNA sequence	1063	0	540	99.8	n.a.	No significant hit	0	99	0
WS0111_C06	EF144954	good	32	98	0	276	276	172	16	597	LG_IV	99.8179	99.8175	estExt_fgenesh4_pm.C_LG_IV0208	266	1e-149	At5g16110.1 68418.m01882 expressed protein hypothetical protein T26J14.6 - Arabidopsis thaliana, EMBL:AC011915	206	6e-17	gi|9755821|emb|CAC01852.1| putative protein [Arabidopsis thaliana] ref|NP_568326.2| expressed protein [Arabidopsis thaliana] pir||T51481 hypothetical protein T21H19_30 - Arabidopsis thaliana	206	2e-15	gi|56823401|gb|CX175977.1|CX175977 H01_69-9_15.ab1 leaf inoculated with Marssonia pathogen of Populus deltoides Populus deltoides cDNA, mRNA sequence	543	1e-153	286	98.9	n.a.	No significant hit	0	99	0
WS0111_C07	EF144955	good	31	0	493	144	493	127	16	670	LG_IX	99.8395	100	estExt_fgenesh4_kg.C_LG_IX0053	601	0	At3g45230.1 68416.m04881 hydroxyproline-rich glycoprotein family protein contains proline-rich extensin domains, INTERPRO:IPR002965; related to vegetative cell wall protein gp1 [Chlamydomonas reinhardtii] gi|12018147|gb|AAG45420	113	4e-06	gi|26452231|dbj|BAC43203.1| putative serine/proline-rich protein [Arabidopsis thaliana] gb|AAO39935.1| At3g45230 [Arabidopsis thaliana]	113	0.0002	gi|24099292|gb|BU888227.1|BU888227 P005C12 Populus petioles cDNA library Populus tremula cDNA 5 prime, mRNA sequence	513	1e-144	311	95.8	n.a.	No significant hit	0	99	0
WS0111_C09	EF144956	good	31	65	0	165	165	202	16	482	LG_X	99.3103	99.7685	eugene3.00080451	39	9e-14	At1g58270.1 68414.m06628 meprin and TRAF homology domain-containing protein / MATH domain-containing protein similar to ubiquitin-specific protease 12 [Arabidopsis thaliana] GI:11993471; contains Pfam profile PF00917: MATH domain	57	7.2	No significant hit	0	99	gi|18011819|gb|BI127848.1|BI127848 G066P82Y Populus cambium cDNA library Populus tremula x Populus tremuloides cDNA, mRNA sequence	36.2	0.71	18	100	n.a.	No significant hit	0	99	0
WS0111_C10	EF144957	good	37	216	0	255	255	267	16	794	LG_XIV	99.7301	100	estExt_fgenesh4_kg.C_LG_XIV0040	739	0	At4g39600.1 68417.m05598 kelch repeat-containing F-box family protein similar to SKP1 interacting partner 6 [Arabidopsis thaliana] GI:10716957; contains Pfam profiles PF01344: Kelch motif, PF00646: F-box domain	79	0.048	gi|8778812|gb|AAF79817.1| T4O12.27 [Arabidopsis thaliana]	298	9e-26	gi|24103286|gb|BU892221.1|BU892221 P060H11 Populus petioles cDNA library Populus tremula cDNA 5 prime, mRNA sequence	40.1	0.076	20	100	PF05347.4	Complex 1 protein (LYR family)	57	5.9e-14	70
WS0111_C11	EF144958	good	36	109	321	321	321	242	24	735	LG_XVII	99.8519	99.8516	estExt_fgenesh4_pg.C_LG_XVII0378	654	0	At5g15230.1 68418.m01784 gibberellin-regulated protein 4 (GASA4) / gibberellin-responsive protein 4 identical to SP|P46690 Gibberellin-regulated protein 4 precursor {Arabidopsis thaliana}	286	4e-26	gi|55584076|gb|AAQ57667.2| Gasa4-like protein [Pelargonium zonale]	314	1e-27	gi|46950736|gb|CN550536.1|CN550536 GQ0241.B3_I03 GQ024 Populus trichocarpa x Populus deltoides cDNA clone GQ0241_I03 5', mRNA sequence	1053	0	642	95.8	PF02704.4	Gibberellin regulated protein	170	4.7e-48	114
WS0111_C12	EF144959	good	29	79	0	192	192	320	21	644	LG_VI	99.6661	99.8325	eugene3.00061662	451	0	At2g26975.1 68415.m03236 copper transporter, putative similar to SP|Q39065 Copper transporter 1 (COPT1) {Arabidopsis thaliana}; contains Pfam profile PF04145: Ctr copper transporter family	63	2.5	No significant hit	0	99	gi|60704934|gb|DN494744.1|DN494744 M123G06.5pR Populus female catkins cDNA library Populus trichocarpa cDNA clone M123G06 5', mRNA sequence	888	0	481	98.1	n.a.	No significant hit	0	99	0
WS0111_C16	EF144960	good	31	73	1242	1242	1242	251	16	1616	LG_XII	99.9363	99.9362	gw1.XII.351.1	951	0	At5g33320.1 68418.m03955 triose phosphate/phosphate translocator, putative similar to SWISS-PROT:P52178 triose phosphate/phosphate translocator [Cauliflower] {Brassica oleracea}	1165	1e-127	gi|7489171|pir||T03836 phosphate/phosphoenolpyruvate translocator TABPPT10 precursor, plastid - common tobacco gb|AAB40648.1| phosphate/phosphoenolpyruvate translocator precursor	1198	1e-129	gi|60218258|gb|BP936628.1|BP936628 BP936628 full-length enriched poplar cDNA library Populus nigra cDNA clone PnFL1-094_E10.r 3', mRNA sequence	1104	0	613	97.5	PF03151.6	Domain of unknown function, DUF250	207	2.9e-59	130
WS0111_C17	EF144961	good	31	70	168	240	168	245	16	533	LG_I	99.5885	100	grail3.0017027601	433	0	At4g33865.1 68417.m04805 40S ribosomal protein S29 (RPS29C)	300	6e-28	gi|31745220|gb|AAP68880.1| putative ribosomal protein S29 [Oryza sativa (japonica cultivar-group)] ref|NP_919056.1| putative ribosomal protein S29 [Oryza sativa (japonica cultivar-group)]	319	1e-28	gi|24058720|gb|BU868073.1|BU868073 M110H05 Populus flower cDNA library Populus trichocarpa cDNA 5 prime, mRNA sequence	846	0	427	100	PF00253.10	Ribosomal protein S14p/S29e	101	3.4e-27	57
WS0111_C19	EF144962	good	31	134	444	444	444	257	16	885	LG_XII	99.8807	99.8805	estExt_fgenesh4_pm.C_LG_XII0059	833	0	At5g53300.2 68418.m06625 ubiquitin-conjugating enzyme 10 (UBC10) E2; identical to gi:297877, SP:P35133	777	7e-83	gi|21280893|gb|AAM44985.1| putative E2, ubiquitin-conjugating enzyme UBC10 [Arabidopsis thaliana] gb|AAG41454.1| putative E2, ubiquitin-conjugating enzyme UBC10 [Arabidopsis thaliana] gb|AAM91074.1| AT5g53300/K19E1_10 [Arabidopsis thaliana] dbj|BAB09792.1	777	3e-81	gi|46842025|gb|CN523656.1|CN523656 GQ015M09.T3_F08 GQ015 Populus trichocarpa x Populus deltoides cDNA clone GQ015M09_F08 5', mRNA sequence	1477	0	777	98.9	PF00179.15	Ubiquitin-conjugating enzyme	273	4.4e-79	165
WS0111_C22	EF144963	good	34	114	543	543	543	264	16	974	LG_XIV	99.8918	99.8917	grail3.0061009602	705	0	At3g62290.1 68416.m06998 ADP-ribosylation factor identical to GP:166586 ADP-ribosylation factor {Arabidopsis thaliana}; ADP-ribosylation factor 1 - Arabidopsis thaliana, PIR:S28875	929	1e-100	gi|50511366|gb|AAT77289.1| ADP-ribosylation factor [Oryza sativa (japonica cultivar-group)] emb|CAD48129.2| ADP-ribosylation factor 1-like protein [Hordeum vulgare subsp. vulgare] sp|P51823|ARF_ORYSA ADP-ribosylation factor pir||T52341 ADP-ribosylation fa	932	4e-99	gi|24068772|gb|BU877248.1|BU877248 V031G08 Populus flower cDNA library Populus trichocarpa cDNA 5 prime, mRNA sequence	1447	0	754	99.3	PF00025.10	ADP-ribosylation factor family	433	3.1e-127	186
WS0111_C23	EF144964	good	31	92	207	207	207	162	16	511	LG_XV	99.1379	99.7826	grail3.0005029101	412	0	At5g50460.1 68418.m06248 protein transport protein SEC61 gamma subunit, putative similar to Swiss-Prot:Q19967 protein transport protein SEC61 gamma subunit [Caenorhabditis elegans]	255	9e-23	gi|585963|sp|P38385|SC61G_ORYSA Protein transport protein SEC61 gamma subunit dbj|BAD27997.1| transport protein SEC61 [Oryza sativa (japonica cultivar-group)]	257	2e-21	gi|38599394|gb|CK115069.1|CK115069 Y003B11 Populus infected leaf substracted cDNA library Populus tremula cDNA clone Y003B11 5', mRNA sequence	731	0	424	97.1	PF00584.10	SecE/Sec61-gamma subunits of protein translo	85	2.1e-22	57
WS0111_D01	EF144965	good	31	5	939	939	939	175	16	1169	LG_I	99.9109	99.9108	estExt_fgenesh4_pg.C_LG_I3367	1117	0	At5g56130.1 68418.m07002 transducin family protein / WD-40 repeat family protein contains 5 WD-40 repeats (PF00400); similar to beta transducin-like protein HET-E2C*4 (GI:17225206) [Podospora anserina]	1498	1e-166	gi|23197932|gb|AAN15493.1| unknown protein [Arabidopsis thaliana] dbj|BAB09295.1| unnamed protein product [Arabidopsis thaliana] gb|AAM13119.1| unknown protein [Arabidopsis thaliana] ref|NP_200424.1| transducin family protein / WD-40 repeat family protein	1498	1e-164	gi|24014889|gb|BU833858.1|BU833858 T053E03 Populus apical shoot cDNA library Populus tremula x Populus tremuloides cDNA 5 prime, mRNA sequence	36.2	1.8	18	100	PF00400.19	WD domain, G-beta repeat	42	1.4e-09	42
WS0111_D03	EF144966	good	36	17	765	765	765	180	16	1017	LG_I	99.8964	99.7925	gw1.I.7966.1	689	0	At1g01630.1 68414.m00080 SEC14 cytosolic factor, putative / phosphoglyceride transfer protein, putative contains Pfam PF00650 : CRAL/TRIO domain and PF03765 : CRAL/TRIO, N-terminus; similar to polyphosphoinositide binding protein Ssh2p GB:AAB94599 GI:2739046 from [Glycine max]	888	1e-95	gi|23297520|gb|AAN12987.1| putative polyphosphoinositide-binding protein [Arabidopsis thaliana] gb|AAM63169.1| polyphosphoinositide binding protein, putative [Arabidopsis thaliana] gb|AAF78395.1| Strong similarity to polyphosphoinositide binding protein S	888	5e-94	gi|38575558|gb|CK091233.1|CK091233 F063P50.3pR Populus flower cDNA library Populus trichocarpa cDNA clone F063P50 3', mRNA sequence	1304	0	658	100	PF00650.9	CRAL/TRIO domain	77	4.1e-20	190
WS0111_D05	EF144967	good	32	83	0	390	390	238	20	766	LG_VIII	99.5822	99.8601	estExt_fgenesh4_pg.C_LG_VIII1236	711	0	At2g35585.1 68415.m04358 expressed protein	150	3e-10	gi|21593923|gb|AAM65888.1| unknown [Arabidopsis thaliana] gb|AAM15039.1| Expressed protein [Arabidopsis thaliana] ref|NP_565808.1| expressed protein [Arabidopsis thaliana]	150	1e-08	gi|46950629|gb|CN550429.1|CN550429 GQ0241.B3_G03 GQ024 Populus trichocarpa x Populus deltoides cDNA clone GQ0241_G03 5', mRNA sequence	1181	0	628	98.7	n.a.	No significant hit	0	99	0
WS0111_D06	EF144968	truncated_at_5	32	0	413	288	413	225	16	689	scaffold_124	100	100	eugene3.01240033	641	0	At4g21705.1 68417.m03143 pentatricopeptide (PPR) repeat-containing protein low similarity to DNA-binding protein [Triticum aestivum] GI:6958202; contains Pfam profile PF01535: PPR repeat	327	7e-31	gi|28827500|gb|AAO50594.1| unknown protein [Arabidopsis thaliana] gb|AAO42004.1| unknown protein [Arabidopsis thaliana] ref|NP_680735.1| pentatricopeptide (PPR) repeat-containing protein [Arabidopsis thaliana]	327	3e-29	gi|57893238|gb|CX658409.1|CX658409 PO01034G07 Poplar SC cDNA library Populus alba x Populus tremula var. glandulosa cDNA clone PO01034G07 5', mRNA sequence	694	0	402	96.7	n.a.	No significant hit	0	99	0
WS0111_D10	EF144969	good	32	323	1188	1188	1188	336	16	1898	LG_X	99.8919	99.9459	grail3.0006029801	1175	0	At2g01260.1 68415.m00038 expressed protein	956	1e-103	gi|30725294|gb|AAP37669.1| At2g01260 [Arabidopsis thaliana] gb|AAD14526.2| predicted by genscan and genefinder [Arabidopsis thaliana] ref|NP_565257.1| expressed protein [Arabidopsis thaliana]	956	1e-101	gi|90190023|gb|DV465002.2|DV465002 MTUNUL1.P33.F09 NUL Populus fremontii x Populus angustifolia cDNA, mRNA sequence	1687	0	919	97.9	PF05623.2	Protein of unknown function (DUF789)	525	7.6e-155	345
WS0111_D12	EF144970	good	35	55	732	732	732	279	16	1120	LG_XVIII	99.9065	99.8127	eugene3.00181232	1062	0	At3g13580.3 68416.m01710 60S ribosomal protein L7 (RPL7D) similar to 60S ribosomal protein L7 GB:AAD14525 GI:4262232 from [Arabidopsis thaliana]	910	3e-98	gi|445613|prf||1909359B ribosomal protein L7	927	2e-98	gi|46842189|gb|CN523820.1|CN523820 GQ015M06.T3_D10 GQ015 Populus trichocarpa x Populus deltoides cDNA clone GQ015M06_D10 5', mRNA sequence	1394	0	786	96.5	PF08079.1	Ribosomal L30 N-terminal domain	111	4.1e-30	71
WS0111_D14	EF144971	good	31	38	0	315	315	167	16	570	No hit to the genome			estExt_Genewise1_v1.C_LG_X5486	167	4e-90	At4g14450.1 68417.m02228 expressed protein	157	3e-11	gi|38603896|gb|AAR24693.1| At4g14450 [Arabidopsis thaliana] gb|AAS00339.1| At4g14450 [Arabidopsis thaliana]	157	1e-09	gi|24104110|gb|BU893045.1|BU893045 P072F01 Populus petioles cDNA library Populus tremula cDNA 5 prime, mRNA sequence	702	0	418	96.1	n.a.	No significant hit	0	99	0
WS0111_D15	EF144972	good	32	21	465	465	465	159	16	696	LG_III	99.8457	99.8454	eugene3.00030638	623	0	At4g35490.1 68417.m05043 ribosomal protein L11 family protein several ribosomal proteins L11	581	2e-60	gi|21618064|gb|AAM67114.1| ribosomal protein L11-like protein [Arabidopsis thaliana] emb|CAB80265.1| ribosomal protein L11 homolog [Arabidopsis thaliana] emb|CAB54877.1| ribosomal protein L11 homolog [Arabidopsis thaliana] ref|NP_195274.1| ribosomal prote	581	1e-58	gi|60709597|gb|DN499407.1|DN499407 T055G10.5pR Populus shoot meristem cDNA library Populus tremula x Populus tremuloides cDNA clone T055G10 5', mRNA sequence	482	1e-135	289	96.1	PF03946.3	Ribosomal protein L11, N-terminal dom	88	2.3e-23	60
WS0111_D23	EF144973	good	36	110	189	189	189	149	16	503	LG_XI	99.3348	100	grail3.0071004901	389	0	At1g73177.1 68414.m08468 expressed protein	173	3e-13	gi|21595633|gb|AAM66119.1| unknown [Arabidopsis thaliana] ref|NP_565057.1| expressed protein [Arabidopsis thaliana]	173	1e-11	gi|60694540|gb|DN485156.1|DN485156 M113F08.3pR Populus female catkins cDNA library Populus trichocarpa cDNA clone M113F08 3', mRNA sequence	797	0	448	97.3	n.a.	No significant hit	0	99	0
WS0111_E01	EF144974	good	31	61	684	684	684	197	16	992	LG_II	99.7884	99.5758	estExt_fgenesh4_pg.C_LG_II1181	899	0	At1g47640.1 68414.m05292 expressed protein similar to seven transmembrane domain protein GI:3550427 from [Homo sapiens]	1055	1e-115	gi|28416473|gb|AAO42767.1| At1g47640/F16N3_6 [Arabidopsis thaliana] ref|NP_564509.1| expressed protein [Arabidopsis thaliana] gb|AAK96626.1| At1g47640/F16N3_6 [Arabidopsis thaliana] gb|AAD46021.1| EST gb|AA605495 comes from this gene. [Arabidopsis thalian	1055	1e-113	gi|51874736|gb|CV130816.1|CV130816 X9SP05b10 Populus stem seasonal library Populus deltoides cDNA, mRNA sequence	1629	0	862	98.9	n.a.	No significant hit	0	99	0
WS0111_E04	EF144975	good	31	47	543	543	543	284	16	924	scaffold_131	96.4652	100	estExt_Genewise1_v1.C_1310224	877	0	At1g10630.1 68414.m01205 ADP-ribosylation factor, putative similar to ADP-ribosylation factor GI:166586 from [Arabidopsis thaliana]	932	1e-101	gi|39653273|gb|AAR29293.1| ADP-ribosylation factor [Medicago sativa] emb|CAI29265.1| ADP-ribosylation factor 1 [Medicago truncatula]	934	2e-99	gi|56831810|gb|CX184386.1|CX184386 H03_45-112_15.ab1 leaf inoculated with Marssonia pathogen of Populus euramericana Populus x canadensis cDNA, mRNA sequence	1338	0	683	99.7	PF00025.10	ADP-ribosylation factor family	433	3.1e-127	186
WS0111_E14	EF144976	good	31	24	369	369	369	234	26	687	scaffold_40	99.8413	100	estExt_fgenesh4_pm.C_400109	608	0	At5g42890.1 68418.m05227 sterol carrier protein 2 (SCP-2) family protein similar to sterol carrier protein-2 [Homo sapiens] GI:432973; contains Pfam profile PF02036: SCP-2 sterol transfer family	429	1e-42	gi|21593490|gb|AAM65457.1| unknown [Arabidopsis thaliana] gb|AAM51290.1| unknown protein [Arabidopsis thaliana] gb|AAK93586.1| unknown protein [Arabidopsis thaliana] dbj|BAB09190.1| unnamed protein product [Arabidopsis thaliana] ref|NP_199103.1| sterol ca	429	4e-41	gi|28608405|gb|CA824856.1|CA824856 R49E03 two-month-old roots from clone 'Beaupre' Populus trichocarpa x Populus deltoides cDNA 5', mRNA sequence	1001	0	553	97.4	PF02036.6	SCP-2 sterol transfer family	63	7.8e-16	116
WS0111_E15	EF144977	good	33	49	369	369	369	203	16	673	LG_VI	99.5192	99.5169	estExt_fgenesh4_kg.C_LG_VI0058	590	0	At2g39390.1 68415.m04834 60S ribosomal protein L35 (RPL35B)	469	2e-47	gi|6984224|gb|AAF34800.1| 60S ribosomal protein L35 [Euphorbia esula] sp|Q9M5L0|RL35_EUPES 60S ribosomal protein L35	471	6e-46	gi|33449914|gb|CF230485.1|CF230485 Ptac0008H8H0816 Poplar cDNA library from cambial zone Populus tremula x Populus alba cDNA 5', mRNA sequence	1108	0	614	97.3	PF00831.11	Ribosomal L29 protein	83	6.5e-22	59
WS0111_E17	EF144978	good	31	41	750	750	750	279	16	1120	LG_XVI	99.9068	100	gw1.XVI.2663.1	735	0	At3g09640.1 68416.m01143 L-ascorbate peroxidase 1b (APX1b) identical to ascorbate peroxidase [Arabidopsis thaliana] gi|555576|emb|CAA56340;	1075	1e-117	gi|2738949|gb|AAB94574.1| cytosolic ascorbate peroxidase [Fragaria x ananassa] gb|AAD41405.1| cytosolic ascorbate peroxidase [Fragaria x ananassa]	1086	1e-117	gi|90191557|gb|DV466636.2|DV466636 MTUNUL1.P8.C08 NUL Populus fremontii x Populus angustifolia cDNA, mRNA sequence	1701	0	866	99.7	PF00141.12	Peroxidase	231	2.3e-66	361
WS0111_E18	EF144979	good	35	85	396	396	396	191	16	726	LG_XIX	99.7037	100	eugene3.00190574	652	0	At3g56340.1 68416.m06264 40S ribosomal protein S26 (RPS26C) several 40S ribosomal protein S26	340	2e-32	gi|5706704|gb|AAD47346.1| ribosomal protein S26 [Pisum sativum] pir||T50822 ribosomal protein S26, cytosolic [imported] - garden pea	383	1e-35	gi|24066553|gb|BU875029.1|BU875029 V001E11 Populus flower cDNA library Populus trichocarpa cDNA 5 prime, mRNA sequence	1261	0	673	98.3	PF01283.8	Ribosomal protein S26e	266	7.4e-77	123
WS0111_E22	EF144980	good	34	158	339	339	339	282	16	832	LG_XI	99.8721	100	eugene3.00111103	781	0	At4g27130.1 68417.m03899 eukaryotic translation initiation factor SUI1, putative similar to SP|P32911 Protein translation factor SUI1 {Saccharomyces cerevisiae}; contains Pfam profile PF01253: Translation initiation factor SUI1	529	3e-54	gi|20218809|emb|CAC84489.1| putative translation factor [Pinus pinaster]	541	6e-54	gi|46839314|gb|CN520945.1|CN520945 GQ0106.B3_L10 GQ010 Populus trichocarpa x Populus deltoides cDNA clone GQ0106_L10 5', mRNA sequence	1285	0	656	99.6	PF01253.12	Translation initiation factor SUI1	153	6.5e-43	85
WS0111_F02	EF144981	good	31	0	0	0	0	0	16	328	LG_IX	99.2883	99.6416	eugene3.00090670	57	1e-24	At3g06870.1 68416.m00816 proline-rich family protein contains proline-rich extensin domains, INTERPRO:IPR002965	63	0.52	No significant hit	0	99	gi|28606840|gb|CA823291.1|CA823291 R23F01 two-month-old roots from clone 'Beaupre' Populus trichocarpa x Populus deltoides cDNA 5', mRNA sequence	145	7e-34	77	98.7	n.a.	No significant hit	0	99	0
WS0111_F03	EF144982	good	31	213	0	123	123	64	16	450	LG_XIV	99.2556	100	estExt_fgenesh4_kg.C_LG_XIV0040	316	1e-179	At1g59680.1 68414.m06713 F-box family protein similar to mDj6 GB:BAA88304 GI:6567123 from [Mus musculus]; contains weak hit to TIGRFAM TIGR01640 : F-box protein interaction domain and weak hit to Pfam PF00646: F-box domain	64	0.96	gi|50251855|dbj|BAD27784.1| unknown protein [Oryza sativa (japonica cultivar-group)]	113	4e-05	gi|18014920|gb|BI130949.1|BI130949 G113P11Y Populus cambium cDNA library Populus tremula x Populus tremuloides cDNA, mRNA sequence	36.2	0.67	18	100	n.a.	No significant hit	0	99	0
WS0111_F10	EF144983	good	35	19	336	336	336	1381	16	1790	LG_IV	99.9425	99.9425	eugene3.00040064	866	0	At3g20530.1 68416.m02599 protein kinase family protein contains protein kinase domain, Pfam:PF00069	418	7e-41	gi|3367520|gb|AAC28505.1| Similar to protein kinase APK1A, tyrosine-serine-threonine kinase gb|D12522 from A. thaliana. [Arabidopsis thaliana] pir||T02132 probable serine/threonine-specific protein kinase (EC 2.7.1.-) F8K4.7 - Arabidopsis thaliana	422	1e-39	gi|60703497|gb|DN493307.1|DN493307 X077G07.3pR Populus wood cDNA library Populus tremula x Populus tremuloides cDNA clone X077G07 3', mRNA sequence	1211	0	711	96.7	n.a.	No significant hit	0	99	0
WS0111_F12	EF144984	truncated_at_5	31	0	287	234	287	209	16	546	LG_VIII	99.7996	99.7992	grail3.0049021201	402	0	At3g55420.1 68416.m06155 expressed protein	336	4e-32	gi|21436135|gb|AAM51314.1| unknown protein [Arabidopsis thaliana] gb|AAL49878.1| unknown protein [Arabidopsis thaliana] emb|CAB75900.1| putative protein [Arabidopsis thaliana] ref|NP_191102.1| expressed protein [Arabidopsis thaliana] pir||T47681 hypotheti	336	2e-30	gi|56815248|gb|CX167824.1|CX167824 E07_69-72_09.ab1 leaf inoculated with Marssonia pathogen of Populus deltoides Populus deltoides cDNA, mRNA sequence	440	1e-122	306	93.1	n.a.	No significant hit	0	99	0
WS0111_F13	EF144985	good	31	93	828	837	828	185	19	1159	scaffold_66	99.7302	99.9098	grail3.0066003801	517	0	At5g03740.1 68418.m00335 zinc finger (C2H2 type) family protein contains Pfam domain, PF00096: Zinc finger, C2H2 type	428	3e-42	gi|33667906|gb|AAQ24532.1| histone deacetylase [Solanum chacoense]	546	3e-54	gi|90189506|gb|DV464398.2|DV464398 MTUNUL1.P27.A05 NUL Populus fremontii x Populus angustifolia cDNA, mRNA sequence	979	0	517	99	PF00096.14		19	0.015	28
WS0111_F14	EF144986	good	32	407	0	54	54	13	40	549	LG_XVIII	100	100	estExt_fgenesh4_pg.C_LG_XVIII0976	447	0	At5g51350.1 68418.m06367 leucine-rich repeat transmembrane protein kinase, putative	188	6e-15	gi|9759281|dbj|BAB09746.1| receptor protein kinase-like [Arabidopsis thaliana] ref|NP_199948.1| leucine-rich repeat transmembrane protein kinase, putative [Arabidopsis thaliana]	188	2e-13	gi|23974779|gb|BU815635.1|BU815635 N044C11 Populus bark cDNA library Populus tremula x Populus tremuloides cDNA 5 prime, mRNA sequence	761	0	422	98.1	n.a.	No significant hit	0	99	0
WS0111_F18	EF144987	good	32	84	0	63	63	34	63	279	LG_VII	100	100	estExt_Genewise1_v1.C_640258	16	2.6	At3g55320.1 68416.m06144 ABC transporter family protein similar to multidrug resistant P-glycoprotein pmdr1 GI:4204793 from [Solanum tuberosum]	63	0.55	No significant hit	0	99	gi|60212381|gb|BP930751.1|BP930751 BP930751 full-length enriched poplar cDNA library Populus nigra cDNA clone PnFL1-014_G09.r 3', mRNA sequence	36.2	0.4	18	100	n.a.	No significant hit	0	99	0
WS0111_F22	EF144988	good	31	43	807	807	807	128	16	1028	scaffold_29	99.8981	99.7959	estExt_fgenesh4_pm.C_290090	974	0	At5g46700.1 68418.m05754 senescence-associated protein, putative similar to senescence-associated protein 5 [Hemerocallis hybrid cultivar] gi|3551954|gb|AAC34855	984	1e-107	gi|56381915|gb|AAV85676.1| At5g46700 [Arabidopsis thaliana] dbj|BAB08914.1| senescence-associated protein 5-like protein [Arabidopsis thaliana] ref|NP_199482.1| senescence-associated protein, putative [Arabidopsis thaliana]	984	1e-105	gi|38594829|gb|CK110504.1|CK110504 N067D06 Populus bark cDNA library Populus tremula x Populus tremuloides cDNA clone N067D06 5', mRNA sequence	1471	0	841	97.2	PF00335.9	Tetraspanin family	248	1.2e-71	308
WS0111_F23	EF144989	truncated_at_5	31	0	1055	861	1055	394	16	1499	LG_XIV	100	100	estExt_Genewise1_v1.C_LG_XIV2927	1232	0	At3g26618.1 68416.m03325 eukaryotic release factor 1 family protein / eRF1 family protein contains Pfam profiles: PF03463 eRF1 domain 1, PF03464 eRF1 domain 2, PF03465 eRF1 domain 3	1721	0	gi|1402882|emb|CAA66813.1| eukaryotic early release factor subunit 1-like protein [Arabidopsis thaliana] gb|AAM51576.1| At3g26618/MFE16.15 [Arabidopsis thaliana] emb|CAA66118.1| eRF1-3 [Arabidopsis thaliana] emb|CAA49172.1| unnamed protein product [Arabid	1721	0	gi|60707807|gb|DN497617.1|DN497617 R018H08.5pR Populus root cDNA library Populus tremula x Populus tremuloides cDNA clone R018H08 5', mRNA sequence	1292	0	768	96.7	PF03465.4	eRF1 domain 3	234	3e-67	145
WS0111_G01	EF144990	truncated (i.e. stop codon in the middle of ORF)	34	25	1083	690	690	964	16	1732	LG_V	99.9405	99.5241	eugene3.00050946	633	0	At1g21480.1 68414.m02685 exostosin family protein contains Pfam profile: PF03016 Exostosin family	1303	0	gi|18394994|ref|NP_564141.1| exostosin family protein [Arabidopsis thaliana]	1303	0	gi|33450778|gb|CF231349.1|CF231349 PtaC0020D12D1208 Poplar cDNA library from cambial zone Populus tremula x Populus alba cDNA 5', mRNA sequence	1136	0	655	96.7	n.a.	No significant hit	0	99	0
WS0111_G06	EF144991	good	33	60	0	309	309	277	16	698	LG_XIV	99.8459	99.6914	estExt_Genewise1_v1.C_LG_XIV3201	566	0	At5g48490.1 68418.m05996 protease inhibitor/seed storage/lipid transfer protein (LTP) family protein contains Pfam protease inhibitor/seed storage/LTP family domain PF00234	210	3e-17	gi|34915244|ref|NP_919079.1| unknown protein [Oryza sativa (japonica cultivar-group)] dbj|BAC16424.1| unknown protein [Oryza sativa (japonica cultivar-group)]	223	4e-17	gi|46950663|gb|CN550463.1|CN550463 GQ0242.B3_H21 GQ024 Populus trichocarpa x Populus deltoides cDNA clone GQ0242_H21 5', mRNA sequence	1193	0	620	99.1	PF00234.9	Protease inhibitor/seed storage/LTP f	45	2.6e-10	129
WS0111_G09	EF144992	good	37	71	429	429	429	261	16	817	LG_IX	99.8691	99.4758	estExt_fgenesh4_pg.C_LG_IX0303	726	0	At2g20930.1 68415.m02468 expressed protein	670	1e-70	gi|20197682|gb|AAD20904.2| expressed protein [Arabidopsis thaliana] ref|NP_565493.1| expressed protein [Arabidopsis thaliana]	670	7e-69	gi|33449476|gb|CF230047.1|CF230047 PtaC0003B2B0204 Poplar cDNA library from cambial zone Populus tremula x Populus alba cDNA 5', mRNA sequence	1271	0	737	96.7	n.a.	No significant hit	0	99	0
WS0111_G13	EF144993	good	31	58	747	747	747	180	16	1035	LG_V	99.8988	99.8987	estExt_Genewise1_v1.C_LG_V4766	983	0	At4g31700.1 68417.m04500 40S ribosomal protein S6 (RPS6A) ribosomal protein S6, Arabidopsis thaliana, PID:g2662469	1060	1e-115	gi|34906842|ref|NP_914768.1| putative 40S ribosomal protein S6 [Oryza sativa (japonica cultivar-group)] dbj|BAC10193.1| putative 40S ribosomal protein S6 [Oryza sativa (japonica cultivar-group)]	1071	1e-115	gi|38596093|gb|CK111768.1|CK111768 R023A04 Populus root cDNA library Populus tremula x Populus tremuloides cDNA clone R023A04 5', mRNA sequence	1503	0	830	97.9	PF01092.8	Ribosomal protein S6e	262	1e-75	129
WS0111_G15	EF144994	good	31	70	237	237	237	221	16	578	LG_VI	99.8117	99.8113	gw1.VI.2428.1	228	1e-126	At1g01170.1 68414.m00028 ozone-responsive stress-related protein, putative similar to stress-related ozone-induced protein AtOZI1 (GI:790583) [Arabidopsis thaliana]; contains 1 predicted transmembrane domain;	319	4e-30	gi|34897932|ref|NP_910312.1| ozone-responsive stress-related protein-like [Oryza sativa (japonica cultivar-group)] dbj|BAA92728.1| ozone-responsive stress-related protein-like [Oryza sativa (japonica cultivar-group)] dbj|BAD67902.1| ozone-responsive stres	337	1e-30	gi|28605416|gb|CA821867.1|CA821867 RSH08F12 two-month-old roots from clone 'Beaupre' grown for 19 days under restricted irrigation Populus trichocarpa x Populus deltoides cDNA 5', mRNA sequence	973	0	527	98.2	PF06592.3	Protein of unknown function (DUF1138)	178	1.6e-50	73
WS0111_H01	EF144995	good	31	1	276	93	276	146	16	473	LG_XV	99.7653	100	estExt_fgenesh4_pg.C_LG_XV1133	425	0	At4g25570.1 68417.m03685 cytochrome B561 family protein contains Pfam domain, PF03188: Cytochrome b561	295	2e-27	gi|49532942|dbj|BAD26572.1| cytochrome b561 [Citrullus lanatus]	305	4e-27	gi|24017606|gb|BU835153.1|BU835153 T070C07 Populus apical shoot cDNA library Populus tremula x Populus tremuloides cDNA 5 prime, mRNA sequence	640	0	367	97	n.a.	No significant hit	0	99	0
WS0111_H07	EF144996	good	31	71	621	621	621	297	16	1039	LG_I	99.496	99.696	eugene3.00012414	344	0	At3g53500.2 68416.m05907 zinc knuckle (CCHC-type) family protein contains Pfam domain PF00098: Zinc knuckle	63	5	No significant hit	0	99	gi|18011458|gb|BI127487.1|BI127487 G061P34Y Populus cambium cDNA library Populus tremula x Populus tremuloides cDNA, mRNA sequence	513	1e-144	338	94	n.a.	No significant hit	0	99	0
WS0111_H09	EF144997	good	31	57	489	489	489	158	16	754	scaffold_122	99.8586	99.8584	estExt_Genewise1_v1.C_1220145	704	0	At1g73230.1 68414.m08475 nascent polypeptide-associated complex (NAC) domain-containing protein similar to SP|P20290 Transcription factor BTF3 (RNA polymerase B transcription factor 3) {Homo sapiens}; contains Pfam profile PF01849: NAC domain	580	4e-60	gi|17104709|gb|AAL34243.1| putative RNA polymerase B transcription factor 3 [Arabidopsis thaliana] gb|AAK44068.1| putative RNA polymerase B transcription factor BTF3 [Arabidopsis thaliana] ref|NP_177466.1| nascent polypeptide-associated complex (NAC) doma	580	2e-58	gi|56831035|gb|CX183611.1|CX183611 E06_45-25_10.ab1 leaf inoculated with Marssonia pathogen of Populus euramericana Populus x canadensis cDNA, mRNA sequence	1197	0	628	99.2	PF01849.6	NAC domain	92	1.2e-24	60
WS0111_H10	EF144998	good	31	102	402	402	402	278	16	832	LG_III	99.8726	100	eugene3.00031355	754	0	At5g13190.1 68418.m01510 expressed protein	597	4e-62	gi|21593874|gb|AAM65841.1| unknown [Arabidopsis thaliana] gb|AAL34162.1| unknown protein [Arabidopsis thaliana] gb|AAK59452.1| unknown protein [Arabidopsis thaliana] ref|NP_568286.1| expressed protein [Arabidopsis thaliana]	597	2e-60	gi|24058218|gb|BU867571.1|BU867571 M101G10 Populus flower cDNA library Populus trichocarpa cDNA 5 prime, mRNA sequence	1292	0	690	98.2	n.a.	No significant hit	0	99	0
WS0111_H12	EF144999	good	34	41	645	645	645	207	16	946	LG_XV	99.7768	100	grail3.0005057001	822	0	At3g48890.1 68416.m05341 cytochrome b5 domain-containing protein similar to SP|O00264 Membrane associated progesterone receptor component (mPR) {Homo sapiens}; contains Pfam profile PF00173: Heme/Steroid binding domain	705	2e-74	gi|31432912|gb|AAP54488.1| putative steroid membrane binding protein [Oryza sativa (japonica cultivar-group)] ref|NP_922201.1| putative steroid membrane binding protein [Oryza sativa (japonica cultivar-group)] gb|AAG13629.1| putative steroid membrane bind	710	2e-73	gi|90191472|gb|DV466547.2|DV466547 MTUNUL1.P7.A11 NUL Populus fremontii x Populus angustifolia cDNA, mRNA sequence	1639	0	871	98.6	PF00173.15	Cytochrome b5-like Heme/Steroid binding doma	69	1.1e-17	101
WS0111_H15	EF145000	good	31	59	1134	1134	1134	566	16	1809	LG_V	100	100	gw1.V.1402.1	915	0	At1g75330.1 68414.m08750 ornithine carbamoyltransferase, chloroplast / ornithine transcarbamylase / OTCase (OTC) identical to SP|O50039 Ornithine carbamoyltransferase, chloroplast precursor (EC 2.1.3.3) (OTCase) (Ornithine transcarbamylase) {Arabidopsis thaliana}	1385	1e-153	gi|6578124|gb|AAF17705.1| ornithine carbamoyltransferase; OCTase [Canavalia lineata] gb|AAG43481.1| ornithine carbamoyltransferase OOCT1 [Canavalia lineata]	1444	1e-158	gi|24080377|gb|BU887665.1|BU887665 R064H07 Populus root cDNA library Populus tremula x Populus tremuloides cDNA 5 prime, mRNA sequence	1354	0	733	98.5	PF00185.12	Aspartate/ornithine carbamoyltransferase, As	217	4e-62	154
WS0111_H16	EF145001	good	35	107	636	636	636	327	16	1124	LG_X	99.7204	100	gw1.X.2875.1	603	0	At5g03530.1 68418.m00309 Ras-related GTP-binding family protein contains Pfam profile: PF00071 Ras family	759	1e-80	gi|29824251|gb|AAP04086.1| unknown protein [Arabidopsis thaliana] dbj|BAC43603.1| putative AtRab GTP-binding protein [Arabidopsis thaliana] emb|CAB83314.1| AtRab GTP-binding protein [Arabidopsis thaliana] ref|NP_568121.1| Ras-related GTP-binding family pr	759	5e-79	gi|24048788|gb|BU862728.1|BU862728 S019D01 Populus imbibed seed cDNA library Populus tremula cDNA 5 prime, mRNA sequence	672	0	630	88.4	PF00071.11	Ras family	273	4.8e-79	175
WS0111_H19	EF145002	good	32	90	210	210	210	376	16	727	LG_I	99.7054	100	estExt_fgenesh4_pg.C_LG_I2796	677	0	At5g55290.1 68418.m06890 ATP synthase subunit H family protein contains weak similarity to Vacuolar ATP synthase subunit H (EC 3.6.3.14) (V-ATPase H subunit) (Vacuolar proton pump H subunit) (V-ATPase M9.2 subunit) (V-ATPase 9.2 kDa membrane accessory protein) (Swiss-Prot:P81103) [Bos taurus]; contains Pfam profile PF05493: ATP synthase subunit H	268	5e-24	gi|9758126|dbj|BAB08598.1| unnamed protein product [Arabidopsis thaliana] ref|NP_568823.1| ATP synthase subunit H family protein [Arabidopsis thaliana] gb|AAL15347.1| AT5g55290/MCO15_24 [Arabidopsis thaliana] gb|AAK49600.1| AT5g55290/MCO15_24 [Arabidopsis	268	2e-22	gi|24058284|gb|BU867637.1|BU867637 M102E12 Populus flower cDNA library Populus trichocarpa cDNA 5 prime, mRNA sequence	1158	0	584	100	PF05493.2	ATP synthase subunit H	122	1.7e-33	72
WS0111_H22	EF145003	good	33	139	564	564	564	182	24	945	LG_II	99.2188	100	estExt_fgenesh4_pg.C_LG_II0927	611	0	At1g22480.1 68414.m02809 plastocyanin-like domain-containing protein	338	6e-32	gi|562779|emb|CAA80963.1| blue copper protein [Pisum sativum] sp|Q41001|BCP_PEA Blue copper protein precursor pir||T06555 blue copper-binding protein II - garden pea prf||2115352A blue Cu protein	391	2e-36	gi|24059100|gb|BU868453.1|BU868453 M116A08 Populus flower cDNA library Populus trichocarpa cDNA 5 prime, mRNA sequence	1187	0	611	99.6	PF02298.7	Plastocyanin-like domain	134	4.2e-37	89
WS0111_H23	EF145004	good	30	155	444	444	444	194	40	866	LG_XVI	99.8744	99.7484	estExt_Genewise1_v1.C_LG_XVI0418	787	0	At5g41700.2 68418.m05070 ubiquitin-conjugating enzyme 8 (UBC8) E2; identical to gi:297882, SP:P35131	779	4e-83	gi|22597164|gb|AAN03469.1| ubiquitin-conjugation enzyme [Glycine max]	782	8e-82	gi|46837647|gb|CN519278.1|CN519278 GQ0104.B3_O02 GQ010 Populus trichocarpa x Populus deltoides cDNA clone GQ0104_O02 5', mRNA sequence	1441	0	773	98.1	PF00179.15	Ubiquitin-conjugating enzyme	281	2.2e-81	165
WS0111_I02	EF145005	good	31	80	1014	1014	1014	218	16	1362	LG_XII	99.924	100	estExt_Genewise1_v1.C_LG_XII1463	1314	0	At1g13440.1 68414.m01570 glyceraldehyde 3-phosphate dehydrogenase, cytosolic, putative / NAD-dependent glyceraldehyde-3-phosphate dehydrogenase, putative very strong similarity to SP|P25858 Glyceraldehyde 3-phosphate dehydrogenase, cytosolic (EC 1.2.1.12) {Arabidopsis thaliana}; contains Pfam profiles PF02800: Glyceraldehyde 3-phosphate dehydrogenase C-terminal domain, PF00044: Glyceraldehyde 3-p…	1463	1e-162	gi|4539543|emb|CAB39974.1| glyceraldehyde-3-phosphate dehydrogenase [Nicotiana tabacum]	1510	1e-166	gi|55734604|gb|CF936364.1|CF936364 PO3005B05 Populus tomentiglandulosa T. Lee cDNA library Populus tomentiglandulosa cDNA, mRNA sequence	1713	0	1015	96.3	PF02800.8	Glyceraldehyde 3-phosphate dehydrogenase, C-	383	3.3e-112	163
WS0111_I04	EF145006	good	31	98	651	651	651	65	16	864	LG_II	99.7552	100	grail3.0039027801	751	0	At3g62020.1 68416.m06966 germin-like protein (GLP10) identical to germin-like protein subfamily 2 member 4 [SP|Q9M263]	839	4e-90	gi|6899900|emb|CAB71909.1| germin-like protein (GLP10) [Arabidopsis thaliana] ref|NP_191761.1| germin-like protein (GLP10) [Arabidopsis thaliana] pir||T47994 germin-like protein (GLP10) - Arabidopsis thaliana sp|Q9M263|GL24_ARATH Germin-like protein subfa	839	2e-88	gi|46842217|gb|CN523848.1|CN523848 GQ015M04.T3_B08 GQ015 Populus trichocarpa x Populus deltoides cDNA clone GQ015M04_B08 5', mRNA sequence	1310	0	741	96.9	PF00190.11	Cupin	177	4.2e-50	182
WS0111_I05	EF145007	good	31	123	204	204	204	188	19	568	LG_I	99.6161	99.6146	grail3.0008010302	463	0	At1g27350.1 68414.m03331 expressed protein contains 1 transmembrane domain; similar to ribosome associated membrane protein RAMP4 GI:4585827 [Rattus norvegicus]; similar to ESTs gb|T20610 and gb|AA586199	289	1e-26	gi|25403305|pir||A86399 protein F17L21.12 [imported] - Arabidopsis thaliana gb|AAF99731.1| F17L21.12 [Arabidopsis thaliana]	290	4e-25	gi|46837161|gb|CN518792.1|CN518792 GQ0101.B3_B14 GQ010 Populus trichocarpa x Populus deltoides cDNA clone GQ0101_B14 5', mRNA sequence	902	0	471	99.1	PF06624.1	Ribosome associated membrane protein RAMP4	130	5.9e-36	65
WS0111_I06	EF145008	good	31	57	663	663	663	149	16	919	LG_VI	99.7706	100	estExt_Genewise1_v1.C_LG_VI2910	849	0	At5g55190.1 68418.m06880 Ras-related GTP-binding protein (RAN3) identical to atran3 [Arabidopsis thaliana] GI:2058280	1096	1e-120	gi|20149262|gb|AAM12880.1| GTP-binding protein [Helianthus annuus]	1108	1e-119	gi|60710959|gb|DN500769.1|DN500769 UL85TB05.5pR Populus cold stressed leaves cDNA library Populus tremula x Populus tremuloides cDNA clone UL85TB05 5', mRNA sequence	1336	0	726	98.2	PF00071.11	Ras family	229	8.6e-66	174
WS0111_I12	EF145009	good	31	31	540	540	540	168	16	789	LG_VI	99.3261	99.5929	estExt_fgenesh4_pg.C_LG_VI1248	714	0	At5g45775.2 68418.m05629 60S ribosomal protein L11 (RPL11D)	786	5e-84	gi|24817256|emb|CAD56220.1| ribosomal protein RL5 [Cicer arietinum]	787	2e-82	gi|38598226|gb|CK113901.1|CK113901 V004A12 Populus male catkins cDNA library Populus trichocarpa cDNA clone V004A12 5', mRNA sequence	1374	0	737	98.5	PF00673.9	ribosomal L5P family C-terminus	202	1e-57	60
WS0111_I15	EF145010	good	31	72	0	180	180	641	16	943	LG_VIII	99.5536	99.5516	eugene3.00080951	479	0	No significant hit	0	99	No significant hit	0	99	gi|46949699|gb|CN549499.1|CN549499 GQ0241.B3_M10 GQ024 Populus trichocarpa x Populus deltoides cDNA clone GQ0241_M10 5', mRNA sequence	985	0	505	99.6	n.a.	No significant hit	0	99	0
WS0111_I16	EF145011	good	33	39	390	390	390	204	16	685	scaffold_127	99.8428	99.8425	estExt_fgenesh4_pg.C_1270027	620	0	At5g59850.1 68418.m07505 40S ribosomal protein S15A (RPS15aF) cytoplasmic ribosomal protein S15a, Arabidopsis thaliana, EMBL:ATAF1412	649	3e-68	gi|50908303|ref|XP_465640.1| putative ribosomal protein S15 [Oryza sativa (japonica cultivar-group)] ref|XP_506803.1| PREDICTED P0527E02.35 gene product [Oryza sativa (japonica cultivar-group)] dbj|BAD22059.1| putative ribosomal protein S15 [Oryza sativa	653	5e-67	gi|24011039|gb|BU832046.1|BU832046 T028G10 Populus apical shoot cDNA library Populus tremula x Populus tremuloides cDNA 5 prime, mRNA sequence	1057	0	621	96.6	PF00410.8	Ribosomal protein S8	216	5.5e-62	144
WS0111_I17	EF145012	good	35	144	0	54	54	51	16	303	LG_VII	100	99.6032	eugene3.00050253	46	3e-18	At1g48650.1 68414.m05445 helicase domain-containing protein contains similarity to DEIH-box RNA/DNA helicase [Arabidopsis thaliana] GI:5881579; contains Pfam profiles PF04408: Helicase associated domain (HA2), PF00271: Helicase conserved C-terminal domain, PF00035: Double-stranded RNA binding motif	73	0.037	No significant hit	0	99	gi|50060547|gb|AJ767720.1|AJ767720 AJ767720 Populus euphratica leaf adult Populus euphratica cDNA clone P0000100009E07F1, mRNA sequence	77.8	1e-13	59	91.5	n.a.	No significant hit	0	99	0
WS0111_I20	EF145013	good	37	412	1068	1068	1068	335	16	1871	LG_II	99.945	99.8899	estExt_fgenesh4_pm.C_LG_II0415	1455	0	At1g77920.1 68414.m09080 bZIP family transcription factor contains Pfam profile: PF00170 bZIP transcription factor	1085	1e-118	gi|15148922|gb|AAK84888.1| TGA-type basic leucine zipper protein TGA1.1 [Phaseolus vulgaris]	1140	1e-123	gi|60710965|gb|DN500775.1|DN500775 UL85TG07.5pR Populus cold stressed leaves cDNA library Populus tremula x Populus tremuloides cDNA clone UL85TG07 5', mRNA sequence	1477	0	830	97.7	PF00170.10	bZIP transcription factor	38	3.5e-08	65
WS0111_I21	EF145014	good	31	181	357	357	357	179	16	767	LG_IV	98.6111	99.8592	gw1.IV.1606.1	350	0	At1g62040.1 68414.m06997 autophagy 8c (APG8c) identical to autophagy 8c [Arabidopsis thaliana] GI:19912155; contains Pfam profile PF02991: Microtubule associated protein 1A/1B, light chain 3	534	8e-55	gi|38344173|emb|CAE03504.2| OSJNBa0053K19.12 [Oryza sativa (japonica cultivar-group)] ref|XP_473946.1| OSJNBa0053K19.12 [Oryza sativa (japonica cultivar-group)]	558	6e-56	gi|24065935|gb|BU874411.1|BU874411 Q067G07 Populus flower cDNA library Populus trichocarpa cDNA 5 prime, mRNA sequence	967	0	544	97.6	PF02991.5	Microtubule associated protein 1A/1B, light	279	6.7e-81	106
WS0111_I22	EF145015	good	36	215	480	480	480	165	16	915	LG_XII	99.8841	99.884	estExt_fgenesh4_pg.C_LG_XII0428	832	0	At2g17380.1 68415.m02007 clathrin assembly protein AP19 identical to clathrin assembly protein AP19 GI:2231698 from [Arabidopsis thaliana]	744	5e-79	gi|1762309|gb|AAB39510.1| AP-1 Golgi-related complex component; clathrin coated vesicles; clathrin assembly protein	758	5e-79	gi|56825773|gb|CX178349.1|CX178349 F12_45-60_12.ab1 leaf inoculated with Marssonia pathogen of Populus euramericana Populus x canadensis cDNA, mRNA sequence	1271	0	660	99.2	PF01217.9	Clathrin adaptor complex small chain	242	1.4e-69	164
WS0111_I23	EF145016	good	32	47	534	534	534	178	16	810	LG_IV	99.6063	99.6047	estExt_fgenesh4_pm.C_LG_IV0113	735	0	At2g34480.1 68415.m04233 60S ribosomal protein L18A (RPL18aB)	889	6e-96	gi|13430184|gb|AAK25759.1| ribosomal protein L18a [Castanea sativa] sp|Q9ATF5|RL18A_CASSA 60S ribosomal protein L18a	903	6e-96	gi|38598345|gb|CK114020.1|CK114020 V030B02 Populus male catkins cDNA library Populus trichocarpa cDNA clone V030B02 5', mRNA sequence	1445	0	745	99.5	PF01775.6	Ribosomal L18ae protein family	445	7.2e-131	175
WS0111_J02	EF145017	good	32	421	417	417	417	253	16	1142	LG_VI	99.9086	99.9085	estExt_fgenesh4_pg.C_LG_VI0901	1089	0	At3g08710.1 68416.m01012 thioredoxin family protein similar to thioredoxin H-type GB:P29448 SP|P29448 [Arabidopsis thaliana], Thioredoxin H-type 2 (TRX-H2) SP|Q07090 {Nicotiana tabacum}; contains Pfam profile: PF00085 Thioredoxin	455	2e-45	gi|12322718|gb|AAG51342.1| thioredoxin-like protein; 56513-57227 [Arabidopsis thaliana] ref|NP_187483.1| thioredoxin family protein [Arabidopsis thaliana] gb|AAS49091.1| At3g08710 [Arabidopsis thaliana]	455	1e-43	gi|24068324|gb|BU876800.1|BU876800 V025D11 Populus flower cDNA library Populus trichocarpa cDNA 5 prime, mRNA sequence	1166	0	596	99.6	PF00085.8	Thioredoxin	115	2.1e-31	115
WS0111_J04	EF145018	good	31	90	447	447	447	342	16	929	LG_XVI	99.7732	100	eugene3.00160196	724	0	At3g43810.1 68416.m04682 calmodulin-7 (CAM7) almost identical to calmodulin GI:16227 from [Arabidopsis thaliana], SP|P59220 Calmodulin-7 {Arabidopsis thaliana}	762	4e-81	gi|21913285|gb|AAM81202.1| calmodulin 1 [Medicago truncatula] gb|AAD53313.1| calmodulin 7 [Arabidopsis thaliana] gb|AAM66013.1| calmodulin 7 [Arabidopsis thaliana] emb|CAA43143.1| Calmodulin [Malus x domestica] emb|CAB83153.1| calmodulin 7 [Arabidopsis th	762	2e-79	gi|46838745|gb|CN520376.1|CN520376 GQ0107.B3_E04 GQ010 Populus trichocarpa x Populus deltoides cDNA clone GQ0107_E04 5', mRNA sequence	1413	0	755	98.2	PF00036.19	EF hand	43	8.1e-10	32
WS0111_J06	EF145019	good	31	66	0	204	204	292	16	612	LG_V	100	99.823	estExt_fgenesh4_pg.C_LG_V1125	369	0	At4g09890.1 68417.m01620 expressed protein	101	7e-10	gi|52077013|dbj|BAD46046.1| unknown protein [Oryza sativa (japonica cultivar-group)]	136	4e-09	gi|33451294|gb|CF231865.1|CF231865 PtaC0026G12G1214 Poplar cDNA library from cambial zone Populus tremula x Populus alba cDNA 5', mRNA sequence	724	0	463	95.2	n.a.	No significant hit	0	99	0
WS0111_J07	EF145020	good	31	162	1062	105	1062	0	16	1271	scaffold_118	99.7549	100	eugene3.01180054	1126	0	At4g18030.1 68417.m02684 dehydration-responsive family protein similar to early-responsive to dehydration stress ERD3 protein [Arabidopsis thaliana] GI:15320410; contains Pfam profile PF03141: Putative methyltransferase	1571	1e-175	gi|15294146|gb|AAK95250.1| AT4g18030/T6K21_210 [Arabidopsis thaliana] ref|NP_193537.2| dehydration-responsive family protein [Arabidopsis thaliana] gb|AAN64540.1| At4g18030/T6K21_210 [Arabidopsis thaliana]	1571	1e-173	gi|24069920|gb|BU878396.1|BU878396 V046G03 Populus flower cDNA library Populus trichocarpa cDNA 5 prime, mRNA sequence	1201	0	606	100	PF03141.6	Putative methyltransferase	335	1.2e-97	530
WS0111_J12	EF145021	truncated_at_5	31	0	848	642	848	101	16	999	LG_VI	100	100	eugene3.00060987	952	0	At4g29830.1 68417.m04246 transducin family protein / WD-40 repeat family protein contains 7 WD-40 repeats (PF00400); G protein beta subunit-like protein, Schistosoma mansoni, gb:U30261	1063	1e-116	gi|30725340|gb|AAP37692.1| At4g29830 [Arabidopsis thaliana] emb|CAB43658.1| putative protein [Arabidopsis thaliana] emb|CAB79741.1| putative protein [Arabidopsis thaliana] ref|NP_194712.1| transducin family protein / WD-40 repeat family protein [Arabidops	1063	1e-114	gi|90190403|gb|DV465401.2|DV465401 MTUNUL1.P39.B05 NUL Populus fremontii x Populus angustifolia cDNA, mRNA sequence	1298	0	707	98.1	PF00400.19	WD domain, G-beta repeat	46	1.2e-10	42
WS0111_J14	EF145022	good	31	54	387	387	387	187	16	678	LG_VI	99.8415	100	estExt_fgenesh4_pm.C_LG_VI0254	606	0	At2g07340.1 68415.m00841 prefoldin-related KE2 family protein contains similarity to Swiss-Prot:O60925 prefoldin subunit 1 [Homo sapiens]; contains Pfam domain, PF01920: KE2 family protein	475	5e-48	gi|21592911|gb|AAM64861.1| unknown [Arabidopsis thaliana] gb|AAM16175.1| At2g07350/T13E11.12 [Arabidopsis thaliana] gb|AAK82475.1| At2g07350/T13E11.12 [Arabidopsis thaliana] ref|NP_850990.1| prefoldin-related KE2 family protein [Arabidopsis thaliana]	475	2e-46	gi|46839378|gb|CN521009.1|CN521009 GQ0106.B3_C09 GQ010 Populus trichocarpa x Populus deltoides cDNA clone GQ0106_C09 5', mRNA sequence	1142	0	600	98.6	PF01920.9	KE2 family protein	87	4.5e-23	106
WS0111_J15	EF145023	good	31	7	429	429	429	123	16	609	scaffold_40	99.8221	100	estExt_Genewise1_v1.C_400918	428	0	At3g46630.1 68416.m05062 expressed protein contains similarity to defective chloroplasts and leaves protein SP:Q42463 from [Lycopersicon esculentum]	291	8e-27	gi|21554240|gb|AAM63315.1| unknown [Arabidopsis thaliana] dbj|BAC43543.1| unknown protein [Arabidopsis thaliana] gb|AAO63913.1| unknown protein [Arabidopsis thaliana] emb|CAB62333.1| putative protein [Arabidopsis thaliana] pir||T45600 hypothetical protein	291	3e-25	gi|38590024|gb|CK105699.1|CK105699 UA32CPE10.5pR Populus dormant cambium cDNA library Populus tremula cDNA clone UA32CPE10 5', mRNA sequence	40.1	0.058	20	100	n.a.	No significant hit	0	99	0
WS0111_J16	EF145024	good	31	60	0	252	252	150	16	512	LG_VIII	99.7849	99.569	eugene3.00131237	18	0.31	At2g23820.2 68415.m02846 metal-dependent phosphohydrolase HD domain-containing protein contains Pfam profile PF01966: HD domain	70	0.25	No significant hit	0	99	gi|28608745|gb|CA825196.1|CA825196 R54H10 two-month-old roots from clone 'Beaupre' Populus trichocarpa x Populus deltoides cDNA 5', mRNA sequence	807	0	459	97.1	n.a.	No significant hit	0	99	0
WS0111_J17	EF145025	good	37	14	609	609	609	270	16	949	LG_XV	100	99.8884	eugene3.00150771	807	0	At4g22950.1 68417.m03313 MADS-box protein (AGL19) MADS-box protein AGL14, Arabidopsis thaliana, gb:U20184	351	2e-33	gi|12597207|dbj|BAB21509.1| putative MADS-box protein [Cucumis sativus]	575	9e-58	gi|24107103|gb|BU895896.1|BU895896 X032F06 Populus wood cDNA library Populus tremula x Populus tremuloides cDNA 5 prime, mRNA sequence	1263	0	736	96.8	PF00319.8	SRF-type transcription factor (DNA-binding a	107	4.5e-29	51
WS0111_J18	EF145026	good	34	200	387	387	387	344	16	984	LG_XIX	45.7173	100	eugene3.00190387	228	1e-126	At5g25940.1 68418.m03083 early nodulin-related contains weak similarity to Swiss-Prot:Q02921 early nodulin 93 (N-93) [Glycine max]	218	5e-18	gi|6688816|emb|CAB65283.1| Enod93 protein [Medicago sativa subsp. x varia]	301	6e-26	gi|24105485|gb|BU894420.1|BU894420 X009A09 Populus wood cDNA library Populus tremula x Populus tremuloides cDNA 5 prime, mRNA sequence	1191	0	703	96.5	PF03386.4	Early nodulin 93 ENOD93 protein	178	2.3e-50	79
WS0111_J19	EF145027	good	34	55	615	615	615	185	16	908	LG_III	99.8834	100	eugene3.00010207	402	0	At3g12390.1 68416.m01544 nascent polypeptide associated complex alpha chain protein, putative / alpha-NAC, putative similar to alpha-NAC, non-muscle form [Mus musculus] GI:1666690; contains Pfam profiles PF01849: NAC domain, PF00627: UBA/TS-N domain	564	3e-58	gi|34907258|ref|NP_914976.1| putative nascent polypeptide associated complex alpha chain [Oryza sativa (japonica cultivar-group)] dbj|BAB90246.1| putative nascent polypeptide associated complex alpha chain [Oryza sativa (japonica cultivar-group)] dbj|BAB8	579	3e-58	gi|38571871|gb|CK087546.1|CK087546 A013P70.3pR Hybrid aspen plasmid library Populus tremula x Populus tremuloides cDNA clone A013P70 3', mRNA sequence	1174	0	628	98.5	PF01849.6	NAC domain	92	1.8e-24	60
WS0111_J23	EF145028	good	31	55	1287	1287	1287	272	17	1665	LG_II	99.9382	99.6906	estExt_Genewise1_v1.C_LG_II3659	1228	0	At4g15410.1 68417.m02355 UBX domain-containing protein low similarity to XY40 protein [Rattus norvegicus] GI:2547025; contains Pfam profile PF00789: UBX domain	972	1e-105	gi|13123659|gb|AAK12936.1| phosphatase-like protein Psc923 [Pisum sativum]	1009	1e-108	gi|56819221|gb|CX171797.1|CX171797 B05_96-105_03.ab1 leaf inoculated with Marssonia pathogen of Populus deltoides Populus deltoides cDNA, mRNA sequence	757	0	425	97.4	PF08059.2	SEP domain	157	4.6e-44	75
WS0111_K04	EF145029	good	35	0	1035	1035	1035	173	16	1262	LG_II	100	99.9174	grail3.0033027202	1038	0	At1g02080.1 68414.m00130 transcriptional regulator-related contains Pfam PF04054: CCR4-Not complex component, Not1; contains TIGRFAM TIGR01612: reticulocyte binding protein; similar to General negative regulator of transcription subunit 1 (SP:P25655) {Saccharomyces cerevisiae}; Location of ESTs gb|T44328 and gb|AA395265	1399	1e-155	gi|27754387|gb|AAO22642.1| unknown protein [Arabidopsis thaliana]	1399	1e-153	gi|46838964|gb|CN520595.1|CN520595 GQ0105.B3_E17 GQ010 Populus trichocarpa x Populus deltoides cDNA clone GQ0105_E17 5', mRNA sequence	1526	0	801	99.1	PF04054.4	CCR4-Not complex component, Not1	645	4.9e-191	423
WS0111_K07	EF145030	good	32	0	0	0	0	0	16	295	LG_IV	99.5951	100	eugene3.00040600	114	9e-59	At2g01190.1 68415.m00030 octicosapeptide/Phox/Bem1p (PB1) domain-containing protein Pfam profile PF00564: PB1 domain	88	0.0007	No significant hit	0	99	gi|56828303|gb|CX180879.1|CX180879 F01_45-29_11.ab1 leaf inoculated with Marssonia pathogen of Populus euramericana Populus x canadensis cDNA, mRNA sequence	89.7	3e-17	81	88.8	n.a.	No significant hit	0	99	0
WS0111_K13	EF145031	good	32	75	426	426	426	178	34	748	LG_X	99.8534	100	gw1.X.3379.1	408	0	At5g04800.2 68418.m00499 40S ribosomal protein S17 (RPS17D) 40S ribosomal protein S17, Lycopersicon esculentum, EMBL:AF161704	561	6e-58	gi|23507769|gb|AAN38688.1| At5g04800/MUK11_12 [Arabidopsis thaliana] dbj|BAB08984.1| 40S ribosomal protein S17 [Arabidopsis thaliana] emb|CAB86022.1| 40S ribosomal protein S17-like [Arabidopsis thaliana] ref|NP_196100.1| 40S ribosomal protein S17 (RPS17D)	561	3e-56	gi|60701925|gb|DN491741.1|DN491741 V017G06.3pR Populus male catkins cDNA library Populus trichocarpa cDNA clone R032G06 3', mRNA sequence	1279	0	681	98.3	PF00833.7	Ribosomal S17	217	2.9e-62	126
WS0111_K14	EF145032	good	31	30	0	477	477	241	40	822	scaffold_40	100	99.8668	eugene3.00400144	723	0	At5g15270.2 68418.m01789 KH domain-containing protein various predicted proteins, Arabidopsis thaliana and Oryza sativa	128	1e-07	gi|30685276|ref|NP_197031.3| KH domain-containing protein [Arabidopsis thaliana] ref|NP_851040.1| KH domain-containing protein [Arabidopsis thaliana]	128	5e-06	gi|60702094|gb|DN491904.1|DN491904 V026H11.3pR Populus male catkins cDNA library Populus trichocarpa cDNA clone V026H11 3', mRNA sequence	817	0	452	98.4	PF00013.17	KH domain	60	8.2e-15	73
WS0111_K15	EF145033	good	31	42	651	651	651	502	16	1245	LG_VI	99.9165	99.7494	eugene3.00060357	643	0	At3g56750.1 68416.m06312 expressed protein	676	5e-71	gi|23197686|gb|AAN15370.1| putative protein [Arabidopsis thaliana] emb|CAC00738.1| putative protein [Arabidopsis thaliana] gb|AAM19848.1| AT3g56750/T8M16_80 [Arabidopsis thaliana] gb|AAL24300.1| putative protein [Arabidopsis thaliana] ref|NP_191234.1| exp	676	3e-69	gi|46837094|gb|CN518725.1|CN518725 GQ0104.B3_E12 GQ010 Populus trichocarpa x Populus deltoides cDNA clone GQ0104_E12 5', mRNA sequence	724	0	640	88.9	n.a.	No significant hit	0	99	0
WS0111_K16	EF145034	good	37	340	810	810	810	78	20	1288	LG_X	99.919	99.919	estExt_Genewise1_v1.C_LG_X2439	914	0	At3g12620.1 68416.m01571 protein phosphatase 2C family protein / PP2C family protein similar to Ser/Thr protein phosphatase 2C (PP2C6) (GI:15020818) [Arabidopsis thaliana]; similar to protein phosphatase 2C (GI:3608412) [Mesembryanthemum crystallinum]; contains Pfam PF00481 : Protein phosphatase 2C domain;	976	1e-106	gi|9294356|dbj|BAB02253.1| protein phosphatase 2C [Arabidopsis thaliana] gb|AAO44090.1| At3g12620 [Arabidopsis thaliana] ref|NP_187868.2| protein phosphatase 2C family protein / PP2C family protein [Arabidopsis thaliana]	976	1e-104	gi|60695084|gb|DN485640.1|DN485640 N020H04.3pR Populus bark cDNA library Populus tremula x Populus tremuloides cDNA clone N020H04 3', mRNA sequence	1263	0	704	98	PF00481.10	Protein phosphatase 2C	29	8.2e-08	321
WS0111_K17	EF145035	good	31	37	225	225	225	304	16	616	LG_XIX	99.8243	99.2958	estExt_Genewise1_v1.C_LG_XIX0272	537	0	At5g63660.1 68418.m07992 plant defensin-fusion protein, putative (PDF2.5) plant defensin protein family member, personal communication, Bart Thomma (Bart.Thomma@agr.kuleuven.ac.be)	151	1e-10	gi|11596184|gb|AAG38520.1| proteinase inhibitor se60-like protein [Citrus x paradisi]	197	3e-14	gi|28608282|gb|CA824733.1|CA824733 R47D03 two-month-old roots from clone 'Beaupre' Populus trichocarpa x Populus deltoides cDNA 5', mRNA sequence	1114	0	568	99.6	PF00304.10	Gamma-thionin family	89	1.2e-23	48
WS0111_K20	EF145036	good	31	150	0	609	609	218	16	1027	LG_XV	99.898	99.4893	estExt_fgenesh4_pg.C_LG_XV0740	938	0	At5g50710.1 68418.m06283 hypothetical protein	82	0.031	gi|57900201|dbj|BAD88308.1| unknown protein [Oryza sativa (japonica cultivar-group)] dbj|BAD88031.1| unknown protein [Oryza sativa (japonica cultivar-group)]	139	4e-07	gi|60701612|gb|DN491458.1|DN491458 UR105TH10.3pR Populus root cDNA library Populus tremula x Populus tremuloides cDNA clone UR105TH10 3', mRNA sequence	1326	0	830	95	n.a.	No significant hit	0	99	0
WS0111_L01	EF145037	good	31	73	975	975	975	293	16	1391	LG_XIII	99.8512	100	eugene3.00130338	1342	0	At4g14880.2 68417.m02286 cysteine synthase / O-acetylserine (thiol)-lyase / O-acetylserine sulfhydrylase (OAS1) nearly identical to SP|P47998 Cysteine synthase (EC 4.2.99.8) (O-acetylserine sulfhydrylase) (O-acetylserine (Thiol)-lyase) {Arabidopsis thaliana}; identical to cDNA O-acetylserine lyase (At.OAS.5-8) GI:6983573	1284	1e-141	gi|540497|dbj|BAA05965.1| cysteine synthase [Citrullus lanatus] pir||S46438 cysteine synthase (EC 4.2.99.8) - watermelon sp|Q43317|CYSK_CITLA Cysteine synthase (Beta-pyrazolylalanine synthase) (Beta-PA/CSase) (L-mimosine synthase) (O-acetylserine sulfhydr	1376	1e-150	gi|47107186|gb|CK318763.1|CK318763 X9P03b03 Populus stem seasonal library Populus deltoides cDNA, mRNA sequence	1427	0	747	99.1	PF00291.14	Pyridoxal-phosphate dependent enzyme	466	3.4e-137	376
WS0111_L02	EF145038	good	31	98	456	456	456	194	16	798	LG_VI	99.7337	100	estExt_fgenesh4_pg.C_LG_VI1052	749	0	At3g11780.1 68416.m01445 MD-2-related lipid recognition domain-containing protein / ML domain-containing protein weak similarity to phosphatidylglycerol/phosphatidylinositol transfer protein [Aspergillus oryzae] GI:10178615; contains Pfam profile PF02221: ML domain	407	4e-40	gi|6671934|gb|AAF23194.1| unknown protein [Arabidopsis thaliana] gb|AAK59413.1| unknown protein [Arabidopsis thaliana] gb|AAO42329.1| unknown protein [Arabidopsis thaliana] ref|NP_566400.1| MD-2-related lipid recognition domain-containing protein / ML dom	407	2e-38	gi|24056614|gb|BU865960.1|BU865960 S061A11 Populus imbibed seed cDNA library Populus tremula cDNA 5 prime, mRNA sequence	1314	0	695	98.8	PF02221.5	ML domain	115	2.1e-31	145
WS0111_L06	EF145039	truncated_at_5	31	0	345	252	345	106	16	501	LG_XIX	100	99.7797	gw1.XIX.1870.1	341	0	At1g33800.1 68414.m04178 expressed protein contains Pfam profile PF04669: Protein of unknown function (DUF579)	480	7e-49	gi|21536894|gb|AAM61226.1| unknown [Arabidopsis thaliana] gb|AAM19911.1| At1g33800/F14M2_23 [Arabidopsis thaliana] ref|NP_564428.1| expressed protein [Arabidopsis thaliana] gb|AAL50109.1| At1g33800/F14M2_23 [Arabidopsis thaliana] pir||E86461 F14M2.8 prote	480	3e-47	gi|38576623|gb|CK092298.1|CK092298 G077P63.3pR Populus tension wood cDNA library Populus tremula x Populus tremuloides cDNA clone G077P63 3', mRNA sequence	745	0	445	96.6	PF04669.3	Protein of unknown function (DUF579)	72	1.4e-18	259
WS0111_L07	EF145040	good	35	97	345	345	345	160	16	656	LG_II	99.6694	99.8342	estExt_fgenesh4_pm.C_LG_II0256	599	0	At4g02840.1 68417.m00384 small nuclear ribonucleoprotein D1, putative / snRNP core protein D1, putative / Sm protein D1, putative similar to small nuclear ribonucleoprotein Sm D1 (snRNP core protein D1, Sm-D1, Sm-D autoantigen) [Mouse] SWISS-PROT:P13641	470	2e-47	gi|38344744|emb|CAE03048.2| OSJNBa0089K21.2 [Oryza sativa (japonica cultivar-group)] ref|XP_472822.1| OSJNBa0089K21.2 [Oryza sativa (japonica cultivar-group)]	470	7e-46	gi|56819907|gb|CX172483.1|CX172483 D09_69-26_07.ab1 leaf inoculated with Marssonia pathogen of Populus deltoides Populus deltoides cDNA, mRNA sequence	1096	0	596	98.3	PF01423.11	LSM domain	74	4.6e-19	72
WS0111_L13	EF145041	good	31	90	234	234	234	168	19	545	LG_II	99.3976	100	estExt_fgenesh4_pg.C_LG_II1091	495	0	At2g23090.1 68415.m02753 expressed protein	362	4e-35	gi|3860323|emb|CAA10129.1| hypothetical protein [Cicer arietinum]	376	4e-35	gi|33450997|gb|CF231568.1|CF231568 PtaC0023A2A0202 Poplar cDNA library from cambial zone Populus tremula x Populus alba cDNA 5', mRNA sequence	872	0	495	97.3	n.a.	No significant hit	0	99	0
WS0111_L14	EF145042	good	31	59	432	432	432	98	16	639	LG_XIII	99.8311	99.3232	grail3.0016024101	464	0	At1g54690.1 68414.m06235 histone H2A, putative strong similarity to histone H2A GI:3204129 SP|O65759 from Cicer arietinum, Picea abies SP|P35063; contains Pfam profile PF00125 Core histone H2A/H2B/H3/H4	477	2e-48	gi|21553797|gb|AAM62890.1| histone H2A, putative [Arabidopsis thaliana] gb|AAM16179.1| At1g54690/T22H22_12 [Arabidopsis thaliana] ref|NP_175868.1| histone H2A, putative [Arabidopsis thaliana] gb|AAL06478.1| At1g54690/T22H22_12 [Arabidopsis thaliana] gb|AA	477	1e-46	gi|38575425|gb|CK091100.1|CK091100 F048P87.3pR Populus flower cDNA library Populus trichocarpa cDNA clone F048P87 3', mRNA sequence	1047	0	557	98.3	PF00125.12	Core histone H2A/H2B/H3/H4	107	4.3e-29	77
WS0111_L18	EF145043	good	31	155	1239	1239	1239	366	16	1810	LG_VI	99.9433	99.8865	estExt_Genewise1_v1.C_LG_VI0160	1420	0	At3g13920.1 68416.m01758 eukaryotic translation initiation factor 4A-1 / eIF-4A-1 eIF-4A-1 gi:15293046, gi:15450485; contains Pfam profile PF00270: DEAD/DEAH box helicase; contains Pfam profile PF00271: Helicase conserved C-terminal domain	1968	0	gi|485951|emb|CAA55736.1| unnamed protein product [Nicotiana tabacum] sp|Q40471|IF4A9_TOBAC Eukaryotic initiation factor 4A-9 (eIF4A-9) (eIF-4A-9)	2024	0	gi|24063401|gb|BU871877.1|BU871877 Q035E12 Populus flower cDNA library Populus trichocarpa cDNA 5 prime, mRNA sequence	1306	0	687	98.9	PF00270.16	DEAD/DEAH box helicase	207	4.2e-59	267
WS0111_L22	EF145044	good	31	277	0	87	87	35	19	452	LG_XI	99.5062	100	grail3.0014029601	157	3e-84	No significant hit	0	99	No significant hit	0	99	gi|33455841|gb|CF236412.1|CF236412 PtaJXT2E10E1010 Poplar cDNA library from young tension xylem Populus tremula x Populus alba cDNA 5', mRNA sequence	690	0	395	97.2	n.a.	No significant hit	0	99	0
WS0111_M01	EF145045	good	31	86	786	786	786	196	16	1118	LG_XVI	99.9066	99.8131	gw1.XVI.941.1	728	0	At4g14965.1 68417.m02300 cytochrome b5 domain-containing protein similar to SP|O15173 Membrane associated progesterone receptor component 2 (Steroid receptor protein DG6) {Homo sapiens}; contains Pfam profile PF00173: Heme/Steroid binding domain	875	4e-94	gi|21536603|gb|AAM60935.1| unknown [Arabidopsis thaliana]	876	1e-92	gi|24075719|gb|BU884202.1|BU884202 R007D12 Populus root cDNA library Populus tremula x Populus tremuloides cDNA 5 prime, mRNA sequence	632	1e-180	366	97	PF00173.15	Cytochrome b5-like Heme/Steroid binding doma	39	1.1e-08	99
WS0111_M04	EF145046	good	31	25	891	891	891	262	16	1228	LG_III	99.9153	100	eugene3.00030757	1001	0	At5g45390.1 68418.m05578 ATP-dependent Clp protease proteolytic subunit (ClpP4) identical to nClpP4 GI:5360593 from [Arabidopsis thaliana]	952	1e-103	gi|5360593|dbj|BAA82068.1| nClpP4 [Arabidopsis thaliana] pir||T52452 ATP-dependent Clp proteinase (EC 3.4.21.-) catalytic chain P4 [imported] - Arabidopsis thaliana (fragment)	952	1e-101	gi|90188682|gb|DV463534.2|DV463534 MTUNUL1.P17.B08 NUL Populus fremontii x Populus angustifolia cDNA, mRNA sequence	1542	0	810	99	PF00574.12	Clp protease	336	4.9e-98	184
WS0111_M07	EF145047	good	31	82	948	948	948	189	16	1269	LG_II	99.9182	100	grail3.0003082501	1221	0	At1g35720.1 68414.m04440 annexin 1 (ANN1) identical to annexin (AnnAt1) [Arabidopsis thaliana] GI:4959106	1192	1e-131	gi|3493172|gb|AAC33305.1| fiber annexin [Gossypium hirsutum] pir||T31428 fiber annexin - upland cotton	1371	1e-150	gi|60702353|gb|DN492163.1|DN492163 V051E09.3pR Populus male catkins cDNA library Populus trichocarpa cDNA clone V051E09 3', mRNA sequence	1604	0	853	99	PF00191.8	Annexin	109	1.2e-29	67
WS0111_M13	EF145048	good	31	174	978	978	978	224	16	1426	scaffold_124	99.5649	99.8543	estExt_Genewise1_v1.C_1240035	1341	0	At2g20760.1 68415.m02440 expressed protein	541	3e-55	gi|21536711|gb|AAM61043.1| unknown [Arabidopsis thaliana]	541	1e-53	gi|50060428|gb|AJ767601.1|AJ767601 AJ767601 Populus euphratica leaf adult Populus euphratica cDNA clone P0000100008B08F1, mRNA sequence	1221	0	640	99	n.a.	No significant hit	0	99	0
WS0111_M19	EF145049	good	34	173	279	279	279	420	16	925	scaffold_127	99.8857	99.7712	estExt_fgenesh4_pm.C_1270006	764	0	At4g12090.1 68417.m01921 cornichon family protein contains Pfam profile: PF03311 cornichon protein	219	2e-30	gi|42566592|ref|NP_192946.2| cornichon family protein [Arabidopsis thaliana]	219	1e-28	gi|24103558|gb|BU892493.1|BU892493 P064E09 Populus petioles cDNA library Populus tremula cDNA 5 prime, mRNA sequence	1156	0	715	95.2	PF03311.3	Cornichon protein	32	4.8e-08	131
WS0111_N01	EF145050	good	32	49	753	753	753	177	16	1030	scaffold_124	99.8982	100	gw1.124.160.1	387	0	At1g28290.1 68414.m03472 pollen Ole e 1 allergen and extensin family protein similar to arabinogalactan protein [Daucus carota] GI:11322245; contains Pfam profile PF01190: Pollen proteins Ole e I family	365	5e-35	gi|11322245|emb|CAC16734.1| arabinogalactan protein [Daucus carota]	414	5e-39	gi|46950780|gb|CN550580.1|CN550580 GQ0241.B3_I23 GQ024 Populus trichocarpa x Populus deltoides cDNA clone GQ0241_I23 5', mRNA sequence	1160	0	589	99.8	PF01190.7	Pollen proteins Ole e I family	114	3.9e-31	150
WS0111_N06	EF145051	truncated_at_5	36	0	530	261	530	300	16	885	LG_VII	99.88	99.8798	estExt_fgenesh4_pg.C_LG_VII1132	754	0	At1g75440.1 68414.m08763 ubiquitin-conjugating enzyme 16 (UBC16) E2; identical to gi:2801444, GB:AAC39325 from [Arabidopsis thaliana] (Plant Mol. Biol. 23 (2), 387-396 (1993))	786	6e-84	gi|57164486|gb|AAK00965.2| putative ubiquitin-conjugating enzyme E2 [Oryza sativa (japonica cultivar-group)]	791	7e-83	gi|38578132|gb|CK093807.1|CK093807 G134P83.3pR Populus tension wood cDNA library Populus tremula x Populus tremuloides cDNA clone G134P83 3', mRNA sequence	1261	0	712	97.7	PF00179.15	Ubiquitin-conjugating enzyme	190	4.4e-54	167
WS0111_N07	EF145052	truncated_at_5	31	0	736	618	736	155	16	941	LG_I	99.8881	99.888	eugene3.00011799	870	0	At1g74050.1 68414.m08576 60S ribosomal protein L6 (RPL6C) similar to 60S ribosomal protein L6 (YL 16 like) GB:CAB57309 from [Cyanophora paradoxa]	739	2e-78	gi|19539|emb|CAA49175.1| ribosomal protein YL16 [Mesembryanthemum crystallinum] pir||S28586 ribosomal protein ML16, cytosolic - common ice plant sp|P34091|RL6_MESCR 60S ribosomal protein L6 (YL16-like)	755	1e-78	gi|77990303|gb|DV466130.1|DV466130 MTUNUL1.P47.F10 NUL Populus fremontii x Populus angustifolia cDNA, mRNA sequence	1451	0	770	98.8	PF01159.8	Ribosomal protein L6e	243	5.1e-70	63
WS0111_N08	EF145053	good	36	64	522	522	522	142	16	783	LG_XIX	99.8632	99.863	grail3.0085000302	718	0	At3g56070.1 68416.m06231 peptidyl-prolyl cis-trans isomerase, putative / cyclophilin, putative / rotamase, putative similar to peptidyl-prolyl cis-trans isomerase, PPIase (cyclophilin, cyclosporin A-binding protein) [Catharanthus roseus] SWISS-PROT:Q39613	714	1e-75	gi|55247974|gb|AAV48823.1| cyclophilin 1; CyP1 [Codonopsis lanceolata]	761	2e-79	gi|56823913|gb|CX176489.1|CX176489 A09_69-72_01.ab1 leaf inoculated with Marssonia pathogen of Populus deltoides Populus deltoides cDNA, mRNA sequence	1273	0	666	99	PF00160.10	Cyclophilin type peptidyl-prolyl cis-tr	396	5e-116	176
WS0111_N10	EF145054	good	28	98	327	327	327	202	16	674	LG_XIV	99.6825	99.8408	eugene3.00140509	338	0	At5g24510.1 68418.m02889 60s acidic ribosomal protein P1, putative	234	4e-20	gi|2431769|gb|AAB71079.1| acidic ribosomal protein P1a [Zea mays] pir||T02039 acidic ribosomal protein P1a - maize	251	2e-20	gi|24006883|gb|BU830115.1|BU830115 T004B05 Populus apical shoot cDNA library Populus tremula x Populus tremuloides cDNA 5 prime, mRNA sequence	1132	0	610	98.3	PF00428.8	60s Acidic ribosomal protein	117	3.9e-32	94
WS0111_N12	EF145055	good	36	85	423	429	429	204	16	773	LG_VI	99.8613	99.7222	estExt_fgenesh4_kg.C_LG_VI0014	693	0	At2g41430.4 68415.m05115 dehydration-induced protein (ERD15) identical to dehydration-induced protein ERD15 GI:710626 from [Arabidopsis thaliana]	343	1e-32	gi|710626|dbj|BAA06384.1| ERD15 protein [Arabidopsis thaliana] gb|AAM15070.1| ERD15 protein [Arabidopsis thaliana] gb|AAC23728.1| ERD15 protein [Arabidopsis thaliana] gb|AAM10198.1| dehydration-induced protein (ERD15) [Arabidopsis thaliana] gb|AAO11579.1|	343	5e-31	gi|46838898|gb|CN520529.1|CN520529 GQ0107.B3_G04 GQ010 Populus trichocarpa x Populus deltoides cDNA clone GQ0107_G04 5', mRNA sequence	1308	0	683	98.9	n.a.	No significant hit	0	99	0
WS0111_N14	EF145056	good	31	70	627	627	627	275	16	1022	scaffold_87	99.7949	100	estExt_fgenesh4_pg.C_870038	925	0	At2g47840.1 68415.m05971 tic20 protein-related similar to Tic20 (GI:3769673) [Pisum sativum]	511	6e-52	gi|20334890|gb|AAM16201.1| At2g47840/F17A22.23 [Arabidopsis thaliana] gb|AAK91363.1| At2g47840/F17A22.23 [Arabidopsis thaliana]	512	2e-50	gi|33450948|gb|CF231519.1|CF231519 PtaC0022D6D0608 Poplar cDNA library from cambial zone Populus tremula x Populus alba cDNA 5', mRNA sequence	1183	0	697	96.1	n.a.	No significant hit	0	99	0
WS0111_N15	EF145057	good	32	130	354	354	354	520	17	1056	LG_III	99.9007	100	estExt_Genewise1_v1.C_LG_III2243	1006	0	At5g41650.1 68418.m05060 lactoylglutathione lyase family protein / glyoxalase I family protein contains Pfam profile PF00903: glyoxalase family protein	507	2e-51	gi|10178019|dbj|BAB11471.1| unnamed protein product [Arabidopsis thaliana] dbj|BAC43418.1| unknown protein [Arabidopsis thaliana] gb|AAO50472.1| unknown protein [Arabidopsis thaliana] ref|NP_198980.1| lactoylglutathione lyase family protein / glyoxalase I	507	8e-50	gi|24069564|gb|BU878040.1|BU878040 V042E02 Populus flower cDNA library Populus trichocarpa cDNA 5 prime, mRNA sequence	854	0	439	99.5	PF00903.14	Glyoxalase/Bleomycin resistance protein/Di	14	0.0031	151
WS0111_N17	EF145058	truncated_at_5	31	0	559	477	559	364	16	973	LG_IX	99.784	99.5671	fgenesh4_pg.C_LG_IX001253	557	0	At1g07570.2 68414.m00811 protein kinase (APK1a) identical to Protein kinase APK1A from [Arabidopsis thaliana] SWISS-PROT:Q06548	653	2e-68	gi|217829|dbj|BAA02092.1| protein tyrosine-serine-threonine kinase [Arabidopsis thaliana] gb|AAO50645.1| putative protein kinase APK1A [Arabidopsis thaliana] gb|AAO42086.1| putative protein kinase APK1A [Arabidopsis thaliana] ref|NP_973778.1| protein kina	653	9e-67	gi|90190477|gb|DV464650.2|DV464650 MTUNUL1.P3.B09 NUL Populus fremontii x Populus angustifolia cDNA, mRNA sequence	1421	0	745	99	n.a.	No significant hit	0	99	0
WS0111_N19	EF145059	good	31	132	528	528	528	571	16	1281	LG_VI	99.6759	99.8374	estExt_fgenesh4_pg.C_LG_VI0994	1216	0	At4g29330.1 68417.m04191 Der1-like family protein / degradation in the ER-like family protein contains Pfam profile: PF04511 Der1-like family	599	5e-62	gi|46358911|gb|AAS88720.1| putative Der1-like family protein [Cynodon dactylon]	547	5e-82	gi|46838518|gb|CN520149.1|CN520149 GQ0105.B3_J05 GQ010 Populus trichocarpa x Populus deltoides cDNA clone GQ0105_J05 5', mRNA sequence	1477	0	762	99.4	PF04511.4	Der1-like family	149	1e-41	210
WS0111_N20	EF145060	good	31	31	972	972	972	245	16	1298	LG_XV	100	99.9201	estExt_Genewise1_v1.C_LG_XV1399	1247	0	At5g62890.2 68418.m07892 permease, putative similar to permease 1 [Zea mays] GI:7844006; contains Pfam profile: PF00860 Xanthine/uracil permeases family; identical to cDNA putative permease 1 (MQB2.21) GI:21326024	1455	1e-161	gi|21450871|gb|AAK59508.2| putative permease 1 [Arabidopsis thaliana]	1455	1e-159	gi|56819467|gb|CX172043.1|CX172043 A08_69-122_02.ab1 leaf inoculated with Marssonia pathogen of Populus deltoides Populus deltoides cDNA, mRNA sequence	1368	0	722	98.8	PF00860.10	Permease family	-64	8.6e-06	444
WS0111_N22	EF145061	good	33	126	1239	1239	1239	154	16	1571	scaffold_97	99.9343	100	grail3.0097004901	1367	0	At3g13920.1 68416.m01758 eukaryotic translation initiation factor 4A-1 / eIF-4A-1 eIF-4A-1 gi:15293046, gi:15450485; contains Pfam profile PF00270: DEAD/DEAH box helicase; contains Pfam profile PF00271: Helicase conserved C-terminal domain	1952	0	gi|475221|emb|CAA55640.1| translation initiation factor (eIF-4A) [Nicotiana tabacum] emb|CAA55639.1| translation initiation factor (eIF-4A) [Nicotiana tabacum] sp|P41381|IF4A8_TOBAC Eukaryotic initiation factor 4A-8 (eIF4A-8) (eIF-4A-8) pir||S60244 transl	2015	0	gi|33183409|gb|CF118954.1|CF118954 MTU10CS.P11.E12 Aspen stem cDNA Library Populus tremuloides cDNA, mRNA sequence	1485	0	785	98.8	PF00270.16	DEAD/DEAH box helicase	208	2.8e-59	267
WS0111_N23	EF145062	good	31	196	0	180	180	414	16	840	LG_IV	99.7478	99.4943	eugene3.00040163	247	1e-137	At1g49490.1 68414.m05547 leucine-rich repeat family protein / extensin family protein contains similarity to disease resistance protein GI:3894383 from [Lycopersicon esculentum]; contains leucine-rich repeats, Pfam:PF00560; contains proline rich extensin domains, INTERPRO:IPR002965	80	0.04	No significant hit	0	99	gi|56824999|gb|CX177575.1|CX177575 A06_45-51_02.ab1 leaf inoculated with Marssonia pathogen of Populus euramericana Populus x canadensis cDNA, mRNA sequence	256	7e-67	181	92.8	n.a.	No significant hit	0	99	0
WS0111_N24	EF145063	frameshift	32	93	546	546	546	667	32	1373	LG_IX	99.9236	99.8471	estExt_Genewise1_v1.C_LG_IX4198	1269	0	At2g39700.1 68415.m04870 expansin, putative (EXP4) similar to alpha-expansin 6 precursor GI:16923359 from [Cucumis sativus]; alpha-expansin gene family, PMID:11641069	791	1e-125	gi|38046726|gb|AAR09168.1| alpha-expansin 1 [Populus tremula x Populus tremuloides]	882	1e-141	gi|51874780|gb|CV130860.1|CV130860 X9SP06f07 Populus stem seasonal library Populus deltoides cDNA, mRNA sequence	1467	0	815	97.5	PF03330.7	Rare lipoprotein A (RlpA)-like double-psi be	173	5.1e-49	110
WS0111_O01	EF145064	good	31	13	0	99	99	149	16	311	LG_III	99.6212	99.6198	estExt_fgenesh4_pm.C_LG_III0718	259	1e-145	At1g79660.1 68414.m09290 expressed protein	85	0.001	No significant hit	0	99	gi|24066589|gb|BU875065.1|BU875065 V001H11 Populus flower cDNA library Populus trichocarpa cDNA 5 prime, mRNA sequence	488	1e-137	250	99.6	n.a.	No significant hit	0	99	0
WS0111_O04	EF145065	good	31	65	0	117	117	53	57	326	LG_XVII	100	99.5798	grail3.0059004501	121	7e-63	At5g43110.1 68418.m05263 pumilio/Puf RNA-binding domain-containing protein contains similarity to RNA-binding protein	59	1.5	No significant hit	0	99	gi|3858022|gb|AI166738.1|AI166738 xylem.est.540 Poplar xylem Lambda ZAPII library Populus trichocarpa cDNA 5', mRNA sequence	472	1e-132	238	100	n.a.	No significant hit	0	99	0
WS0111_O06	EF145066	good	31	144	966	966	966	185	16	1345	LG_X	99.8459	100	estExt_fgenesh4_pm.C_LG_X0886	1175	0	At5g13570.1 68418.m01568 MutT/nudix family protein similar to mRNA-decapping enzyme [Homo sapiens] GI:23268269; contains Pfam profile PF00293: NUDIX domain	1154	1e-126	gi|26453220|dbj|BAC43684.1| unknown protein [Arabidopsis thaliana] gb|AAO63396.1| At5g13570 [Arabidopsis thaliana] ref|NP_196861.2| MutT/nudix family protein [Arabidopsis thaliana]	1154	1e-124	gi|24020521|gb|BU837709.1|BU837709 T104H02 Populus apical shoot cDNA library Populus tremula x Populus tremuloides cDNA 5 prime, mRNA sequence	1265	0	737	96.8	PF05026.2	Dcp2, box A domain	158	2.4e-44	87
WS0111_O07	EF145067	good	32	67	471	471	471	276	16	865	LG_VI	99.8776	100	estExt_fgenesh4_pm.C_LG_VI0650	786	0	At5g12020.1 68418.m01405 17.6 kDa class II heat shock protein (HSP17.6-CII) identical to 17.6 kDa class II heat shock protein SP:P29830 from [Arabidopsis thaliana]	372	6e-36	gi|5257560|gb|AAD41409.1| cytosolic class II low molecular weight heat shock protein [Prunus dulcis]	536	3e-53	gi|55734906|gb|CF936666.1|CF936666 PO3008G07 Populus tomentiglandulosa T. Lee cDNA library Populus tomentiglandulosa cDNA, mRNA sequence	1172	0	749	94.8	PF00011.9	Hsp20/alpha crystallin family	182	1.3e-51	109
WS0111_O09	EF145068	good	33	335	612	612	612	219	56	1258	LG_XVIII	99.9145	99.8288	estExt_fgenesh4_pg.C_LG_XVIII1029	792	0	At2g11890.1 68415.m01276 expressed protein	638	1e-66	gi|21594943|gb|AAM66058.1| unknown [Arabidopsis thaliana] gb|AAD22501.1| expressed protein [Arabidopsis thaliana] gb|AAL06955.1| At2g11890/F23M2.5 [Arabidopsis thaliana] gb|AAK74047.1| At2g11890/F23M2.5 [Arabidopsis thaliana] ref|NP_565353.1| expressed pr	638	7e-65	gi|38580099|gb|CK095774.1|CK095774 UA26CPE12.3pR Populus dormant cambium cDNA library Populus tremula cDNA clone UA26CPE12 3', mRNA sequence	1164	0	665	96.6	PF01928.10	CYTH domain	64	4e-16	239
WS0111_O12	EF145069	good	34	75	1143	1143	1143	109	16	1380	scaffold_64	99.9248	95.5606	grail3.0064002701	963	0	At5g20620.1 68418.m02449 polyubiquitin (UBQ4) identical to GI:17677	1895	0	gi|22655101|gb|AAM98141.1| polyubiquitin UBQ10 [Arabidopsis thaliana] gb|AAD03342.1| ubiquitin [Pisum sativum] gb|AAD03341.1| ubiquitin [Pisum sativum] gb|AAA68878.1| polyubiquitin gb|AAA34123.1| hexameric polyubiquitin	1901	0	gi|27416330|gb|CA927851.1|CA927851 MTU6TR.P13.G01 Aspen root cDNA Library Populus tremuloides cDNA, mRNA sequence	1324	0	728	98	PF00240.12	Ubiquitin family	151	2.5e-42	83
WS0111_O13	EF145070	good	31	81	0	36	36	156	27	334	LG_I	99.6528	100	estExt_Genewise1_v1.C_LG_III0268	84	8e-41	At4g29080.1 68417.m04161 auxin-responsive AUX/IAA family protein similar to SP|Q38826 Auxin-responsive protein IAA8, SP|Q38827 Auxin-responsive protein IAA9 from Arabidopsis thaliana; contains Pfam profile: PF02309: AUX/IAA family	70	0.08	No significant hit	0	99	gi|46835722|gb|CN517353.1|CN517353 GQ0091.B3_L10 GQ009 Populus trichocarpa x Populus deltoides cDNA clone GQ0091_L10 5', mRNA sequence	297	8e-80	166	97.5	n.a.	No significant hit	0	99	0
WS0111_O15	EF145071	good	32	75	471	471	471	211	48	840	No hit to the genome			estExt_fgenesh4_pm.C_LG_X0262	382	0	At4g14420.1 68417.m02225 lesion inducing protein-related similar to ORF, able to induce HR-like lesions [Nicotiana tabacum] gi|1762945|gb|AAC49975	459	5e-46	gi|1762945|gb|AAC49975.1| ORF; able to induce HR-like lesions [Nicotiana tabacum] pir||T03812 hypothetical protein (clone NF22) - common tobacco	518	3e-51	gi|33449564|gb|CF230135.1|CF230135 PtaC0004C2C0206 Poplar cDNA library from cambial zone Populus tremula x Populus alba cDNA 5', mRNA sequence	1207	0	715	96.7	PF05514.1	HR-like lesion-inducing	275	1.4e-79	204
WS0111_O18	EF145072	good	31	66	555	555	555	173	16	844	LG_VIII	99.8745	100	gw1.VIII.806.1	468	0	At5g26330.1 68418.m03147 plastocyanin-like domain-containing protein / mavicyanin, putative similar to mavicyanin SP:P80728 from [Cucurbita pepo]	458	6e-46	gi|15240310|ref|NP_198005.1| plastocyanin-like domain-containing protein / mavicyanin, putative [Arabidopsis thaliana] gb|AAC26242.1| contains similarity to copper-binding proteins [Arabidopsis thaliana] gb|AAS76262.1| At5g26330 [Arabidopsis thaliana] dbj	458	3e-44	gi|51874485|gb|CV130565.1|CV130565 B9SP04d09 Populus stem seasonal library Populus deltoides cDNA, mRNA sequence	1356	0	719	98.8	PF02298.7	Plastocyanin-like domain	148	2e-41	89
WS0111_O21	EF145073	good	34	145	1098	1098	1098	352	16	1648	LG_XVI	99.9374	100	eugene3.00160176	1065	0	At3g22290.1 68416.m02816 expressed protein	1420	1e-157	gi|13877821|gb|AAK43988.1| unknown protein [Arabidopsis thaliana] ref|NP_188868.2| expressed protein [Arabidopsis thaliana] dbj|BAD44059.1| unknown protein [Arabidopsis thaliana] dbj|BAD43970.1| unknown protein [Arabidopsis thaliana] dbj|BAD43746.1| unkno	1420	1e-155	gi|27411154|gb|CA924224.1|CA924224 MTU7CL.P3.C04 Aspen leaf cDNA Library Populus tremuloides cDNA, mRNA sequence	833	0	452	98.2	PF07970.1	Protein of unknown function (DUF1692)	344	1.6e-100	241
WS0111_O23	EF145074	good	36	90	195	195	195	230	16	570	LG_X	99.8069	99.8066	estExt_Genewise1_v1.C_LG_X3287	515	0	At5g64140.1 68418.m08054 40S ribosomal protein S28 (RPS28C)	222	7e-19	gi|3947723|emb|CAA10103.1| ribosomal protein S28 [Prunus persica] emb|CAA10102.1| ribosomal protein S28 [Prunus persica] emb|CAA10101.1| ribosomal protein S28 [Prunus persica]	247	4e-20	gi|28608909|gb|CA825360.1|CA825360 R57F03 two-month-old roots from clone 'Beaupre' Populus trichocarpa x Populus deltoides cDNA 5', mRNA sequence	1021	0	515	100	PF01200.8	Ribosomal protein S28e	154	3e-43	71
WS0111_P13	EF145075	truncated_at_5	36	0	535	456	535	467	16	1057	LG_I	99.9005	99.8008	gw1.I.5701.1	531	0	At4g10430.2 68417.m01713 expressed protein	780	4e-83	gi|42572863|ref|NP_974528.1| expressed protein [Arabidopsis thaliana]	780	2e-81	gi|38579948|gb|CK095623.1|CK095623 UA17CPD01.3pR Populus dormant cambium cDNA library Populus tremula cDNA clone UA17CPD01 3', mRNA sequence	1338	0	786	96.6	n.a.	No significant hit	0	99	0
WS0111_P17	EF145076	good	36	67	711	711	711	197	16	1030	LG_XVI	99.8978	100	fgenesh4_kg.C_LG_XVI000040	977	0	At5g05610.2 68418.m00611 PHD finger family protein contains Pfam domain, PF00628: PHD-finger	835	2e-89	gi|21536795|gb|AAM61127.1| nucleic acid binding protein-like [Arabidopsis thaliana] dbj|BAB11550.1| nucleic acid binding protein-like [Arabidopsis thaliana] ref|NP_196180.1| PHD finger family protein [Arabidopsis thaliana] ref|NP_850775.1| PHD finger fami	835	7e-88	gi|60702149|gb|DN491959.1|DN491959 V037B10.3pR Populus male catkins cDNA library Populus trichocarpa cDNA clone V037B10 3', mRNA sequence	924	0	757	90.9	PF00628.16	PHD-finger	52	1.3e-12	52
WS0111_P18	EF145077	good	31	164	1014	1014	1014	131	16	1359	LG_VIII	99.9238	99.9237	grail3.0009037801	1147	0	At1g60470.1 68414.m06808 galactinol synthase, putative similar to galactinol synthase GI:5608497 from [Ajuga reptans]	1409	1e-156	gi|5608497|emb|CAB51533.1| galactinol synthase, isoform GolS-1 [Ajuga reptans]	1463	1e-160	gi|23842180|gb|BU791140.1|BU791140 pni176 Poplar limiting vs. luxuriant nitrogen Populus trichocarpa x Populus deltoides cDNA 3' similar to galactinol synthase, mRNA sequence	1677	0	858	99.6	PF01501.9	Glycosyl transferase family 8	287	3.5e-83	350
WS0111_P21	EF145078	good	33	39	315	315	315	104	50	544	LG_VI	99.5662	100	eugene3.00060155	458	0	At4g16450.1 68417.m02492 expressed protein	475	3e-48	gi|21553735|gb|AAM62828.1| unknown [Arabidopsis thaliana]	479	4e-47	gi|24074179|gb|BU882655.1|BU882655 UM80TE08 Populus flower cDNA library Populus trichocarpa cDNA 5 prime, mRNA sequence	906	0	457	100	n.a.	No significant hit	0	99	0
WS0111_P24	EF145079	good	32	456	345	345	345	176	16	1028	LG_XIII	100	99.1837	estExt_fgenesh4_pg.C_LG_XIII0328	524	0	At2g30410.1 68415.m03704 tubulin folding cofactor A (KIESEL) identical to cDNA tubulin folding cofactor A, GI:20514256, SP|O04350 Tubulin-specific chaperone A (Tubulin-folding cofactor A) (CFA) (TCP1-chaperonin cofactor A homolog) {Arabidopsis thaliana}	456	1e-45	gi|21553949|gb|AAM63030.1| TCP1-chaperonin cofactor A isolog [Arabidopsis thaliana] gb|AAM14283.1| putative TCP1-chaperonin cofactor A protein [Arabidopsis thaliana] gb|AAK93629.1| putative TCP1-chaperonin cofactor A isolog [Arabidopsis thaliana] gb|AAM22	456	6e-44	gi|27418303|gb|CA929822.1|CA929822 MTU2CA.P3.B11 Aspen apex cDNA Library Populus tremuloides cDNA, mRNA sequence	979	0	510	99.2	PF02970.5	Tubulin binding cofactor A	94	5.1e-25	99
WS01110_A05	EF144530	good	32	6	0	210	210	244	16	511	LG_II	100	100	eugene3.00021350	253	1e-141	At1g48860.2 68414.m05470 3-phosphoshikimate 1-carboxyvinyltransferase, putative / 5-enolpyruvylshikimate-3-phosphate, putative / EPSP synthase, putative strong similarity to 5-enolpyruvylshikimate-3-phosphate (EPSP) synthase SP|P05466 from (Arabidopsis thaliana)	220	1e-18	gi|48526086|gb|AAT45244.1| 5-enol-pyruvylshikimate-phosphate synthase [Conyza canadensis]	240	2e-19	gi|38577877|gb|CK093552.1|CK093552 G123P86.3pR Populus tension wood cDNA library Populus tremula x Populus tremuloides cDNA clone G123P86 3', mRNA sequence	470	1e-131	253	98.4	n.a.	No significant hit	0	99	0
WS01110_A07	EF144531	good	35	5	318	318	318	131	16	508	LG_IX	99.7812	100	gw1.IX.4814.1	249	1e-139	At5g60460.1 68418.m07583 sec61beta family protein similar to SP|P52870 Protein transport protein SEC61 beta 1 subunit {Saccharomyces cerevisiae}; contains Pfam profile PF03911: Sec61beta family	209	2e-17	gi|26451290|dbj|BAC42746.1| protein transport protein subunit - like [Arabidopsis thaliana] dbj|BAB08229.1| unnamed protein product [Arabidopsis thaliana] gb|AAO63875.1| putative protein transport protein subunit [Arabidopsis thaliana] ref|NP_200854.1| se	209	7e-16	gi|24058895|gb|BU868248.1|BU868248 M113A09 Populus flower cDNA library Populus trichocarpa cDNA 5 prime, mRNA sequence	773	0	401	99.5	PF03911.6	Sec61beta family	89	1e-23	47
WS01110_A12	EF144532	good	36	79	330	330	330	281	21	750	LG_II	99.7135	100	eugene3.00021666	696	0	At5g24510.1 68418.m02889 60s acidic ribosomal protein P1, putative	240	9e-21	gi|2431769|gb|AAB71079.1| acidic ribosomal protein P1a [Zea mays] pir||T02039 acidic ribosomal protein P1a - maize	257	5e-21	gi|24058849|gb|BU868202.1|BU868202 M112E03 Populus flower cDNA library Populus trichocarpa cDNA 5 prime, mRNA sequence	1382	0	697	100	PF00428.8	60s Acidic ribosomal protein	108	2.2e-29	94
WS01110_A22	EF144533	good	33	232	0	75	75	19	16	378	LG_XIX	99.3921	98.7768	grail3.0056004702	17	0.89	At3g18750.1 68416.m02380 protein kinase family protein contains protein kinase domain, Pfam:PF00069	60	1.8	No significant hit	0	99	gi|50067962|gb|AJ776287.1|AJ776287 AJ776287 Populus euphratica root 3-6 months Populus euphratica cDNA clone P0000400011D02F1, mRNA sequence	297	9e-80	219	92.2	n.a.	No significant hit	0	99	0
WS01110_C02	EF144534	good	32	41	252	252	252	218	16	562	LG_X	99.8054	100	grail3.0060004501	272	1e-153	At5g18850.1 68418.m02240 expressed protein	244	2e-21	gi|15239584|ref|NP_197386.1| expressed protein [Arabidopsis thaliana] gb|AAS88769.1| At5g18850 [Arabidopsis thaliana] gb|AAS76221.1| At5g18850 [Arabidopsis thaliana]	244	8e-20	gi|60710880|gb|DN500690.1|DN500690 UL77PA09.5pR Populus cold stressed leaves cDNA library Populus tremula x Populus tremuloides cDNA clone UL77PA09 5', mRNA sequence	414	1e-115	229	97.8	n.a.	No significant hit	0	99	0
WS01110_C09	EF144535	good	35	46	438	438	438	187	20	729	LG_I	98.8201	99.8507	estExt_fgenesh4_pg.C_LG_I2557	534	0	At2g09990.1 68415.m01037 40S ribosomal protein S16 (RPS16A) Same as GB:Q42340	669	2e-70	gi|6984222|gb|AAF34799.1| 40S ribosomal protein S16 [Euphorbia esula]	710	1e-73	gi|24069343|gb|BU877819.1|BU877819 V039F05 Populus flower cDNA library Populus trichocarpa cDNA 5 prime, mRNA sequence	1243	0	673	97.9	PF00380.8	Ribosomal protein S9/S16	291	2.6e-84	136
WS01110_C11	EF144536	good	31	293	0	120	120	46	16	509	LG_II	100	100	grail3.0003072201	204	1e-112	At3g51930.1 68416.m05696 transducin family protein / WD-40 repeat family protein contains 7 WD-40 repeats (PF00400); myosin heavy chain kinase B (SP:P90648)(GI:1903458) [Dictyostelium discoideum]	60	3.6	No significant hit	0	99	gi|24001480|gb|BU827571.1|BU827571 K005P32P Populus apical shoot cDNA library Populus tremula x Populus tremuloides cDNA 5 prime, mRNA sequence	672	0	421	95.5	n.a.	No significant hit	0	99	0
WS01110_C13	EF144537	good	31	74	0	30	30	263	16	417	LG_II	99.7297	100	estExt_Genewise1_v1.C_LG_II2767	369	0	At5g11000.1 68418.m01281 expressed protein	56	6.8	No significant hit	0	99	gi|33453670|gb|CF234241.1|CF234241 PtaJXO4B8B0804 Poplar cDNA library from young opposite xylem Populus tremula x Populus alba cDNA 5', mRNA sequence	521	1e-147	301	97	n.a.	No significant hit	0	99	0
WS01110_D01	EF144538	good	28	147	459	459	459	120	16	773	LG_I	99.8628	99.8626	estExt_Genewise1_v1.C_LG_I4237	587	0	At3g24730.1 68416.m03105 mitosis DIM1 family protein contains Pfam domain PF02966: Mitosis protein DIM1	568	9e-59	gi|44917529|gb|AAS49089.1| At3g24730 [Arabidopsis thaliana]	613	3e-62	gi|56821885|gb|CX174461.1|CX174461 D04_69-68_08.ab1 leaf inoculated with Marssonia pathogen of Populus deltoides Populus deltoides cDNA, mRNA sequence	1312	0	712	98.5	PF02966.6	Mitosis protein DIM1	73	7e-19	145
WS01110_D05	EF144539	good	31	270	438	438	438	389	26	1157	LG_VI	99.9091	99.454	eugene3.00060287	428	0	At1g79590.1 68414.m09280 syntaxin 52 (SYP52) identical to Swiss-Prot:Q94KK7 syntaxin 52 (AtSYP52) [Arabidopsis thaliana]	389	3e-55	gi|50943395|ref|XP_481225.1| putative syntaxin of plants 52 [Oryza sativa (japonica cultivar-group)] dbj|BAC99744.1| putative syntaxin of plants 52 [Oryza sativa (japonica cultivar-group)]	388	2e-56	gi|24020491|gb|BU837679.1|BU837679 T104E07 Populus apical shoot cDNA library Populus tremula x Populus tremuloides cDNA 5 prime, mRNA sequence	848	0	464	98	n.a.	No significant hit	0	99	0
WS01110_E01	EF144540	good	31	161	0	204	204	60	16	475	LG_I	99.7664	99.7658	estExt_Genewise1_v1.C_LG_I4736	358	0	At3g13175.1 68416.m01648 expressed protein	88	0.002	No significant hit	0	99	gi|38575885|gb|CK091560.1|CK091560 F107P88.3pR Populus flower cDNA library Populus trichocarpa cDNA clone F107P88 3', mRNA sequence	761	0	409	98	n.a.	No significant hit	0	99	0
WS01110_E02	EF144541	good	31	62	510	510	510	187	16	809	LG_IX	99.8688	100	gw1.IX.1795.1	384	0	At2g21660.2 68415.m02578 glycine-rich RNA-binding protein (GRP7) SP|Q03250 Glycine-rich RNA-binding protein 7 {Arabidopsis thaliana}	369	1e-35	gi|7439982|pir||S59529 RNA-binding glycine-rich protein-1 (RGP-1c) - wood tobacco dbj|BAA03743.1| RNA-binding gricine-rich protein-1 (RGP-1c) [Nicotiana sylvestris]	393	9e-37	gi|56824935|gb|CX177511.1|CX177511 E07_45-18_09.ab1 leaf inoculated with Marssonia pathogen of Populus euramericana Populus x canadensis cDNA, mRNA sequence	1213	0	698	97.2	PF00076.10	RNA recognition motif. (a.k.a. RRM, RBD, or	109	1.2e-29	74
WS01110_E11	EF144542	good	31	60	1344	1344	1344	173	16	1627	LG_VI	99.9367	99.9367	eugene3.00060314	1546	0	At5g12250.1 68418.m01439 tubulin beta-6 chain (TUB6) nearly identical to SP|P29514 Tubulin beta-6 chain {Arabidopsis thaliana}	2165	0	gi|34902500|ref|NP_912596.1| tubulin beta-4 chain [Oryza sativa (japonica cultivar-group)] dbj|BAB64211.1| putative beta-tubulin 4 [Oryza sativa (japonica cultivar-group)] dbj|BAB39951.1| putative tubulin beta-4 chain [Oryza sativa (japonica cultivar-grou	2183	0	gi|46841911|gb|CN523542.1|CN523542 GQ015M10.T3_C02 GQ015 Populus trichocarpa x Populus deltoides cDNA clone GQ015M10_C02 5', mRNA sequence	1566	0	838	98	PF00091.14	Tubulin/FtsZ family, GTPase domain	369	8.2e-108	224
WS01110_E18	EF144543	good	34	109	210	210	210	314	16	686	LG_XI	100	99.6855	estExt_Genewise1_v1.C_LG_XI2889	456	0	At5g55290.1 68418.m06890 ATP synthase subunit H family protein contains weak similarity to Vacuolar ATP synthase subunit H (EC 3.6.3.14) (V-ATPase H subunit) (Vacuolar proton pump H subunit) (V-ATPase M9.2 subunit) (V-ATPase 9.2 kDa membrane accessory protein) (Swiss-Prot:P81103) [Bos taurus]; contains Pfam profile PF05493: ATP synthase subunit H	277	4e-25	gi|9758126|dbj|BAB08598.1| unnamed protein product [Arabidopsis thaliana] ref|NP_568823.1| ATP synthase subunit H family protein [Arabidopsis thaliana] gb|AAL15347.1| AT5g55290/MCO15_24 [Arabidopsis thaliana] gb|AAK49600.1| AT5g55290/MCO15_24 [Arabidopsis	277	2e-23	gi|24066060|gb|BU874536.1|BU874536 Q069B06 Populus flower cDNA library Populus trichocarpa cDNA 5 prime, mRNA sequence	844	0	454	98.6	PF05493.2	ATP synthase subunit H	123	6.3e-34	72
WS01110_F13	EF144544	good	34	160	516	516	516	365	16	1094	LG_I	88.3142	99.5662	grail3.0161001401	784	0	At1g51200.1 68414.m05759 zinc finger (AN1-like) family protein contains Pfam domains, PF01428: AN1-like Zinc finger and PF01754: A20-like zinc finger	578	1e-59	gi|5031281|gb|AAD38146.1| unknown [Prunus armeniaca] pir||T51098 hypothetical protein p85RF [imported] - Prunus armeniaca	610	1e-61	gi|90191057|gb|DV466077.2|DV466077 MTUNUL1.P47.A05 NUL Populus fremontii x Populus angustifolia cDNA, mRNA sequence	1622	0	879	98	PF01428.6	AN1-like Zinc finger	74	3.5e-19	29
WS01110_F14	EF144545	good	38	502	0	120	120	166	16	845	LG_X	99.8736	99.4937	grail3.0036024701	337	0	At1g23360.1 68414.m02923 UbiE/COQ5 methyltransferase family protein similar to 2-hexaprenyl-1,4-naphthoquinone methyltransferase GB:BAA25267 GI:2982680 from [Micrococcus luteus]; contains Pfam profile PF01209: methlytransferase, UbiE/COQ5 family	113	6e-06	gi|25402981|pir||F86367 protein F26F24.24 [imported] - Arabidopsis thaliana gb|AAF87008.1| F26F24.24 [Arabidopsis thaliana]	113	0.0003	gi|60698799|gb|DN488939.1|DN488939 S060D12.3pR Populus imbibed seed cDNA library Populus tremula cDNA clone S060D12 3', mRNA sequence	561	1e-159	343	95.6	n.a.	No significant hit	0	99	0
WS01110_G03	EF144546	good	31	81	0	75	75	151	16	357	LG_III	99.6774	99.6764	fgenesh4_pm.C_LG_III000242	155	4e-83	At2g30800.1 68415.m03755 DEIH-box RNA/DNA helicase, putative similar to DEIH-box RNA/DNA helicase [Arabidopsis thaliana] GI:5881579; contains Pfam profiles PF04408: Helicase associated domain (HA2), PF00271: Helicase conserved C-terminal domain	58	1.9	No significant hit	0	99	gi|38572216|gb|CK087891.1|CK087891 A025P33.3pR Hybrid aspen plasmid library Populus tremula x Populus tremuloides cDNA clone A025P33 3', mRNA sequence	38.2	0.13	27	92.5	n.a.	No significant hit	0	99	0
WS01110_G10	EF144547	good	34	70	612	612	612	242	16	977	LG_I	99.7843	100	eugene3.00010207	708	0	At3g12390.1 68416.m01544 nascent polypeptide associated complex alpha chain protein, putative / alpha-NAC, putative similar to alpha-NAC, non-muscle form [Mus musculus] GI:1666690; contains Pfam profiles PF01849: NAC domain, PF00627: UBA/TS-N domain	565	3e-58	gi|34907258|ref|NP_914976.1| putative nascent polypeptide associated complex alpha chain [Oryza sativa (japonica cultivar-group)] dbj|BAB90246.1| putative nascent polypeptide associated complex alpha chain [Oryza sativa (japonica cultivar-group)] dbj|BAB8	579	3e-58	gi|24066541|gb|BU875017.1|BU875017 V001D11 Populus flower cDNA library Populus trichocarpa cDNA 5 prime, mRNA sequence	1405	0	717	99.7	PF01849.6	NAC domain	92	1.8e-24	60
WS01110_G11	EF144548	good	38	236	0	156	156	90	16	539	LG_I	99.7938	100	gw1.V.3057.1	34	9e-11	At4g33430.1 68417.m04750 brassinosteroid insensitive 1-associated receptor kinase 1 (BAK1) / somatic embryogenesis receptor-like kinase 3 (SERK3) identical to SP|Q94F62 BRASSINOSTEROID INSENSITIVE 1-associated receptor kinase 1 precursor (EC 2.7.1.37) (BRI1-associated receptor kinase 1) (Somatic embryogenesis receptor-like kinase 3) {Arabidopsis thaliana}; contains Pfam domains PF00560: Leucine R…	193	2e-15	gi|14573459|gb|AAK68074.1| somatic embryogenesis receptor-like kinase 3 [Arabidopsis thaliana]	193	6e-14	gi|47107651|gb|CK319228.1|CK319228 X9P08d02 Populus stem seasonal library Populus deltoides cDNA, mRNA sequence	458	1e-128	246	98.3	n.a.	No significant hit	0	99	0
WS01110_G16	EF144549	good	34	74	438	438	438	231	16	796	LG_X	99.866	100	estExt_Genewise1_v1.C_LG_X5199	745	0	At1g70600.1 68414.m08133 60S ribosomal protein L27A (RPL27aC) identical to 60S ribosomal protein L27A GB:P49637 [Arabidopsis thaliana]	636	1e-66	gi|1107487|emb|CAA63025.1| 60S ribosomal protein L27a [Arabidopsis thaliana] gb|AAM10305.1| At1g70600/F5A18_22 [Arabidopsis thaliana] ref|NP_177217.1| 60S ribosomal protein L27A (RPL27aC) [Arabidopsis thaliana] gb|AAK82491.1| At1g70600/F5A18_22 [Arabidops	636	6e-65	gi|56817028|gb|CX169604.1|CX169604 G04_69-103_14.ab1 leaf inoculated with Marssonia pathogen of Populus deltoides Populus deltoides cDNA, mRNA sequence	1197	0	624	99.1	PF00256.11	Ribosomal protein L15	41	2.7e-09	37
WS01110_H02	EF144550	good	33	31	0	378	378	274	16	735	scaffold_142	99.8542	99.854	estExt_fgenesh4_pg.C_14770002	282	1e-158	At1g48360.1 68414.m05402 expressed protein ; expression supported by MPSS	66	1.4	No significant hit	0	99	gi|46837370|gb|CN519001.1|CN519001 GQ0104.B3_I19 GQ010 Populus trichocarpa x Populus deltoides cDNA clone GQ0104_I19 5', mRNA sequence	1251	0	671	98.2	n.a.	No significant hit	0	99	0
WS01110_H10	EF144551	good	39	23	315	315	315	283	19	682	LG_II	100	100	estExt_fgenesh4_pm.C_LG_II0196	627	0	At4g03030.1 68417.m00411 kelch repeat-containing F-box family protein contains Pfam profiles PF01344: Kelch motif, PF00646: F-box domain	345	5e-33	gi|22328264|ref|NP_192212.2| kelch repeat-containing F-box family protein [Arabidopsis thaliana]	345	2e-31	gi|60698131|gb|DN488349.1|DN488349 R052E05.3pR Populus root cDNA library Populus tremula x Populus tremuloides cDNA clone R052E05 3', mRNA sequence	1013	0	590	96.7	n.a.	No significant hit	0	99	0
WS01110_H11	EF144552	good	33	67	1131	1131	1131	258	16	1508	LG_XVI	99.9315	100	eugene3.00160390	1253	0	At3g12110.1 68416.m01507 actin 11 (ACT11) identical to SP|P53496 Actin 11 {Arabidopsis thaliana}	1914	0	gi|23092520|gb|AAN08622.1| actin [Phalaenopsis hybrid cultivar]	1929	0	gi|28607550|gb|CA824001.1|CA824001 R34G04 two-month-old roots from clone 'Beaupre' Populus trichocarpa x Populus deltoides cDNA 5', mRNA sequence	1160	0	617	98.8	PF00022.7	Actin	929	1.8e-276	373
WS01110_H18	EF144553	good	31	54	0	255	255	267	16	626	LG_VIII	99.8273	100	grail3.0090011302	557	0	At5g04750.1 68418.m00488 F1F0-ATPase inhibitor protein, putative similar to F1F0-ATPase inhibitor protein [Oryza sativa (japonica cultivar-group)] gi|5106371|dbj|BAA81661	134	1e-08	gi|50253038|dbj|BAD29287.1| unknown protein [Oryza sativa (japonica cultivar-group)] dbj|BAD28432.1| unknown protein [Oryza sativa (japonica cultivar-group)]	136	3e-07	gi|30233077|gb|CB239573.1|CB239573 RSH13G06 two-month-old roots from clone 'Beaupre' grown for 19 days under restricted irrigation Populus trichocarpa x Populus deltoides cDNA 5', mRNA sequence	1035	0	557	98.2	n.a.	No significant hit	0	99	0
WS01110_I06	EF144554	good	32	62	510	510	510	187	16	810	LG_IX	99.8688	100	gw1.IX.1795.1	384	0	At2g21660.2 68415.m02578 glycine-rich RNA-binding protein (GRP7) SP|Q03250 Glycine-rich RNA-binding protein 7 {Arabidopsis thaliana}	369	1e-35	gi|7439982|pir||S59529 RNA-binding glycine-rich protein-1 (RGP-1c) - wood tobacco dbj|BAA03743.1| RNA-binding gricine-rich protein-1 (RGP-1c) [Nicotiana sylvestris]	393	9e-37	gi|56824935|gb|CX177511.1|CX177511 E07_45-18_09.ab1 leaf inoculated with Marssonia pathogen of Populus euramericana Populus x canadensis cDNA, mRNA sequence	1213	0	698	97.2	PF00076.10	RNA recognition motif. (a.k.a. RRM, RBD, or	109	1.2e-29	74
WS01110_I08	EF144555	good	31	97	393	393	393	227	16	767	LG_XVIII	99.7222	100	grail3.0007002601	500	0	At4g29340.1 68417.m04192 profilin 3 (PRO3) (PFN3) identical to profilin 3 SP:Q38904 GI:1353765 from [Arabidopsis thaliana]	477	3e-48	gi|8919948|emb|CAB96215.1| profilin [Hevea brasiliensis] sp|Q9LEI8|PRO6_HEVBR Profilin-6 (Pollen allergen Hev b 8.0204)	543	3e-54	gi|24074443|gb|BU882919.1|BU882919 UM84TA02 Populus flower cDNA library Populus trichocarpa cDNA 5 prime, mRNA sequence	975	0	500	99.6	PF00235.8	Profilin	219	1e-62	139
WS01110_I17	EF144556	good	33	61	774	774	774	182	16	1069	scaffold_165	99.902	100	estExt_Genewise1_v1.C_1650011	1019	0	At2g47610.1 68415.m05940 60S ribosomal protein L7A (RPL7aA)	954	1e-103	gi|50944205|ref|XP_481630.1| 60S ribosomal protein L7A [Oryza sativa (japonica cultivar-group)] ref|XP_507578.1| PREDICTED P0703C03.43 gene product [Oryza sativa (japonica cultivar-group)] ref|XP_507194.1| PREDICTED P0703C03.43 gene product [Oryza sativa	966	1e-103	gi|55735343|gb|CF937103.1|CF937103 PO3015C07 Populus tomentiglandulosa T. Lee cDNA library Populus tomentiglandulosa cDNA, mRNA sequence	1590	0	896	97.5	PF01248.13	Ribosomal protein L7Ae/L30e/S12e/Gadd4	105	2.2e-28	100
WS01110_J07	EF144557	truncated_at_5	36	0	728	636	728	158	16	941	LG_III	100	100	eugene3.00030950	867	0	At4g11740.1 68417.m01872 ara4-interacting protein, putative (SAY1) similar to Ara4-interacting protein [Arabidopsis thaliana] GI:13160609; contains Pfam profiles PF00789: UBX domain, PF02809: Ubiquitin interaction motif	522	3e-53	gi|42566487|ref|NP_567380.2| ara4-interacting protein, putative (SAY1) [Arabidopsis thaliana]	522	1e-51	gi|38580944|gb|CK096619.1|CK096619 UB21CPA05.3pR Populus active cambium cDNA library Populus tremula cDNA clone UB21CPA05 3', mRNA sequence	1043	0	767	92.3	PF00789.9	UBX domain	91	2.4e-24	91
WS01110_J12	EF144558	good	35	28	522	522	522	213	16	817	LG_VI	100	100	gw1.VI.825.1	547	0	At3g13000.1 68416.m01619 expressed protein contains Pfam profile PF04784: Protein of unknown function, DUF547	508	9e-52	gi|51535341|dbj|BAD38600.1| ternary complex factor MIP1-like [Oryza sativa (japonica cultivar-group)]	587	3e-59	gi|27415434|gb|CA926955.1|CA926955 MTU6CR.P3.B12 Aspen root cDNA Library Populus tremuloides cDNA, mRNA sequence	1150	0	608	98.8	PF04784.4	Protein of unknown function, DUF547	84	3e-22	152
WS01110_K01	EF144559	good	33	53	921	921	921	140	16	1166	LG_XVI	99.9105	99.9104	estExt_Genewise1_v1.C_LG_XVI1451	1091	0	At5g04170.1 68418.m00405 calcium-binding EF hand family protein low similarity to peflin [Homo sapiens] GI:6015440; contains INTERPRO:IPR002048 calcium-binding EF-hand domain	778	7e-83	gi|50897258|gb|AAT85768.1| At3g10300 [Arabidopsis thaliana] gb|AAL32576.1| Unknown protein [Arabidopsis thaliana] ref|NP_187641.2| calcium-binding EF hand family protein [Arabidopsis thaliana]	780	2e-81	gi|38575143|gb|CK090818.1|CK090818 F026P42.3pR Populus flower cDNA library Populus trichocarpa cDNA clone F026P42 3', mRNA sequence	1588	0	821	99.6	PF00036.19	EF hand	33	1.1e-06	32
WS01110_K04	EF144560	good	36	101	264	264	264	188	16	608	scaffold_28	99.8201	99.0991	grail3.0028014001	278	1e-156	At3g53370.1 68416.m05890 DNA-binding S1FA family protein contains Pfam profile: PF04689 DNA binding protein S1FA	82	0.014	No significant hit	0	99	gi|24075007|gb|BU883483.1|BU883483 UM91TD02 Populus flower cDNA library Populus trichocarpa cDNA 5 prime, mRNA sequence	575	1e-163	290	100	PF04689.3	DNA binding protein S1FA	149	1.2e-41	71
WS01110_K06	EF144561	good	30	141	0	51	51	198	16	439	scaffold_150	100	99.7455	gw1.150.89.1	153	7e-82	At1g31810.1 68414.m03904 formin homology 2 domain-containing protein / FH2 domain-containing protein low similarity to SP|P48608 Diaphanous protein {Drosophila melanogaster}; contains Pfam profile PF02181: Formin Homology 2(FH2) Domain	76	0.037	No significant hit	0	99	gi|60218498|gb|BP936868.1|BP936868 BP936868 full-length enriched poplar cDNA library Populus nigra cDNA clone PnFL1-097_K09.r 3', mRNA sequence	581	1e-165	322	97.2	n.a.	No significant hit	0	99	0
WS01110_K19	EF144562	good	38	47	588	588	588	223	16	915	LG_I	99.8839	99.4186	estExt_Genewise1_v1.C_LG_I7037	833	0	At3g27890.1 68416.m03479 NADPH-dependent FMN reductase family protein contains Pfam profile: PF03358 NADPH-dependent FMN reductase	794	7e-85	gi|11994494|dbj|BAB02535.1| NADPH:quinone oxidoreductase [Arabidopsis thaliana] ref|NP_189427.1| NADPH-dependent FMN reductase family protein [Arabidopsis thaliana]	794	3e-83	gi|60704033|gb|DN493843.1|DN493843 I015P67.5pR Populus senescing leaves cDNA library Populus tremula cDNA clone I015P67 5', mRNA sequence	1229	0	712	97.1	PF03358.5	NADPH-dependent FMN reductase	164	3.5e-46	200
WS01110_M18	EF144563	good	37	64	402	402	402	206	16	728	LG_VIII	99.7037	99.7028	eugene3.00081552	644	0	At2g20450.1 68415.m02387 60S ribosomal protein L14 (RPL14A)	581	3e-60	gi|38344649|emb|CAE02348.2| OSJNBb0072M01.9 [Oryza sativa (japonica cultivar-group)] emb|CAE01917.2| OSJNBb0070J16.13 [Oryza sativa (japonica cultivar-group)] ref|XP_473172.1| OSJNBb0070J16.13 [Oryza sativa (japonica cultivar-group)]	587	2e-59	gi|33454577|gb|CF235148.1|CF235148 PtaJXT0019D7D0707 Poplar cDNA library from young tension xylem Populus tremula x Populus alba cDNA 5', mRNA sequence	1164	0	641	97.8	PF01929.6	Ribosomal protein L14	146	9.1e-41	77
WS01110_N10	EF144564	good	31	95	0	204	204	165	16	514	scaffold_152	99.5717	100	eugene3.01450002	18	0.31	At5g61130.1 68418.m07669 glycosyl hydrolase family protein 17 similar to beta-1,3-glucanase GI:15150341 from [Camellia sinensis]; C-terminal homology only	61	2.8	No significant hit	0	99	gi|38576352|gb|CK092027.1|CK092027 G062P62.3pR Populus tension wood cDNA library Populus tremula x Populus tremuloides cDNA clone G062P62 3', mRNA sequence	648	0	458	92.1	n.a.	No significant hit	0	99	0
WS01110_O01	EF144565	good	32	21	216	216	216	168	16	456	LG_XVI	99.2647	99.5062	grail3.0101004601	397	0	At3g22240.1 68416.m02811 expressed protein	89	0.001	No significant hit	0	99	gi|24073544|gb|BU882020.1|BU882020 UM70TE11 Populus flower cDNA library Populus trichocarpa cDNA 5 prime, mRNA sequence	791	0	403	99.7	n.a.	No significant hit	0	99	0
WS01110_O14	EF144566	good	31	104	267	267	267	236	16	657	LG_XI	99.6721	100	grail3.0014034201	467	0	At1g61570.1 68414.m06938 mitochondrial import inner membrane translocase (TIM13) identical to mitochondrial import inner membrane translocase subunit Tim13 [Arabidopsis thaliana] Swiss-Prot:Q9XH48; contains Pfam domain, PF02953: Tim10/DDP family zinc finger	199	4e-16	gi|50251897|dbj|BAD27835.1| putative mitochondrial import inner membrane translocase subunit Tim13 [Oryza sativa (japonica cultivar-group)]	232	3e-18	gi|24074510|gb|BU882986.1|BU882986 UM84TH02 Populus flower cDNA library Populus trichocarpa cDNA 5 prime, mRNA sequence	908	0	467	99.5	PF02953.5	Tim10/DDP family zinc finger	106	9.2e-29	67
WS01110_P10	EF144567	good	38	150	330	330	330	404	16	941	scaffold_158	100	99.2108	eugene3.01580010	725	0	At5g20570.1 68418.m02442 ring-box protein-related similar to ring-box protein 1 GI:4769004 from [Homo sapiens]	574	2e-59	gi|31747517|gb|AAP57304.1| ring box protein [Populus tomentosa]	614	3e-62	gi|28609332|gb|CA825783.1|CA825783 R67E03 two-month-old roots from clone 'Beaupre' Populus trichocarpa x Populus deltoides cDNA 5', mRNA sequence	1049	0	556	98.9	n.a.	No significant hit	0	99	0
WS01111_A13	EF144568	good	34	186	222	222	222	291	16	752	LG_XVI	99.7151	100	eugene3.00160282	515	0	At4g09550.1 68417.m01569 expressed protein	249	9e-22	gi|37202050|gb|AAQ89640.1| At4g09550 [Arabidopsis thaliana] emb|CAB78078.1| putative protein [Arabidopsis thaliana] pir||E85097 hypothetical protein AT4g09550 [imported] - Arabidopsis thaliana ref|NP_192693.1| expressed protein [Arabidopsis thaliana] dbj|	249	4e-20	gi|56817340|gb|CX169916.1|CX169916 C10_69-58_06.ab1 leaf inoculated with Marssonia pathogen of Populus deltoides Populus deltoides cDNA, mRNA sequence	1033	0	541	99	n.a.	No significant hit	0	99	0
WS01111_A22	EF144569	good	33	105	213	213	213	277	31	662	scaffold_66	99.4983	100	estExt_fgenesh4_pm.C_660018	595	0	At3g52730.1 68416.m05810 ubiquinol-cytochrome C reductase UQCRX/QCR9-like family protein contains Pfam profile: PF05365 ubiquinol-cytochrome C reductase, UQCRX/QCR9 like	307	1e-28	gi|23198358|gb|AAN15706.1| Unknown protein [Arabidopsis thaliana] emb|CAB89234.1| ubiquinol--cytochrome-c reductase-like protein [Arabidopsis thaliana] gb|AAK96783.1| Unknown protein [Arabidopsis thaliana] ref|NP_190841.1| ubiquinol-cytochrome C reductase	307	6e-27	gi|24074509|gb|BU882985.1|BU882985 UM84TH01 Populus flower cDNA library Populus trichocarpa cDNA 5 prime, mRNA sequence	979	0	502	99.6	PF05365.1	Ubiquinol-cytochrome C reductase, UQCR	106	1.2e-28	57
WS01111_A23	EF144570	good	31	73	375	375	375	232	16	730	scaffold_82	99.8536	99.8534	grail3.0082000101	386	0	At2g03680.1 68415.m00327 expressed protein Alternative splicing exists based on EST evidence	235	3e-20	gi|25518436|pir||C86390 hypothetical protein T1K7.26 - Arabidopsis thaliana gb|AAF98579.1| Contains similarity to PIR7A protein from Oryza sativa gb|Z34271 and contains an alpha/beta hydrolase fold PF|00561. [Arabidopsis thaliana]	252	2e-20	gi|24060210|gb|BU869113.1|BU869113 M126B12 Populus flower cDNA library Populus trichocarpa cDNA 5 prime, mRNA sequence	767	0	387	100	n.a.	No significant hit	0	99	0
WS01111_B04	EF144571	good	34	130	663	663	663	207	16	1053	LG_VII	99.9003	99.9002	estExt_Genewise1_v1.C_LG_VII3995	879	0	At5g10480.1 68418.m01214 protein tyrosine phosphatase-like protein, putative (PAS2) identical to PEPINO/PASTICCINO2 protein GI:24411193, GI:24575153 from [Arabidopsis thaliana]; contains Pfam:04387: protein tyrosine phosphatase-like protein	944	1e-102	gi|30023688|gb|AAP13377.1| At5g10480 [Arabidopsis thaliana] emb|CAD45041.1| PEPINO protein [Arabidopsis thaliana] ref|NP_196610.2| protein tyrosine phosphatase-like protein, putative (PAS2) [Arabidopsis thaliana] gb|AAL05403.1| PASTICCINO2 [Arabidopsis th	944	1e-100	gi|24072978|gb|BU881454.1|BU881454 UM62TH06 Populus flower cDNA library Populus trichocarpa cDNA 5 prime, mRNA sequence	1213	0	623	99.6	PF04387.4	Protein tyrosine phosphatase-like protein, P	262	9.8e-76	169
WS01111_B06	EF144572	good	31	158	519	519	519	212	16	939	scaffold_129	99.7758	99.6629	estExt_fgenesh4_pm.C_1290009	858	0	At1g74520.1 68414.m08633 ABA-responsive protein (HVA22a) identical to AtHVA22a [Arabidopsis thaliana] GI:4884932	653	2e-68	gi|4884944|gb|AAD31885.1| AtHVA22a [Arabidopsis thaliana] gb|AAD31879.1| AtHVA22a [Arabidopsis thaliana] dbj|BAC43415.1| putative AtHVA22a [Arabidopsis thaliana] gb|AAO63912.1| putative AtHVA22a protein [Arabidopsis thaliana] ref|NP_177592.1| ABA-responsi	653	8e-67	gi|38572757|gb|CK088432.1|CK088432 A052P67.3pR Hybrid aspen plasmid library Populus tremula x Populus tremuloides cDNA clone A052P67 3', mRNA sequence	1045	0	634	95.7	PF03134.8	TB2/DP1, HVA22 family	176	8.9e-50	106
WS01111_B14	EF144573	good	32	48	309	309	309	194	16	602	LG_V	99.8195	99.8192	estExt_fgenesh4_pm.C_LG_V0536	551	0	At3g49100.1 68416.m05363 signal recognition particle 9 kDa protein, putative / SRP9, putative similar to SP|P49458 Signal recognition particle 9 kDa protein (SRP9) {Homo sapiens}; contains Pfam PF05486: Signal recognition particle 9 kDa protein (SRP9)	440	4e-44	gi|21553473|gb|AAM62566.1| signal recognition particle 9 kDa protein SRP9 [Arabidopsis thaliana] gb|AAO44009.1| At3g49100 [Arabidopsis thaliana] emb|CAB62000.1| signal recognition particle subunit 9-like [Arabidopsis thaliana] ref|NP_190479.1| signal reco	440	2e-42	gi|24049521|gb|BU863461.1|BU863461 S028D03 Populus imbibed seed cDNA library Populus tremula cDNA 5 prime, mRNA sequence	922	0	541	97	PF05486.1	Signal recognition particle 9 kDa protein (S	175	2.2e-49	77
WS01111_B15	EF144574	good	31	122	441	441	441	251	16	864	LG_I	99.8776	100	estExt_fgenesh4_pg.C_LG_I1484	700	0	At1g15370.1 68414.m01840 expressed protein	665	6e-70	gi|41393251|gb|AAS01974.1| putative chloroplastic RNA-binding protein, with alternative splicing isoforms [Oryza sativa (japonica cultivar-group)] ref|XP_470471.1| putative chloroplastic RNA-binding protein, with alternative splicing isoforms [Oryza sativ	675	2e-69	gi|24099020|gb|BU887955.1|BU887955 P001F10 Populus petioles cDNA library Populus tremula cDNA 5 prime, mRNA sequence	1140	0	622	98	n.a.	No significant hit	0	99	0
WS01111_B23	EF144575	good	31	82	265	180	265	0	16	394	LG_V	99.7118	99.711	estExt_Genewise1_v1.C_LG_V3371	342	0	At5g27470.1 68418.m03281 seryl-tRNA synthetase / serine--tRNA ligase identical to SP|Q39230 Seryl-tRNA synthetase (EC 6.1.1.11) (Serine--tRNA ligase) (SerRS) {Arabidopsis thaliana}	319	2e-30	gi|15293241|gb|AAK93731.1| putative seryl-tRNA synthetase [Arabidopsis thaliana] gb|AAK28648.1| putative seryl-tRNA synthetase [Arabidopsis thaliana] emb|CAA94388.1| seryl-tRNA Synthetase [Arabidopsis thaliana] ref|NP_198099.1| seryl-tRNA synthetase / ser	319	6e-29	gi|56827394|gb|CX179970.1|CX179970 C02_45-103_06.ab1 leaf inoculated with Marssonia pathogen of Populus euramericana Populus x canadensis cDNA, mRNA sequence	670	0	346	99.4	PF02403.10	Seryl-tRNA synthetase N-terminal domain	74	4.8e-19	119
WS01111_D21	EF144576	good	31	144	510	510	510	229	16	933	LG_I	99.8871	99.774	estExt_fgenesh4_pg.C_LG_I0301	879	0	At4g14270.1 68417.m02200 expressed protein	216	8e-18	gi|8489786|gb|AAF75749.1| dehydration-induced protein ERD15 [Lycopersicon esculentum]	281	1e-23	gi|38581151|gb|CK096826.1|CK096826 UB28CPE06.3pR Populus active cambium cDNA library Populus tremula cDNA clone UB28CPE06 3', mRNA sequence	1376	0	853	95.8	n.a.	No significant hit	0	99	0
WS01111_D24	EF144577	good	39	106	0	138	138	457	16	759	LG_XIII	98.8636	98.7069	eugene3.00131097	147	5e-78	At1g24706.1 68414.m03104 expressed protein	65	1.9	No significant hit	0	99	gi|33452768|gb|CF233339.1|CF233339 PtaJXO0022B3B0303 Poplar cDNA library from young opposite xylem Populus tremula x Populus alba cDNA 5', mRNA sequence	571	1e-162	324	97.2	n.a.	No significant hit	0	99	0
WS01111_E01	EF144578	truncated_at_5	36	0	279	225	279	281	16	615	LG_III	99.8224	99.4662	eugene3.00031501	409	0	At1g15880.1 68414.m01905 Golgi SNARE 11 protein identical to Golgi SNARE 11 protein (GI:13898893) {Arabidopsis thaliana}; similar to putative cis-Golgi SNARE protein GI:2583133 from [Arabidopsis thaliana];similar toSP|O95249| 28 kDa Golgi SNARE protein (28 kDa cis-Golgi SNARE p28) (GOS-28). [Homo sapiens]; similar to Golgi SNARE protein (Golgi SNAP receptor complex member 1) (28 kDa cis-Golgi SNA…	381	3e-37	gi|6850926|emb|CAB71130.1| hypothetical protein [Cicer arietinum]	387	3e-36	gi|23982328|gb|BU819014.1|BU819014 UA38BPC04 Populus tremula cambium cDNA library Populus tremula cDNA 5 prime, mRNA sequence	319	4e-86	317	89	n.a.	No significant hit	0	99	0
WS01111_E07	EF144579	good	31	16	0	117	117	143	16	326	LG_II	100	99.6416	estExt_fgenesh4_pg.C_LG_II0775	275	1e-155	At1g05030.1 68414.m00504 hexose transporter, putative similar to hexose transporters from Nicotiana tabacum (GI:8347244), Solanum tuberosum (GI:8347246), Arabidopsis thaliana (GI:8347250); contains Pfam profile PF00083: major facilitator superfamily protein	62	0.68	No significant hit	0	99	gi|3857846|gb|AI166561.1|AI166561 xylem.est.381 Poplar xylem Lambda ZAPII library Populus trichocarpa cDNA 5', mRNA sequence	545	1e-154	279	99.6	n.a.	No significant hit	0	99	0
WS01111_E08	EF144580	good	31	30	366	366	366	162	16	608	LG_II	99.8217	99.8214	estExt_Genewise1_v1.C_LG_II2939	484	0	At2g44620.1 68415.m05554 acyl carrier protein, mitochondrial / ACP / NADH-ubiquinone oxidoreductase 9.6 kDa subunit identical to SP|P53665 Acyl carrier protein, mitochondrial precursor (ACP) (NADH-ubiquinone oxidoreductase 9.6 kDa subunit) (MtACP-1) {Arabidopsis thaliana}; identical to cDNA acyl carrier protein precursor GI:468265	441	3e-44	gi|3341682|gb|AAC27464.1| acyl carrier protein [Arabidopsis thaliana] gb|AAB96840.1| acyl carrier protein precursor [Arabidopsis thaliana] ref|NP_181990.1| acyl carrier protein, mitochondrial / ACP / NADH-ubiquinone oxidoreductase 9.6 kDa subunit [Arabido	441	1e-42	gi|24059089|gb|BU868442.1|BU868442 M115H03 Populus flower cDNA library Populus trichocarpa cDNA 5 prime, mRNA sequence	1090	0	558	99.6	PF00550.12	Phosphopantetheine attachment site	70	8e-18	68
WS01111_E14	EF144581	good	31	122	621	621	621	197	16	990	LG_III	99.7879	99.7875	estExt_fgenesh4_kg.C_LG_III0011	828	0	At1g52280.1 68414.m05899 Ras-related GTP-binding protein, putative similar to RAB7D GI:1370187 from [Lotus japonicus] (Plant J. 11 (2), 237-250 (1997)); contains Pfam PF00071: Ras family	1001	1e-109	gi|1370188|emb|CAA98171.1| RAB7D [Lotus corniculatus var. japonicus]	1066	1e-114	gi|47107128|gb|CK318705.1|CK318705 X9P02e01 Populus stem seasonal library Populus deltoides cDNA, mRNA sequence	1211	0	631	99.2	PF00071.11	Ras family	274	3.8e-79	176
WS01111_E21	EF144582	good	31	64	0	6	6	81	62	247	LG_II	100	98.7013	eugene3.00021246	146	6e-78	At5g18270.2 68418.m02148 no apical meristem (NAM) family protein contains Pfam PF02365 : No apical meristem (NAM) protein; similar to cup-shaped cotyledon CUC2 (GI:1944132) [Arabidopsis thaliana]	55	4.8	No significant hit	0	99	gi|23969911|gb|BU813577.1|BU813577 N012B05 Populus bark cDNA library Populus tremula x Populus tremuloides cDNA 5 prime, mRNA sequence	266	2e-70	154	96.7	n.a.	No significant hit	0	99	0
WS01111_F03	EF144583	good	33	144	267	267	267	307	16	770	LG_XVI	100	99.7226	eugene3.00160802	715	0	At3g09735.1 68416.m01153 DNA-binding S1FA family protein contains Pfam profile: PF04689 DNA binding protein S1FA	117	2e-06	gi|498705|emb|CAA56077.1| s1Fa [Spinacia oleracea] pir||S47063 s1Fa protein - spinach sp|P42552|S1FA_SPIOL DNA-binding protein S1FA	127	6e-06	gi|38594372|gb|CK110047.1|CK110047 N052C02 Populus bark cDNA library Populus tremula x Populus tremuloides cDNA clone N052C02 5', mRNA sequence	1134	0	642	97.5	PF04689.3	DNA binding protein S1FA	147	5.2e-41	71
WS01111_F09	EF144584	good	31	51	660	660	660	204	16	965	LG_XIX	99.1285	100	estExt_fgenesh4_pm.C_LG_XIX0276	883	0	At1g26910.1 68414.m03281 60S ribosomal protein L10 (RPL10B) Nearly identical to ribosomal protein L10.e, Wilm's tumor suppressor homologue, gi|17682 (Z15157), however differences in sequence indicate this is a different member of the L10 family	1055	1e-115	gi|5917743|gb|AAD56018.1| 60S ribosomal protein L10 [Vitis riparia] sp|Q9SPB3|RL10_VITRI 60S ribosomal protein L10 (QM protein homolog)	1102	1e-119	gi|33453015|gb|CF233586.1|CF233586 PtaJXO0025D12D1208 Poplar cDNA library from young opposite xylem Populus tremula x Populus alba cDNA 5', mRNA sequence	1281	0	716	97.4	PF00826.7	Ribosomal L10	478	1.2e-140	176
WS01111_G09	EF144585	good	36	187	732	732	732	309	16	1283	LG_XII	99.8375	100	grail3.0042013901	908	0	At1g69120.1 68414.m07909 floral homeotic protein APETALA1 (AP1) / agamous-like MADS box protein (AGL7) identical to SP|P35631 Floral homeotic protein APETALA1 (AGL7 protein) {Arabidopsis thaliana}	726	4e-79	gi|1483232|emb|CAA67969.1| MADS5 protein [Betula pendula]	899	4e-95	gi|77990531|gb|DV466358.1|DV466358 MTUNUL1.P5.F01 NUL Populus fremontii x Populus angustifolia cDNA, mRNA sequence	1382	0	721	99.1	PF01486.7	K-box region	173	7e-49	51
WS01111_G18	EF144586	good	32	12	555	555	555	171	16	789	LG_I	99.865	98.6486	gw1.I.7034.1	423	0	At3g06730.1 68416.m00798 thioredoxin family protein contains Pfam profile: PF00085 Thioredoxin	585	1e-60	gi|46102539|gb|AAS80320.1| thioredoxin protein [Nicotiana benthamiana]	588	2e-59	gi|38573136|gb|CK088811.1|CK088811 A073P80.3pR Hybrid aspen plasmid library Populus tremula x Populus tremuloides cDNA clone A073P80 3', mRNA sequence	1084	0	666	95.8	PF00085.8	Thioredoxin	56	1.5e-13	116
WS01111_H15	EF144587	good	33	77	756	756	756	215	16	1100	LG_IX	99.9049	99.8095	estExt_fgenesh4_pm.C_LG_IX0624	1033	0	At4g01470.1 68417.m00190 major intrinsic family protein / MIP family protein contains Pfam profile: MIP PF00230	962	1e-104	gi|541951|pir||JQ2288 SPCP2 protein - soybean gb|AAA02947.1| nodulin-26	1021	1e-109	gi|60698254|gb|DN488456.1|DN488456 R065G05.3pR Populus root cDNA library Populus tremula x Populus tremuloides cDNA clone R065G05 3', mRNA sequence	1360	0	789	96.8	PF00230.8	Major intrinsic protein	364	2.1e-106	269
WS01111_H21	EF144588	good	31	88	195	195	195	219	16	552	LG_X	99.802	100	estExt_Genewise1_v1.C_LG_X3287	504	0	At5g64140.1 68418.m08054 40S ribosomal protein S28 (RPS28C)	222	7e-19	gi|3947723|emb|CAA10103.1| ribosomal protein S28 [Prunus persica] emb|CAA10102.1| ribosomal protein S28 [Prunus persica] emb|CAA10101.1| ribosomal protein S28 [Prunus persica]	247	3e-20	gi|28608909|gb|CA825360.1|CA825360 R57F03 two-month-old roots from clone 'Beaupre' Populus trichocarpa x Populus deltoides cDNA 5', mRNA sequence	999	0	504	100	PF01200.8	Ribosomal protein S28e	154	3e-43	71
WS01111_H24	EF144589	good	37	69	483	483	483	258	16	866	LG_IV	99.877	99.6305	estExt_Genewise1_v1.C_LG_IV1217	800	0	At5g42190.1 68418.m05135 E3 ubiquitin ligase SCF complex subunit SKP1/ASK1 (At2) / UFO-binding protein (UIP2) E3 ubiquitin ligase; skp1b; identical to UIP2 GI:3719211 from [Arabidopsis thaliana]; contains Pfam profiles PF01466: Skp1 family, dimerisation domain and PF03931:Skp1 family, tetramerisation domain; identical to cDNA UFO binding protein UIP2 mRNA, partial cds GI:3719210	619	1e-64	gi|3719211|gb|AAC63110.1| UIP2 [Arabidopsis thaliana]	619	6e-63	gi|56818443|gb|CX171019.1|CX171019 A09_69-70_01.ab1 leaf inoculated with Marssonia pathogen of Populus deltoides Populus deltoides cDNA, mRNA sequence	1227	0	673	98.2	PF01466.8	Skp1 family, dimerisation domain	193	6.8e-55	74
WS01111_I19	EF144590	good	31	162	330	330	330	232	16	774	LG_I	99.7249	100	eugene3.00010448	676	0	At2g33220.1 68415.m04070 expressed protein	421	1e-41	gi|16973316|emb|CAC84110.1| F6 [Gossypium hirsutum]	385	1e-66	gi|28604879|gb|CA821336.1|CA821336 RSH01F04 two-month-old roots from clone 'Beaupre' grown for 19 days under restricted irrigation Populus trichocarpa x Populus deltoides cDNA 5', mRNA sequence	1100	0	598	97.9	n.a.	No significant hit	0	99	0
WS01111_I22	EF144591	good	35	26	708	708	708	169	16	957	LG_VIII	100	99.7792	eugene3.00080931	855	0	At3g17350.1 68416.m02217 expressed protein	788	4e-84	gi|11994552|dbj|BAB02739.1| unnamed protein product [Arabidopsis thaliana] ref|NP_188361.1| expressed protein [Arabidopsis thaliana]	788	2e-82	gi|57888768|gb|CX653939.1|CX653939 PO02010B12 Poplar SC cDNA library Populus alba x Populus tremula var. glandulosa cDNA clone PO02010B12 5', mRNA sequence	1027	0	623	95.1	n.a.	No significant hit	0	99	0
WS01111_J04	EF144592	good	32	37	330	330	330	162	16	580	LG_XII	98.6842	100	gw1.XII.429.1	182	5e-99	At4g00810.2 68417.m00112 60S acidic ribosomal protein P1 (RPP1B) similar to acidic ribosomal protein p1	230	9e-20	gi|2431769|gb|AAB71079.1| acidic ribosomal protein P1a [Zea mays] pir||T02039 acidic ribosomal protein P1a - maize	242	1e-19	gi|24069746|gb|BU878222.1|BU878222 V044E08 Populus flower cDNA library Populus trichocarpa cDNA 5 prime, mRNA sequence	567	1e-160	286	100	PF00428.8	60s Acidic ribosomal protein	112	1.6e-30	94
WS01111_J06	EF144593	good	31	55	633	633	633	227	16	965	LG_IX	99.8911	100	grail3.0001009101	917	0	At4g35860.1 68417.m05093 Ras-related GTP-binding protein, putative similar to Rab2-like GTP-binding protein GI:1765896 from [Arabidopsis thaliana]	1028	1e-112	gi|21553875|gb|AAM62968.1| GTP-binding protein GB2 [Arabidopsis thaliana] gb|AAM51423.1| putative GTP-binding protein GB2 [Arabidopsis thaliana] gb|AAL38738.1| putative GTP-binding protein GB2 [Arabidopsis thaliana] emb|CAB81495.1| GTP-binding protein GB2	1028	1e-110	gi|24074793|gb|BU883269.1|BU883269 UM88TD07 Populus flower cDNA library Populus trichocarpa cDNA 5 prime, mRNA sequence	1181	0	604	99.6	PF00071.11	Ras family	324	1.9e-94	174
WS01111_J07	EF144594	good	31	44	0	159	159	284	15	536	scaffold_134	99.7959	99.7955	grail3.0134004001	227	1e-126	At4g27380.1 68417.m03931 expressed protein	123	2e-07	gi|50938405|ref|XP_478730.1| unknown protein [Oryza sativa (japonica cultivar-group)] dbj|BAC83395.1| unknown protein [Oryza sativa (japonica cultivar-group)]	139	1e-07	gi|23975652|gb|BU816006.1|BU816006 N058H03 Populus bark cDNA library Populus tremula x Populus tremuloides cDNA 5 prime, mRNA sequence	418	1e-116	231	97.8	n.a.	No significant hit	0	99	0
WS01111_J08	EF144595	good	32	121	0	87	87	63	16	322	LG_III	99.635	100	eugene3.00880027	19	0.048	At5g49900.1 68418.m06179 expressed protein contains Pfam domain PF04685: Protein of unknown function, DUF608	56	3.4	No significant hit	0	99	gi|24019097|gb|BU836285.1|BU836285 T084G08 Populus apical shoot cDNA library Populus tremula x Populus tremuloides cDNA 5 prime, mRNA sequence	42.1	0.008	25	96	n.a.	No significant hit	0	99	0
WS01111_J13	EF144596	good	31	47	0	297	297	169	21	568	scaffold_134	99.0403	99.4186	grail3.0134004001	504	0	At4g27380.1 68417.m03931 expressed protein	135	9e-09	gi|50938405|ref|XP_478730.1| unknown protein [Oryza sativa (japonica cultivar-group)] dbj|BAC83395.1| unknown protein [Oryza sativa (japonica cultivar-group)]	139	1e-07	gi|24103797|gb|BU892732.1|BU892732 P068G05 Populus petioles cDNA library Populus tremula cDNA 5 prime, mRNA sequence	944	0	516	98.2	n.a.	No significant hit	0	99	0
WS01111_J17	EF144597	good	30	60	741	741	741	137	16	987	LG_VI	99.7875	99.787	gw1.VI.932.1	638	0	At4g29260.1 68417.m04184 acid phosphatase class B family protein similar to acid phosphatase [Glycine max] GI:3341443; contains Pfam profile PF03767: HAD superfamily (subfamily IIIB) phosphatase	754	4e-80	gi|20258885|gb|AAM14114.1| putative acid phosphatase [Arabidopsis thaliana] gb|AAK93622.1| putative acid phosphatase [Arabidopsis thaliana] emb|CAB79684.1| acid phosphatase-like protein [Arabidopsis thaliana] ref|NP_194655.1| acid phosphatase class B fami	754	2e-78	gi|24059276|gb|BU868629.1|BU868629 M118C05 Populus flower cDNA library Populus trichocarpa cDNA 5 prime, mRNA sequence	1308	0	676	99.4	PF03767.4	HAD superfamily, subfamily IIIB (Acid	364	2.8e-106	259
WS01111_K03	EF144598	good	34	506	908	159	908	0	16	1464	scaffold_212	95.4738	94.7407	gw1.155.210.1	702	0	At5g36930.1 68418.m04427 disease resistance protein (TIR-NBS-LRR class), putative domain signature TIR-NBS-LRR exists, suggestive of a disease resistance protein.	526	2e-53	gi|3947735|emb|CAA08798.1| NL27 [Solanum tuberosum]	595	8e-60	gi|24064209|gb|BU872685.1|BU872685 Q045G02 Populus flower cDNA library Populus trichocarpa cDNA 5 prime, mRNA sequence	757	0	534	92.9	PF01582.8	TIR domain	138	1.8e-38	150
WS01111_K14	EF144599	good	33	145	0	222	222	209	19	631	LG_V	99.4854	100	grail3.0027014001	580	0	At5g12330.2 68418.m01450 lateral root primordium 1 (LRP1) identical to lateral root primordium 1 (LRP1) [Arabidopsis thaliana] GI:882341; contains Pfam profile PF05142: Domain of unknown function (DUF702)	68	0.63	gi|32403676|ref|XP_322451.1| predicted protein [Neurospora crassa] gb|EAA28600.1| predicted protein [Neurospora crassa]	132	1e-06	gi|24073523|gb|BU881999.1|BU881999 UM70TC10 Populus flower cDNA library Populus trichocarpa cDNA 5 prime, mRNA sequence	1033	0	542	98.9	n.a.	No significant hit	0	99	0
WS01111_K15	EF144600	good	31	9	339	339	339	267	16	665	LG_XIII	99.8382	100	estExt_fgenesh4_pm.C_LG_XIII0048	424	0	At1g09160.2 68414.m01023 protein phosphatase 2C-related / PP2C-related similar to GB:AAC16260	294	4e-27	gi|30680988|ref|NP_849621.1| protein phosphatase 2C-related / PP2C-related [Arabidopsis thaliana] ref|NP_172388.1| protein phosphatase 2C-related / PP2C-related [Arabidopsis thaliana] gb|AAC24088.1| Contains similarity to protein phosphatase 2C (ABI1) gb|	294	2e-25	gi|38573440|gb|CK089115.1|CK089115 A091P12.3pR Hybrid aspen plasmid library Populus tremula x Populus tremuloides cDNA clone A091P12 3', mRNA sequence	890	0	501	97.4	n.a.	No significant hit	0	99	0
WS01111_K18	EF144601	good	32	0	0	0	0	0	56	191	scaffold_97	100	100	eugene3.17460001	17	0.43	At4g16830.1 68417.m02540 nuclear RNA-binding protein (RGGA) identical to nuclear RNA binding protein GI:6492264 from [Arabidopsis thaliana]	57	2.9	No significant hit	0	99	gi|24048099|gb|BU862039.1|BU862039 S010F02 Populus imbibed seed cDNA library Populus tremula cDNA 5 prime, mRNA sequence	34.2	1.1	21	95.2	n.a.	No significant hit	0	99	0
WS01111_L15	EF144602	good	36	257	0	111	111	1	16	424	LG_II	99.4624	100	fgenesh4_pg.C_LG_II002583	201	1e-110	At5g65240.1 68418.m08207 leucine-rich repeat family protein / protein kinase family protein contains Pfam domains PF00560: Leucine Rich Repeat and PF00069: Protein kinase domain	65	0.64	gi|31432593|gb|AAP54208.1| putative protein kinase [Oryza sativa (japonica cultivar-group)] ref|NP_921921.1| putative protein kinase [Oryza sativa (japonica cultivar-group)] gb|AAK27806.1| putative protein kinase [Oryza sativa (japonica cultivar-group)]	175	3e-12	gi|18014746|gb|BI130775.1|BI130775 G110P64Y Populus cambium cDNA library Populus tremula x Populus tremuloides cDNA, mRNA sequence	34.2	2.5	17	100	n.a.	No significant hit	0	99	0
WS01111_L18	EF144603	good	37	90	279	279	279	324	16	749	LG_XV	99.7126	99.5677	estExt_Genewise1_v1.C_LG_XV0799	679	0	At3g18280.1 68416.m02325 protease inhibitor/seed storage/lipid transfer protein (LTP) family protein similar to TED4 [Zinnia elegans] GI:493721; contains Pfam protease inhibitor/seed storage/LTP family domain PF00234	288	3e-26	gi|7264742|gb|AAF44336.1| alcohol dehydrogenase 7 [Vitis vinifera]	312	2e-27	gi|24072577|gb|BU881053.1|BU881053 UM58TB04 Populus flower cDNA library Populus trichocarpa cDNA 5 prime, mRNA sequence	1185	0	610	99.5	PF00234.9	Protease inhibitor/seed storage/LTP f	48	2.1e-11	129
WS01111_M03	EF144604	good	30	50	0	303	303	256	16	658	LG_XVIII	100	99.8366	grail3.0020006001	594	0	At4g21270.1 68417.m03074 kinesin-like protein A (KATA)	68	0.67	No significant hit	0	99	gi|24019940|gb|BU837128.1|BU837128 T094H10 Populus apical shoot cDNA library Populus tremula x Populus tremuloides cDNA 5 prime, mRNA sequence	791	0	486	95.3	n.a.	No significant hit	0	99	0
WS01111_M17	EF144605	good	37	38	246	246	246	221	16	561	LG_XIV	99.8031	99.211	estExt_Genewise1_v1.C_LG_XIV2544	493	0	At2g47690.1 68415.m05956 NADH-ubiquinone oxidoreductase-related contains weak similarity to NADH-ubiquinone oxidoreductase 15 kDa subunit (EC 1.6.5.3) (EC 1.6.99.3) (Complex I-15 kDa) (CI-15 kDa) (Swiss-Prot:O43920) [Homo sapiens	419	1e-41	gi|3738283|gb|AAC63625.1| unknown protein [Arabidopsis thaliana] pir||D84918 hypothetical protein At2g47690 [imported] - Arabidopsis thaliana ref|NP_182291.1| NADH-ubiquinone oxidoreductase-related [Arabidopsis thaliana]	419	4e-40	gi|50066465|gb|AJ774790.1|AJ774790 AJ774790 Populus euphratica shoot 3-6 months Populus euphratica cDNA clone P0000300024C09F1, mRNA sequence	954	0	505	98.8	n.a.	No significant hit	0	99	0
WS01111_M23	EF144606	good	31	28	0	6	6	240	16	324	scaffold_182	100	99.278	estExt_Genewise1_v1.C_91780006	269	1e-151	At5g61660.1 68418.m07736 glycine-rich protein	66	0.23	gi|13359451|dbj|BAB33421.1| putative senescence-associated protein [Pisum sativum]	249	3e-26	gi|46950299|gb|CN550099.1|CN550099 GQ0244.B3_O23 GQ024 Populus trichocarpa x Populus deltoides cDNA clone GQ0244_O23 5', mRNA sequence	541	1e-153	277	99.6	n.a.	No significant hit	0	99	0
WS01111_N04	EF144607	good	35	119	637	108	637	0	22	813	LG_V	99.7375	99.7368	estExt_fgenesh4_pg.C_LG_V1612	413	0	At1g76180.1 68414.m08846 dehydrin (ERD14) identical to SP|P42763 Dehydrin ERD14 {Arabidopsis thaliana}	147	7e-10	gi|29120043|emb|CAC35772.3| dhn1 [Populus euramericana]	670	7e-69	gi|24068115|gb|BU876591.1|BU876591 V022F07 Populus flower cDNA library Populus trichocarpa cDNA 5 prime, mRNA sequence	837	0	422	100	PF00257.8	Dehydrin	84	4e-22	285
WS01111_N15	EF144608	good	32	9	339	339	339	241	16	640	LG_XIX	99.6622	99.8305	estExt_Genewise1_v1.C_LG_XIX1857	385	0	At4g10040.1 68417.m01641 cytochrome c, putative similar to cytochrome c [Pumpkin, Winter squash] SWISS-PROT:P00051	536	3e-55	gi|65507|pir||CCED cytochrome c - European elder sp|P00062|CYC_SAMNI Cytochrome c	561	2e-56	gi|24068582|gb|BU877058.1|BU877058 V029A02 Populus flower cDNA library Populus trichocarpa cDNA 5 prime, mRNA sequence	928	0	539	95.7	PF00034.10	Cytochrome c	124	4.4e-34	112
WS01111_O01	EF144609	good	32	53	0	39	39	258	16	401	LG_I	100	100	estExt_fgenesh4_pg.C_LG_I2806	353	0	At5g20290.1 68418.m02415 40S ribosomal protein S8 (RPS8A) ribosomal protein S8 - Zea mays, PIR:T04088	205	3e-17	gi|47027089|gb|AAT08758.1| ribosomal protein S8 [Hyacinthus orientalis]	215	7e-17	gi|24068180|gb|BU876656.1|BU876656 V023E03 Populus flower cDNA library Populus trichocarpa cDNA 5 prime, mRNA sequence	618	1e-176	341	98.5	n.a.	No significant hit	0	99	0
WS01111_O02	EF144610	good	34	79	582	582	582	201	16	915	LG_I	99.8844	99.7685	grail3.0053004202	507	0	At5g13780.1 68418.m01607 GCN5-related N-acetyltransferase, putative similar to SP|P07347 N-terminal acetyltransferase complex ARD1 subunit (Arrest-defective protein 1) {Saccharomyces cerevisiae}; contains Pfam profile PF00583: acetyltransferase, GNAT family	753	4e-80	gi|21592630|gb|AAM64579.1| silencing group B protein [Arabidopsis thaliana] dbj|BAB10599.1| unnamed protein product [Arabidopsis thaliana] ref|NP_196882.1| GCN5-related N-acetyltransferase, putative [Arabidopsis thaliana] gb|AAL47392.1| unknown protein [A	753	2e-78	gi|24066866|gb|BU875342.1|BU875342 V005G01 Populus flower cDNA library Populus trichocarpa cDNA 5 prime, mRNA sequence	995	0	535	98.3	PF00583.12	Acetyltransferase (GNAT) family	78	2.8e-20	85
WS01111_O04	EF144611	good	37	51	354	357	354	270	17	732	LG_VI	99.8532	99.8529	fgenesh4_pg.C_LG_VI000151	357	0	At5g35740.1 68418.m04280 glycosyl hydrolase family protein 17 similar to elicitor inducible chitinase Nt-SubE76 GI:11071974 from [Nicotiana tabacum]; C-terminal homology only	412	1e-40	gi|21537028|gb|AAM61369.1| unknown [Arabidopsis thaliana] dbj|BAB09273.1| unnamed protein product [Arabidopsis thaliana] ref|NP_198423.1| glycosyl hydrolase family protein 17 [Arabidopsis thaliana]	412	5e-39	gi|60698343|gb|DN488535.1|DN488535 S008A02.3pR Populus imbibed seed cDNA library Populus tremula cDNA clone S008A02 3', mRNA sequence	103	6e-21	148	83.7	PF07983.2	X8 domain	156	1.1e-43	94
WS01111_O07	EF144612	good	31	119	543	543	543	236	16	948	LG_X	99.3341	99.5531	estExt_Genewise1_v1.C_LG_X0744	875	0	At1g10630.1 68414.m01205 ADP-ribosylation factor, putative similar to ADP-ribosylation factor GI:166586 from [Arabidopsis thaliana]	909	4e-98	gi|29124981|gb|AAO63780.1| ADP-ribosylation factor 2 [Populus tremuloides] sp|O48649|ARF1_SALBA ADP-ribosylation factor 1 dbj|BAA24696.1| ADP-ribosylation factor [Salix bakko]	939	1e-100	gi|57892840|gb|CX658011.1|CX658011 PO01008B10 Poplar SC cDNA library Populus alba x Populus tremula var. glandulosa cDNA clone PO01008B10 5', mRNA sequence	1219	0	651	98.6	PF00025.10	ADP-ribosylation factor family	436	6e-128	186
WS01111_O12	EF144613	good	34	176	456	456	456	278	16	963	scaffold_129	99.8905	99.8904	estExt_Genewise1_v1.C_1290036	793	0	At2g02760.1 68415.m00219 ubiquitin-conjugating enzyme 2 (UBC2) E2; identical to gi:2689242, SP:P42745	732	1e-77	gi|2689243|emb|CAA73476.1| ubiquitin conjugating enzyme [Arabidopsis thaliana] gb|AAC05346.1| E2, ubiquitin-conjugating enzyme 2 (UBC2) [Arabidopsis thaliana] gb|AAL66894.1| putative ubiquitin-conjugating enzyme E2 [Arabidopsis thaliana] gb|AAK48985.1| pu	732	6e-76	gi|46837894|gb|CN519525.1|CN519525 GQ0104.B3_H04 GQ010 Populus trichocarpa x Populus deltoides cDNA clone GQ0104_H04 5', mRNA sequence	1386	0	740	98.3	PF00179.15	Ubiquitin-conjugating enzyme	274	3.4e-79	165
WS01111_O15	EF144614	good	31	90	402	402	402	317	16	859	scaffold_70	99.8768	99.5068	gw1.70.262.1	399	0	At3g04920.1 68416.m00534 40S ribosomal protein S24 (RPS24A) similar to ribosomal protein S19 GB:445612 [Solanum tuberosum] and similar to ribosomal protein S24 GB:4506703 [Homo sapiens]	556	3e-57	gi|445612|prf||1909359A ribosomal protein S19	575	8e-58	gi|24058820|gb|BU868157.1|BU868157 M112B02 Populus flower cDNA library Populus trichocarpa cDNA 5 prime, mRNA sequence	1271	0	676	98.9	PF01282.8	Ribosomal protein S24e	137	4.3e-38	85
WS01111_P06	EF144615	good	33	28	0	111	111	53	63	291	LG_XVI	100	98.9899	estExt_Genewise1_v1.C_LG_XVI1732	190	1e-104	At3g26610.1 68416.m03322 polygalacturonase, putative / pectinase, putative similar to polygalacturonase (PG1) GI:5669846, (PG2) GI:5669848 [Glycine max]; contains PF00295: Glycosyl hydrolases family 28 (polygalacturonases)	58	2.1	No significant hit	0	99	gi|15787360|gb|BI784465.1|BI784465 RXNWD13.1 Poplar developing reaction wood first strand cDNA Populus tremula x Populus alba cDNA similar to 40S ribosomal protein S2, mRNA sequence	392	1e-108	198	100	n.a.	No significant hit	0	99	0
WS01116_A11	EF144616	good	31	15	0	174	174	165	67	455	LG_I	99.7199	99.7191	gw1.I.9353.1	129	2e-67	At1g54210.1 68414.m06179 autophagy 12a (APG12a) identical to autophagy 12a [Arabidopsis thaliana] GI:19912169	231	4e-20	gi|21636954|gb|AAM70187.1| autophagy APG12 [Arabidopsis thaliana] ref|NP_175823.1| autophagy 12a (APG12a) [Arabidopsis thaliana] dbj|BAB88396.1| autophagy 12a [Arabidopsis thaliana]	231	9e-19	gi|14491507|gb|BI070887.1|BI070887 C046P64U Populus strain T89 leaves Populus tremula x Populus tremuloides cDNA, mRNA sequence	105	9e-22	73	93.1	PF04110.3	Ubiquitin-like autophagy protein Apg12	14	4.1e-06	107
WS01116_A12	EF144617	good	31	136	213	219	213	255	16	654	scaffold_66	99.8353	99.67	estExt_fgenesh4_pm.C_660018	585	0	At3g52730.1 68416.m05810 ubiquinol-cytochrome C reductase UQCRX/QCR9-like family protein contains Pfam profile: PF05365 ubiquinol-cytochrome C reductase, UQCRX/QCR9 like	304	3e-28	gi|23198358|gb|AAN15706.1| Unknown protein [Arabidopsis thaliana] emb|CAB89234.1| ubiquinol--cytochrome-c reductase-like protein [Arabidopsis thaliana] gb|AAK96783.1| Unknown protein [Arabidopsis thaliana] ref|NP_190841.1| ubiquinol-cytochrome C reductase	304	1e-26	gi|24074509|gb|BU882985.1|BU882985 UM84TH01 Populus flower cDNA library Populus trichocarpa cDNA 5 prime, mRNA sequence	989	0	524	98.6	PF05365.1	Ubiquinol-cytochrome C reductase, UQCR	106	1.2e-28	57
WS01116_A13	EF144618	good	34	80	0	165	165	295	16	593	LG_IX	99.6317	99.6303	grail3.0001035101	508	0	At3g01130.1 68416.m00017 expressed protein	104	4e-05	gi|6714475|gb|AAF26161.1| unknown protein [Arabidopsis thaliana] ref|NP_566131.2| expressed protein [Arabidopsis thaliana]	104	0.002	gi|24065628|gb|BU874104.1|BU874104 Q064C12 Populus flower cDNA library Populus trichocarpa cDNA 5 prime, mRNA sequence	819	0	512	95.1	n.a.	No significant hit	0	99	0
WS01116_A15	EF144619	good	31	59	495	495	495	184	16	788	LG_IV	99.7301	100	estExt_Genewise1_v1.C_LG_IV0527	426	0	At2g21660.2 68415.m02578 glycine-rich RNA-binding protein (GRP7) SP|Q03250 Glycine-rich RNA-binding protein 7 {Arabidopsis thaliana}	369	1e-35	gi|2674201|gb|AAC61786.1| glycine-rich RNA-binding protein [Euphorbia esula]	402	8e-38	gi|46950081|gb|CN549881.1|CN549881 GQ0243.B3_L05 GQ024 Populus trichocarpa x Populus deltoides cDNA clone GQ0243_L05 5', mRNA sequence	797	0	402	100	PF00076.10	RNA recognition motif. (a.k.a. RRM, RBD, or	112	1.2e-30	74
WS01116_B01	EF144620	good	32	97	564	564	564	228	16	940	LG_XIV	99.5516	99.8874	eugene3.00141060	567	0	At4g22250.1 68417.m03219 zinc finger (C3HC4-type RING finger) family protein contains Pfam profile: PF00097 zinc finger, C3HC4 type (RING finger)	264	2e-23	gi|26451626|dbj|BAC42910.1| unknown protein [Arabidopsis thaliana] gb|AAO64022.1| unknown protein [Arabidopsis thaliana] ref|NP_193956.2| zinc finger (C3HC4-type RING finger) family protein [Arabidopsis thaliana]	264	1e-21	gi|38572726|gb|CK088401.1|CK088401 A051P56.3pR Hybrid aspen plasmid library Populus tremula x Populus tremuloides cDNA clone A051P56 3', mRNA sequence	971	0	535	97.9	PF00097.12	Zinc finger, C3HC4 type (RING finger)	28	4e-05	50
WS01116_B05	EF144621	good	31	296	1362	1362	1362	215	16	1923	LG_VIII	99.5736	99.8394	eugene3.00080902	1660	0	At5g60980.2 68418.m07650 nuclear transport factor 2 (NTF2) family protein / RNA recognition motif (RRM)-containing protein G3BP ras-GTPase-activating protein SH3-domain binding protein, Mus musculus, EMBL:MMU65313	592	5e-61	gi|10177321|dbj|BAB10647.1| unnamed protein product [Arabidopsis thaliana] gb|AAO23575.1| At5g60980/MSL3_100 [Arabidopsis thaliana] ref|NP_200906.2| nuclear transport factor 2 (NTF2) family protein / RNA recognition motif (RRM)-containing protein [Arabido	592	3e-59	gi|38581066|gb|CK096741.1|CK096741 UB24CPG10.3pR Populus active cambium cDNA library Populus tremula cDNA clone UB24CPG10 3', mRNA sequence	1518	0	909	96.7	PF02136.10	Nuclear transport factor 2 (NTF2) domain	146	9.2e-41	133
WS01116_B10	EF144622	truncated_at_3	31	108	733	183	733	0	16	888	scaffold_87	99.5244	99.2832	estExt_fgenesh4_kg.C_870004	781	0	At5g36230.1 68418.m04371 eIF4-gamma/eIF5/eIF2-epsilon domain-containing protein low similarity to SP|Q13144 Translation initiation factor eIF-2B epsilon subunit (eIF-2B GDP-GTP exchange factor) {Homo sapiens}; contains Pfam profile PF02020: eIF4-gamma/eIF5/eIF2-epsilon	1010	1e-110	gi|22531269|gb|AAM97138.1| putative protein [Arabidopsis thaliana] ref|NP_568534.1| eIF4-gamma/eIF5/eIF2-epsilon domain-containing protein [Arabidopsis thaliana] gb|AAL15273.1| AT5g36230/T30G6_9 [Arabidopsis thaliana]	1010	1e-108	gi|51875069|gb|CV131149.1|CV131149 L1P08a05 Populus stem seasonal library Populus deltoides cDNA, mRNA sequence	1524	0	793	99.2	n.a.	No significant hit	0	99	0
WS01116_B11	EF144623	good	36	929	0	3	3	127	16	1114	LG_I	17.0433	99.4475	fgenesh4_pg.C_scaffold_982000003	201	1e-110	At2g04970.1 68415.m00518 hypothetical protein similar to At2g15200, At1g32830, At2g14140, At3g30450, At4g03990, At5g34895, At3g47270, At2g02200	62	7.2	No significant hit	0	99	gi|24070391|gb|BU878867.1|BU878867 V052G10 Populus flower cDNA library Populus trichocarpa cDNA 5 prime, mRNA sequence	537	1e-151	294	97.9	n.a.	No significant hit	0	99	0
WS01116_B16	EF144624	good	31	98	762	762	762	186	54	1134	LG_IV	99.9047	100	estExt_fgenesh4_pg.C_LG_IV0782	813	0	At3g02700.1 68416.m00261 NC domain-containing protein contains Pfam domain, PF04970: NC domain	917	5e-99	gi|6957733|gb|AAF32477.1| unknown protein [Arabidopsis thaliana] gb|AAP12874.1| At3g02700 [Arabidopsis thaliana] dbj|BAC41839.1| unknown protein [Arabidopsis thaliana] ref|NP_566181.1| NC domain-containing protein [Arabidopsis thaliana]	917	3e-97	gi|33453381|gb|CF233952.1|CF233952 PtaJXO0029F10F1012 Poplar cDNA library from young opposite xylem Populus tremula x Populus alba cDNA 5', mRNA sequence	916	0	530	96.8	PF04970.3	NC domain	30	6.9e-06	92
WS01116_B19	EF144625	good	35	112	837	837	837	326	16	1329	LG_VIII	99.9218	99.9217	eugene3.00081308	1161	0	At1g14685.3 68414.m01750 expressed protein	775	2e-82	gi|19699200|gb|AAL90966.1| At1g14680/F10B6_22 [Arabidopsis thaliana] gb|AAF79219.1| F10B6.5 [Arabidopsis thaliana] ref|NP_973828.1| expressed protein [Arabidopsis thaliana] ref|NP_849662.1| expressed protein [Arabidopsis thaliana] ref|NP_563955.1| express	775	9e-81	gi|38577749|gb|CK093424.1|CK093424 G120P10.3pR Populus tension wood cDNA library Populus tremula x Populus tremuloides cDNA clone G120P10 3', mRNA sequence	1285	0	733	97.5	PF06217.2	GAGA binding protein-like family	334	2.5e-97	122
WS01116_C07	EF144626	good	33	36	390	390	390	247	16	725	LG_X	99.5562	99.8514	estExt_Genewise1_v1.C_LG_X1769	632	0	At2g40110.1 68415.m04931 yippee family protein similar to mdgl-1 [Mus musculus] GI:10441648, Yippee protein [Drosophila melanogaster] GI:5713279; contains Pfam profile PF03226: Yippee putative zinc-binding protein	593	1e-61	gi|21553745|gb|AAM62838.1| Yippee-like protein [Arabidopsis thaliana] gb|AAD32844.1| unknown protein [Arabidopsis thaliana] gb|AAN71946.1| unknown protein [Arabidopsis thaliana] ref|NP_181540.1| yippee family protein [Arabidopsis thaliana] pir||D84825 hyp	593	5e-60	gi|24069776|gb|BU878252.1|BU878252 V044H09 Populus flower cDNA library Populus trichocarpa cDNA 5 prime, mRNA sequence	1170	0	590	100	PF03226.4	Yippee putative zinc-binding protein	223	5e-64	114
WS01116_C09	EF144627	good	31	93	1089	1089	1089	134	16	1366	LG_XVI	99.8484	99.9241	estExt_fgenesh4_pg.C_LG_XVI0781	1185	0	At5g03290.1 68418.m00279 isocitrate dehydrogenase, putative / NAD+ isocitrate dehydrogenase, putative strong similarity to isocitrate dehydrogenase (NAD+) [Nicotiana tabacum] GI:3021506	1626	0	gi|3021506|emb|CAA65502.1| isocitrate dehydrogenase (NAD+) [Nicotiana tabacum] pir||T03406 probable isocitrate dehydrogenase (NAD) (EC 1.1.1.41) precursor - common tobacco	1635	1e-180	gi|38596317|gb|CK111992.1|CK111992 V060H03 Populus male catkins cDNA library Populus trichocarpa cDNA clone V060H03 5', mRNA sequence	1471	0	782	98.8	PF00180.9	Isocitrate/isopropylmalate dehydrogenase	479	4.6e-141	400
WS01116_C20	EF144628	good	32	62	408	408	408	200	47	752	LG_II	99.8514	100	eugene3.00031570	121	2e-62	At5g65360.1 68418.m08221 histone H3 identical to histone H3 from Zea mays SP|P05203, Medicago sativa GI:166384, Encephalartos altensteinii SP|P08903, Pisum sativum SP|P02300; contains Pfam profile PF00125 Core histone H2A/H2B/H3/H4	589	3e-61	gi|32488365|emb|CAE02924.1| OSJNBb0108J11.17 [Oryza sativa (japonica cultivar-group)] ref|NP_910496.1| histone H3 [Oryza sativa (japonica cultivar-group)] ref|NP_910502.1| histone H3 [Oryza sativa (japonica cultivar-group)] ref|NP_910501.1| histone H3 [Or	589	1e-59	gi|56820068|gb|CX172644.1|CX172644 E09_69-61_09.ab1 leaf inoculated with Marssonia pathogen of Populus deltoides Populus deltoides cDNA, mRNA sequence	1223	0	661	98.4	PF00125.12	Core histone H2A/H2B/H3/H4	149	8.8e-42	77
WS01116_D09	EF144629	good	39	39	948	948	948	191	69	1289	LG_III	99.9153	99.661	gw1.III.2259.1	767	0	At1g72370.1 68414.m08371 40S ribosomal protein SA (RPSaA) identical to laminin receptor-like protein GB:U01955 [Arabidopsis thaliana]; identical to cDNA laminin receptor homologue GI:16379	968	1e-105	gi|2444420|gb|AAB82659.1| ribosome-associated protein p40 [Glycine max] sp|O22518|RSSA_SOYBN 40S ribosomal protein SA (p40) pir||T05733 ribosome-associated protein p40 - soybean	1017	1e-109	gi|38578124|gb|CK093799.1|CK093799 G134P47.3pR Populus tension wood cDNA library Populus tremula x Populus tremuloides cDNA clone G134P47 3', mRNA sequence	1509	0	816	98.5	PF00318.9	Ribosomal protein S2	336	5.3e-98	217
WS01116_D15	EF144630	good	34	36	528	531	528	454	16	1071	LG_XI	100	99.8041	estExt_Genewise1_v1.C_LG_XI2898	970	0	At3g13120.1 68416.m01642 30S ribosomal protein S10, chloroplast, putative similar to 30S ribosomal protein S10 GB:P02364 [Escherichia coli] (est matches suggest the N-terminal extension)	365	5e-35	gi|56693625|gb|AAW22623.1| 30S ribosomal protein S10-like [Brassica napus]	374	2e-34	gi|24059148|gb|BU868501.1|BU868501 M116F05 Populus flower cDNA library Populus trichocarpa cDNA 5 prime, mRNA sequence	1283	0	658	99.6	PF00338.10	Ribosomal protein S10p/S20e	46	1.4e-10	100
WS01116_D16	EF144631	good	31	22	717	717	717	181	16	970	scaffold_40	99.7833	99.8914	eugene3.00400264	888	0	At1g47420.1 68414.m05252 expressed protein identical to hypothetical protein GB:AAD46040 GI:5668814 from [Arabidopsis thaliana]	679	2e-71	gi|23198274|gb|AAN15664.1| Unknown protein [Arabidopsis thaliana] gb|AAK06877.1| unknown protein [Arabidopsis thaliana] gb|AAL34164.1| unknown protein [Arabidopsis thaliana] gb|AAK59453.1| unknown protein [Arabidopsis thaliana] gb|AAM60959.1| unknown [Ara	679	8e-70	gi|24019764|gb|BU836952.1|BU836952 T092H08 Populus apical shoot cDNA library Populus tremula x Populus tremuloides cDNA 5 prime, mRNA sequence	1181	0	632	98.5	n.a.	No significant hit	0	99	0
WS01116_D17	EF144632	good	35	171	0	210	210	1035	16	1470	LG_X	99.8591	99.8589	eugene3.00100361	143	2e-75	At3g23530.1 68416.m02961 cyclopropane fatty acid synthase, putative / CPA-FA synthase, putative similar to cyclopropane synthase [Sterculia foetida] GI:21069167; contains Pfam profiles PF02353: Cyclopropane-fatty-acyl-phospholipid synthase, PF01593: amine oxidase, flavin-containing	101	0.0003	No significant hit	0	99	gi|56818515|gb|CX171091.1|CX171091 E01_69-63_09.ab1 leaf inoculated with Marssonia pathogen of Populus deltoides Populus deltoides cDNA, mRNA sequence	79.8	2e-13	100	85	n.a.	No significant hit	0	99	0
WS01116_D21	EF144633	good	31	58	0	99	99	233	16	440	LG_V	99.4911	100	gw1.V.3466.1	74	1e-34	At1g16510.1 68414.m01974 auxin-responsive family protein similar to indole-3-acetic acid induced protein (SP:D14414) [Vigna radiata.]; ESTs gb|AA712892 and gb|Z17613 come from this gene	64	0.92	No significant hit	0	99	gi|60203843|gb|BP922401.1|BP922401 BP922401 full-length enriched poplar cDNA library Populus nigra cDNA clone PnFL1-007_F24.f 5', mRNA sequence	38.2	0.16	23	95.6	n.a.	No significant hit	0	99	0
WS01116_D23	EF144634	good	33	74	252	252	252	73	51	486	LG_II	99.2537	99.2481	grail3.0033027302	387	0	At3g60540.2 68416.m06772 sec61beta family protein similar to SP|P52870 Protein transport protein SEC61 beta 1 subunit {Saccharomyces cerevisiae}; contains Pfam profile PF03911: Sec61beta family	206	4e-17	gi|26450635|dbj|BAC42429.1| putative transport protein subunit [Arabidopsis thaliana]	206	1e-15	gi|24059509|gb|BU868862.1|BU868862 M123B07 Populus flower cDNA library Populus trichocarpa cDNA 5 prime, mRNA sequence	745	0	388	99.2	PF03911.6	Sec61beta family	93	1.1e-24	47
WS01116_E07	EF144635	good	38	146	504	504	504	183	16	890	scaffold_200	99.8804	99.521	eugene3.02000031	680	0	At2g39440.1 68415.m04841 expressed protein	410	2e-40	gi|3355473|gb|AAC27835.1| hypothetical protein [Arabidopsis thaliana] pir||T00554 hypothetical protein At2g39440 [imported] - Arabidopsis thaliana ref|NP_181476.1| expressed protein [Arabidopsis thaliana]	410	1e-38	gi|56830622|gb|CX183198.1|CX183198 F07_45-27_11.ab1 leaf inoculated with Marssonia pathogen of Populus euramericana Populus x canadensis cDNA, mRNA sequence	1172	0	619	98.8	n.a.	No significant hit	0	99	0
WS01116_E11	EF144636	good	35	105	297	297	297	258	65	763	LG_III	99.2459	98.7842	estExt_fgenesh4_pg.C_LG_III1085	582	0	At4g23496.1 68417.m03386 expressed protein	239	1e-20	gi|21536588|gb|AAM60920.1| putative nitrilase-associated protein [Arabidopsis thaliana] gb|AAO50587.1| unknown protein [Arabidopsis thaliana] gb|AAO42000.1| unknown protein [Arabidopsis thaliana] ref|NP_567685.1| expressed protein [Arabidopsis thaliana]	239	6e-19	gi|51875581|gb|CV131661.1|CV131661 L3P03c08 Populus stem seasonal library Populus deltoides cDNA, mRNA sequence	1142	0	645	97.2	n.a.	No significant hit	0	99	0
WS01116_E17	EF144637	good	33	139	1215	1215	1215	104	16	1510	LG_II	99.9316	99.863	eugene3.00021489	638	0	At1g01690.1 68414.m00087 expressed protein	679	3e-71	gi|8671857|gb|AAF78420.1| T1N6.6 [Arabidopsis thaliana] pir||G86147 protein T1N6.6 [imported] - Arabidopsis thaliana	720	3e-74	gi|24072196|gb|BU880687.1|BU880687 UM53TC02 Populus flower cDNA library Populus trichocarpa cDNA 5 prime, mRNA sequence	40.1	0.15	20	100	n.a.	No significant hit	0	99	0
WS01116_E18	EF144638	good	32	15	0	165	165	4	23	242	LG_IX	100	98.4536	fgenesh4_pg.C_scaffold_9882000001	17	0.56	At1g61870.1 68414.m06981 pentatricopeptide (PPR) repeat-containing protein contains Pfam profile PF01535: PPR repeat	55	4.8	No significant hit	0	99	gi|23980832|gb|BU818289.1|BU818289 UA28DPC09 Populus tremula cambium cDNA library Populus tremula cDNA 5 prime, mRNA sequence	36.2	0.35	22	95.4	n.a.	No significant hit	0	99	0
WS01116_E21	EF144639	good	31	0	513	441	513	156	20	723	LG_II	99.8519	100	gw1.II.4176.1	489	0	At1g21065.1 68414.m02635 expressed protein	683	4e-72	gi|12083272|gb|AAG48795.1| unknown protein [Arabidopsis thaliana] ref|NP_564132.2| expressed protein [Arabidopsis thaliana] pir||F86343 hypothetical protein T22I11.11 - Arabidopsis thaliana gb|AAF80655.1| It is a member of an Uncharacterised protein famil	683	2e-70	gi|24010948|gb|BU832001.1|BU832001 T028C08 Populus apical shoot cDNA library Populus tremula x Populus tremuloides cDNA 5 prime, mRNA sequence	1213	0	672	97.9	PF01894.7	Uncharacterised protein family UPF0047	158	3.1e-44	124
WS01116_F01	EF144640	good	35	74	0	312	312	717	19	1160	LG_VIII	99.7295	99.7288	estExt_fgenesh4_pm.C_LG_VIII0374	268	1e-150	At1g69380.1 68414.m07964 expressed protein predicated by genscan+	179	2e-13	gi|18409257|ref|NP_564963.1| expressed protein [Arabidopsis thaliana] gb|AAG60106.1| hypothetical protein [Arabidopsis thaliana] gb|AAG52494.1| hypothetical protein; 13477-15179 [Arabidopsis thaliana]	179	1e-11	gi|24063033|gb|BU871509.1|BU871509 Q031D04 Populus flower cDNA library Populus trichocarpa cDNA 5 prime, mRNA sequence	466	1e-130	292	94.5	n.a.	No significant hit	0	99	0
WS01116_F11	EF144641	good	34	335	660	660	660	171	16	1219	LG_IV	100	99.8289	estExt_fgenesh4_pm.C_LG_IV0412	871	0	At5g39510.1 68418.m04784 vesicle transport v-SNARE 11 (VTI11) / vesicle soluble NSF attachment protein receptor VTI1a (VTI1A) identical to SP|Q9SEL6 Vesicle transport v-SNARE 11 (AtVTI11) (Vesicle transport v-SNARE protein VTI1a) (Vesicle soluble NSF attachment protein receptor VTI1a) (AtVTI1a) {Arabidopsis thaliana}	805	6e-86	gi|10177700|dbj|BAB11026.1| v-SNARE AtVTI1a [Arabidopsis thaliana] gb|AAM10306.1| AT5g39510/MUL8_190 [Arabidopsis thaliana] ref|NP_198767.1| vesicle transport v-SNARE 11 (VTI11) / vesicle soluble NSF attachment protein receptor VTI1a (VTI1A) [Arabidopsis	805	3e-84	gi|24060533|gb|BU869436.1|BU869436 M130A10 Populus flower cDNA library Populus trichocarpa cDNA 5 prime, mRNA sequence	1174	0	592	100	PF05008.4	Vesicle transport v-SNARE protein	194	3.6e-55	165
WS01116_F17	EF144642	good	34	204	1800	1800	1800	103	16	2160	LG_VI	100	100	eugene3.00060388	2044	0	At3g10200.1 68416.m01221 dehydration-responsive protein-related similar to early-responsive to dehydration stress ERD3 protein [Arabidopsis thaliana] GI:15320410; contains Pfam profile PF03141: Putative methyltransferase	2392	0	gi|28973663|gb|AAO64151.1| unknown protein [Arabidopsis thaliana] ref|NP_187631.2| dehydration-responsive protein-related [Arabidopsis thaliana]	2392	0	gi|38575203|gb|CK090878.1|CK090878 F029P41.3pR Populus flower cDNA library Populus trichocarpa cDNA clone F029P41 3', mRNA sequence	1489	0	834	97.7	PF03141.6	Putative methyltransferase	981	5.3e-292	536
WS01116_F19	EF144643	good	35	65	0	423	423	219	45	790	LG_XIV	99.8592	98.7306	eugene3.00141560	447	0	At2g47930.1 68415.m05993 hydroxyproline-rich glycoprotein family protein contains proline-rich extensin domains, INTERPRO:IPR002965	124	3e-07	gi|20197561|gb|AAM15130.1| expressed protein [Arabidopsis thaliana] gb|AAC63647.1| expressed protein [Arabidopsis thaliana] pir||C84921 hypothetical protein At2g47930 [imported] - Arabidopsis thaliana ref|NP_566114.1| hydroxyproline-rich glycoprotein fami	124	1e-05	gi|46949463|gb|CN549263.1|CN549263 GQ0244.B3_N11 GQ024 Populus trichocarpa x Populus deltoides cDNA clone GQ0244_N11 5', mRNA sequence	1096	0	646	96.1	n.a.	No significant hit	0	99	0
WS01116_G03	EF144644	good	31	186	504	504	504	135	16	875	scaffold_64	99.7585	99.6368	gw1.64.22.1	462	0	At2g32280.1 68415.m03946 expressed protein	619	1e-64	gi|3831471|gb|AAC69953.1| hypothetical protein [Arabidopsis thaliana] ref|NP_180787.1| expressed protein [Arabidopsis thaliana] pir||B84731 hypothetical protein At2g32280 [imported] - Arabidopsis thaliana gb|AAS47673.1| At2g32280 [Arabidopsis thaliana] db	619	6e-63	gi|24072331|gb|BU880807.1|BU880807 UM55TB03 Populus flower cDNA library Populus trichocarpa cDNA 5 prime, mRNA sequence	991	0	504	99.8	PF06749.2	Protein of unknown function (DUF1218)	159	1.2e-44	124
WS01116_G05	EF144645	good	33	89	963	963	963	142	16	1246	LG_VIII	99.7494	99.5812	estExt_fgenesh4_pg.C_LG_VIII0799	1060	0	At1g69400.1 68414.m07969 transducin family protein / WD-40 repeat family protein similar to mitotic checkpoint protein (GI:9294423) {Arabidopsis thaliana}; similar to mitotic checkpoint protein (BUB3) (SP:O43684) (Homo sapiens)	873	8e-94	gi|18409261|ref|NP_564965.1| transducin family protein / WD-40 repeat family protein [Arabidopsis thaliana]	873	4e-92	gi|56816520|gb|CX169096.1|CX169096 H07_69-8_15.ab1 leaf inoculated with Marssonia pathogen of Populus deltoides Populus deltoides cDNA, mRNA sequence	918	0	527	97.1	PF00400.19	WD domain, G-beta repeat	16	0.088	42
WS01116_G10	EF144646	good	32	63	510	510	510	232	16	856	LG_XVI	99.8762	100	estExt_fgenesh4_pm.C_LG_XVI0455	596	0	At3g08890.2 68416.m01035 expressed protein contains Pfam profile PF04398: Protein of unknown function, DUF538	734	6e-78	gi|6403495|gb|AAF07835.1| unknown protein [Arabidopsis thaliana] gb|AAM63170.1| unknown [Arabidopsis thaliana] ref|NP_566336.1| expressed protein [Arabidopsis thaliana] ref|NP_850544.1| expressed protein [Arabidopsis thaliana]	734	3e-76	gi|38572697|gb|CK088372.1|CK088372 A050P57.3pR Hybrid aspen plasmid library Populus tremula x Populus tremuloides cDNA clone A050P57 3', mRNA sequence	1243	0	730	96.8	PF04398.2	Protein of unknown function, DUF538	185	1.3e-52	174
WS01116_H02	EF144647	good	31	143	0	210	210	158	16	561	LG_VI	99.8054	100	eugene3.10640004	471	0	At5g06940.1 68418.m00784 leucine-rich repeat family protein contains protein kinase domain, Pfam:PF00069; contains leucine-rich repeats, Pfam:PF00560	61	3.3	No significant hit	0	99	gi|60697492|gb|DN487778.1|DN487778 R002H12.3pR Populus root cDNA library Populus tremula x Populus tremuloides cDNA clone R002H12 3', mRNA sequence	791	0	513	94.1	n.a.	No significant hit	0	99	0
WS01116_H11	EF144648	good	33	38	0	411	411	81	48	614	LG_XV	42.4015	95.1327	fgenesh4_pg.C_scaffold_2795000001	141	1e-74	At3g28770.1 68416.m03591 expressed protein	78	0.042	No significant hit	0	99	gi|60702322|gb|DN492132.1|DN492132 V049C11.3pR Populus male catkins cDNA library Populus trichocarpa cDNA clone V049C11 3', mRNA sequence	196	4e-49	215	87.2	n.a.	No significant hit	0	99	0
WS01116_H19	EF144649	good	31	65	984	984	984	235	16	1334	LG_XV	99.8446	99.6109	eugene3.00150364	1243	0	At1g18080.1 68414.m02238 WD-40 repeat family protein / auxin-dependent protein (ARCA) / guanine nucleotide-binding protein beta subunit, putative identical to SP|O24456 Guanine nucleotide-binding protein beta subunit-like protein (WD-40 repeat auxin-dependent protein ARCA) {Arabidopsis thaliana}; contains 7 WD-40 repeats (PF00400)	1394	1e-154	gi|1749825|emb|CAA96528.1| G protein beta-subunit-like protein [Nicotiana plumbaginifolia] pir||T16970 GTP-binding protein beta chain homolog - curled-leaved tobacco	1416	1e-155	gi|90191258|gb|DV466289.2|DV466289 MTUNUL1.P49.F10 NUL Populus fremontii x Populus angustifolia cDNA, mRNA sequence	1635	0	840	99.5	PF00400.19	WD domain, G-beta repeat	45	2.1e-10	42
WS01116_I12	EF144650	good	34	68	0	468	468	206	16	795	scaffold_263	99.4631	100	estExt_fgenesh4_pg.C_2630012	558	0	At3g05680.1 68416.m00634 expressed protein	66	1.6	No significant hit	0	99	gi|24061419|gb|BU870322.1|BU870322 Q011B03 Populus flower cDNA library Populus trichocarpa cDNA 5 prime, mRNA sequence	44.1	0.005	22	100	n.a.	No significant hit	0	99	0
WS01116_I14	EF144651	good	31	56	0	66	66	149	28	333	LG_VIII	95.1049	98.8971	eugene3.00130879	22	0.0008	At1g66220.1 68414.m07516 subtilase family protein contains similarity to subtilase; SP1 GI:9957714 from [Oryza sativa]; contains Pfam profiles: PF00082 Subtilase family (3 copies)	53	7.5	No significant hit	0	99	gi|60698114|gb|DN488332.1|DN488332 R050H10.3pR Populus root cDNA library Populus tremula x Populus tremuloides cDNA clone R050H10 3', mRNA sequence	38.2	0.12	23	95.6	n.a.	No significant hit	0	99	0
WS01116_I15	EF144652	good	31	395	0	84	84	28	16	557	LG_I	99.8039	99.8035	estExt_fgenesh4_pm.C_LG_I0696	185	1e-101	No significant hit	0	99	No significant hit	0	99	gi|24076688|gb|BU885171.1|BU885171 R021F07 Populus root cDNA library Populus tremula x Populus tremuloides cDNA 5 prime, mRNA sequence	714	0	440	95.4	n.a.	No significant hit	0	99	0
WS01116_I24	EF144653	good	33	287	705	705	705	223	16	1267	LG_XIII	99.9179	100	estExt_fgenesh4_pm.C_LG_XIII0424	1191	0	At4g28190.1 68417.m04041 expressed protein	1033	1e-112	gi|26449315|dbj|BAC41785.1| unknown protein [Arabidopsis thaliana] ref|NP_567799.1| expressed protein [Arabidopsis thaliana]	1033	1e-110	gi|38596260|gb|CK111935.1|CK111935 V060C04 Populus male catkins cDNA library Populus trichocarpa cDNA clone V060C04 5', mRNA sequence	1592	0	847	99.1	n.a.	No significant hit	0	99	0
WS01116_J05	EF144654	good	31	102	0	63	63	155	21	375	LG_I	100	100	estExt_fgenesh4_pm.C_LG_IX0565	165	4e-89	No significant hit	0	99	No significant hit	0	99	gi|38581121|gb|CK096796.1|CK096796 UB27CPA12.3pR Populus active cambium cDNA library Populus tremula cDNA clone UB27CPA12 3', mRNA sequence	190	2e-47	174	89.6	n.a.	No significant hit	0	99	0
WS01116_J07	EF144655	good	35	211	465	465	465	214	16	944	LG_XI	99.888	99.3274	gw1.XI.3751.1	407	0	At2g33845.1 68415.m04154 DNA-binding protein-related contains weak similarity to G-quartet DNA binding protein 3 [Tetrahymena thermophila] gi|4583503|gb|AAD25098	525	1e-53	gi|34904470|ref|NP_913582.1| OSJNBa0086P08.14 [Oryza sativa (japonica cultivar-group)] dbj|BAB17204.1| unknown protein [Oryza sativa (japonica cultivar-group)]	526	4e-52	gi|24010965|gb|BU832009.1|BU832009 T028D05 Populus apical shoot cDNA library Populus tremula x Populus tremuloides cDNA 5 prime, mRNA sequence	1066	0	586	97.9	PF01336.12	OB-fold nucleic acid binding domain	10	0.28	100
WS01116_J22	EF144656	good	29	269	1002	1002	1002	246	16	1565	LG_V	99.9342	100	estExt_fgenesh4_pm.C_LG_V0111	1205	0	At4g39390.2 68417.m05576 transporter-related low similarity to glucose-6-phosphate/phosphate-translocator precursor [Solanum tuberosum] GI:2997593	1173	1e-128	gi|23296523|gb|AAN13117.1| unknown protein [Arabidopsis thaliana] gb|AAM13878.1| unknown protein [Arabidopsis thaliana] ref|NP_849527.1| transporter-related [Arabidopsis thaliana] ref|NP_568059.1| transporter-related [Arabidopsis thaliana]	1173	1e-127	gi|46838809|gb|CN520440.1|CN520440 GQ0107.B3_E23 GQ010 Populus trichocarpa x Populus deltoides cDNA clone GQ0107_E23 5', mRNA sequence	1421	0	795	97.1	PF03151.6	Domain of unknown function, DUF250	157	4.7e-44	165
WS01116_J23	EF144657	good	31	75	438	438	438	199	16	762	LG_VIII	99.021	99.2938	estExt_fgenesh4_pg.C_LG_VIII1658	617	0	At1g70600.1 68414.m08133 60S ribosomal protein L27A (RPL27aC) identical to 60S ribosomal protein L27A GB:P49637 [Arabidopsis thaliana]	640	4e-67	gi|1107487|emb|CAA63025.1| 60S ribosomal protein L27a [Arabidopsis thaliana] gb|AAM10305.1| At1g70600/F5A18_22 [Arabidopsis thaliana] ref|NP_177217.1| 60S ribosomal protein L27A (RPL27aC) [Arabidopsis thaliana] gb|AAK82491.1| At1g70600/F5A18_22 [Arabidops	640	2e-65	gi|24103219|gb|BU892154.1|BU892154 P060A09 Populus petioles cDNA library Populus tremula cDNA 5 prime, mRNA sequence	1207	0	645	98.6	PF00256.11	Ribosomal protein L15	41	2.7e-09	37
WS01116_K07	EF144658	good	32	40	213	177	177	344	16	612	scaffold_188	99.8227	100	estExt_Genewise1_v1.C_1880001	523	0	At2g34585.1 68415.m04249 expressed protein	236	2e-20	gi|25408337|pir||D84758 hypothetical protein At2g34580 [imported] - Arabidopsis thaliana	236	8e-19	gi|60711525|gb|DN501335.1|DN501335 UM86TE03.5pR Populus female catkins cDNA library Populus trichocarpa cDNA clone UM86TE03 5', mRNA sequence	1005	0	544	97.9	n.a.	No significant hit	0	99	0
WS01116_K09	EF144659	truncated_at_5	32	0	152	69	152	180	16	383	LG_I	100	99.403	fgenesh4_pg.C_LG_I000592	155	4e-83	At1g11680.1 68414.m01341 obtusifoliol 14-demethylase (CYP51) identical to obtusifoliol 14-demethylase (GI:14624983) [Arabidopsis thaliana]	236	7e-21	gi|20258897|gb|AAM14142.1| putative obtusifoliol 14-alpha demethylase [Arabidopsis thaliana] gb|AAK92797.1| putative obtusifoliol 14-alpha demethylase [Arabidopsis thaliana] gb|AAM61085.1| putative obtusifoliol 14-alpha demethylase [Arabidopsis thaliana]	236	3e-19	gi|46842913|gb|CN524544.1|CN524544 GQ015M17.T3_B11 GQ015 Populus trichocarpa x Populus deltoides cDNA clone GQ015M17_B11 5', mRNA sequence	375	1e-103	214	96.7	n.a.	No significant hit	0	99	0
[truncated: 4,029 more rows]
