# Supplementary material for: Analysis of 4,664 high-quality sequence-finished poplar full-length cDNA clones and their utility for the discovery of genes responding to insect feeding
Source: BMC Genomics. 2008 Jan 29;9:57. doi: 10.1186/1471-2164-9-57 (PMC2270264; doi:10.1186/1471-2164-9-57)
Supplement: Additional file 2 — Microarray dataset. Poplar FLcDNAs mapped to the genome-wide transcript profile of poplar leaves 24 h after the onset of forest tent caterpillar feeding using a 15.5 K array. [file 1471-2164-9-57-S2.xls]

## Sheet: Sheet1
Supplemental Table 2. Poplar FLcDNAs mapped to the genome-wide transcript profile of poplar leaves 24h after the onset of forest tent caterpillar feeding using a 15.5K array.
Data provided include: array ID, poplar FLcDNAs mapped to the 15.5K array by BLASTN at > 95% identity over > 95% of alignment length, sequence similarity to the TAIR Arabidopsis peptide set by BLASTX (expect value < 1e-5) for individual poplar ESTs, Arabidopsis Gene Index (AGI) number, fold-change (FC) and standard error (SE) between treatment and control, p values (P), and q values (Q), for the …
							Individual tree analysis
Array ID	Mapped FLcDNAs	GenBank IDs for FLcDNAs	A. thaliana Match (AGI no.)	A. thaliana Match Description	E value	Match Length (bp)	H vs. C-FC	H vs. C-SE	H vs. C-P	H vs. C-Q
WS0152_K23	n.a.	n.a.	At4g29905	At4g29905.1 68417.m04255 expressed protein	3e-10	150	65.956	0.167	6.94427e-09	3.12096e-06
WS0151_M13	WS0131_K04, WS0133_O14,	EF148503, EF148554,	At1g17860	At1g17860.1 68414.m02210 trypsin and protease inhibitor family protein / Kunitz family protein similar to LeMir (miraculin homolog) GI:2654440 from [Lycopersicon esculentum], tumor-related protein [Nicotiana tabacum] GI:1762933; contains Pfam profile PF00197: Trypsin and protease inhibitor	2e-08	501	60.407	0.105	2.09521e-10	3.50305e-07
WS0146_J02	n.a.	n.a.	At3g12500	At3g12500.1 68416.m01556 basic endochitinase identical to basic endochitinase precursor SP:P19171 from [Arabidopsis thaliana]	6e-25	375	60.346	0.159	5.40616e-09	2.6668e-06
WS0132_F23	WS0133_O14, WS0131_K04,	EF148554, EF148503,		No significant hit	99	0	50.258	0.188	2.9848e-08	4.95756e-06
WS01223_A18	n.a.	n.a.	At1g60490	At1g60490.1 68414.m06810 phosphatidylinositol 3-kinase (PI3K) identical to SP|P42339 Phosphatidylinositol 3-kinase (EC 2.7.1.137) (PI3-kinase) (PtdIns-3- kinase) (PI3K) {Arabidopsis thaliana}	2e-45	735	48.964	0.092	1.04245e-10	2.65488e-07
WS0134_B13	WS0134_B13,	EF148557,	At1g17860	At1g17860.1 68414.m02210 trypsin and protease inhibitor family protein / Kunitz family protein similar to LeMir (miraculin homolog) GI:2654440 from [Lycopersicon esculentum], tumor-related protein [Nicotiana tabacum] GI:1762933; contains Pfam profile PF00197: Trypsin and protease inhibitor	6e-27	459	46.201	0.159	9.28013e-09	3.37633e-06
WS0133_J21	n.a.	n.a.		No significant hit	99	0	45.456	0.222	1.34421e-07	1.35134e-05
WS0212_I21	n.a.	n.a.	At4g33090	At4g33090.1 68417.m04715 aminopeptidase M similar to SP|Q11011 Puromycin-sensitive aminopeptidase (EC 3.4.11.-) (PSA) {Mus musculus}; contains Pfam profile PF01433: Peptidase family M1	3e-66	444	41.648	0.126	1.89591e-09	1.44853e-06
WS0124_K08	n.a.	n.a.	At5g18280	At5g18280.1 68418.m02149 apyrase (APY2) identical to apyrase GI:6006801, GI:7672685 from [Arabidopsis thaliana]	6e-20	246	40.922	0.17	2.06146e-08	4.29544e-06
WS01120_K16	n.a.	n.a.		No significant hit	99	0	39.764	0.102	3.74007e-10	4.76255e-07
WS0133_N23	WS0133_N23,	EF148553,	At1g17860	At1g17860.1 68414.m02210 trypsin and protease inhibitor family protein / Kunitz family protein similar to LeMir (miraculin homolog) GI:2654440 from [Lycopersicon esculentum], tumor-related protein [Nicotiana tabacum] GI:1762933; contains Pfam profile PF00197: Trypsin and protease inhibitor	7e-08	483	38.818	0.179	3.36299e-08	5.45745e-06
WS0205_I02	n.a.	n.a.	At5g51560	At5g51560.1 68418.m06393 leucine-rich repeat transmembrane protein kinase, putative	2e-57	507	38.226	0.194	6.68551e-08	8.37367e-06
WS0133_I11	n.a.	n.a.	At1g17860	At1g17860.1 68414.m02210 trypsin and protease inhibitor family protein / Kunitz family protein similar to LeMir (miraculin homolog) GI:2654440 from [Lycopersicon esculentum], tumor-related protein [Nicotiana tabacum] GI:1762933; contains Pfam profile PF00197: Trypsin and protease inhibitor	3e-06	300	37.922	0.165	1.93118e-08	4.29544e-06
WS01211_J20	n.a.	n.a.	At5g10780	At5g10780.1 68418.m01253 expressed protein HSPC184, Homo sapiens, EMBL:AF151018	7e-13	108	35.661	0.15	1.03852e-08	3.56195e-06
WS0146_L23	n.a.	n.a.	At4g24340	At4g24340.1 68417.m03493 phosphorylase family protein contains Pfam PF01048: Phosphorylase family	3e-29	561	33.352	0.177	4.42516e-08	6.76192e-06
WS0156_N20	n.a.	n.a.	At5g58990	At5g58990.1 68418.m07390 expressed protein	2e-41	354	33.039	0.152	1.35641e-08	3.88847e-06
WS0134_G14	n.a.	n.a.		No significant hit	99	0	32.317	0.09	2.29248e-10	3.50305e-07
WS02011_G16	n.a.	n.a.	At1g17860	At1g17860.1 68414.m02210 trypsin and protease inhibitor family protein / Kunitz family protein similar to LeMir (miraculin homolog) GI:2654440 from [Lycopersicon esculentum], tumor-related protein [Nicotiana tabacum] GI:1762933; contains Pfam profile PF00197: Trypsin and protease inhibitor	5e-32	543	32.186	0.147	1.08783e-08	3.56195e-06
WS0151_C13	n.a.	n.a.		No significant hit	99	0	32.093	0.107	8.9213e-10	8.52018e-07
WS0212_O01	n.a.	n.a.	At4g36980	At4g36980.1 68417.m05240 expressed protein	2e-19	189	30.103	0.098	5.28225e-10	5.76543e-07
WS0147_A04	n.a.	n.a.		No significant hit	99	0	30.073	0.177	5.5566e-08	7.59e-06
WS0121_N15	n.a.	n.a.		No significant hit	99	0	30.052	0.178	5.7413e-08	7.59e-06
WS0124_G12	WS0124_G12,	EF147703,	At4g25150	At4g25150.1 68417.m03620 acid phosphatase, putative similar to acid phosphatase-1(1); Apase-1(1) [Lycopersicon esculentum] GI:7705154, acid phosphatase [Glycine max] GI:3341443; contains Pfam profile PF03767: HAD superfamily (subfamily IIIB) phosphatase	3e-53	510	29.097	0.126	4.08517e-09	2.2388e-06
WS0141_I19	n.a.	n.a.		No significant hit	99	0	28.85	0.152	1.82149e-08	4.29544e-06
WS0145_I01	n.a.	n.a.	At1g12520	At1g12520.1 68414.m01449 superoxide dismutase copper chaperone, putative similar to copper chaperone for superoxide dismutase [Homo sapiens] gi|2431868|gb|AAC51764	5e-36	303	28.745	0.199	1.53908e-07	1.50674e-05
WS01223_D01	WS01223_D01,	EF146918,	At1g74320	At1g74320.1 68414.m08606 choline kinase, putative similar to GmCK2p choline kinase gi|1438881|gb|AAC49375	2e-80	615	28.478	0.122	3.29469e-09	2.0977e-06
WS01118_E01	n.a.	n.a.	At1g04240	At1g04240.1 68414.m00415 auxin-responsive protein / indoleacetic acid-induced protein 3 (IAA3) identical to SP|Q38822 Auxin-responsive protein IAA3 (Indoleacetic acid-induced protein 3) {Arabidopsis thaliana}; EST gb|T04296 comes from this gene	3e-35	252	28.34	0.228	4.51806e-07	3.08209e-05
WS0212_O05	n.a.	n.a.	At2g24520	At2g24520.1 68415.m02929 ATPase, plasma membrane-type, putative / proton pump, putative strong similarity to P-type H(+)-transporting ATPase from [Phaseolus vulgaris] GI:758250, [Lycopersicon esculentum] GI:1621440, SP|Q03194 {Nicotiana plumbaginifolia}, [Solanum tuberosum] GI:435001; contains InterPro accession IPR001757: ATPase, E1-E2 type	3e-97	591	28.139	0.153	2.07411e-08	4.29544e-06
WS0214_B03	n.a.	n.a.		No significant hit	99	0	27.839	0.148	1.59132e-08	4.29544e-06
WS0212_C15	n.a.	n.a.	At5g12950	At5g12950.1 68418.m01485 expressed protein putative secreted protein SCF41.30c, Streptomyces coelicolor, EMBL:SCF41_30	2e-38	306	27.772	0.169	4.56248e-08	6.78786e-06
WS0134_E16	WS0134_E16,	EF148571,	At4g24340	At4g24340.1 68417.m03493 phosphorylase family protein contains Pfam PF01048: Phosphorylase family	6e-13	282	27.418	0.149	1.78332e-08	4.29544e-06
WS0178_L22	n.a.	n.a.	At5g16800	At5g16800.2 68418.m01967 GCN5-related N-acetyltransferase (GNAT) family protein very low similarity to SP|P39909 Spermine/spermidine acetyltransferase (EC 2.3.1.57) {Bacillus subtilis}; contains Pfam profile PF00583: acetyltransferase, GNAT family	1e-52	480	27.173	0.155	2.44723e-08	4.35065e-06
WS01120_O24	WS01120_O24,	EF145143,	At4g07960	At4g07960.1 68417.m01276 glycosyl transferase family 2 protein similar to cellulose synthase from Agrobacterium tumeficiens [gi:710492] and Agrobacterium radiobacter [gi:710493]; contains Pfam glycosyl transferase, group 2 family protein domain PF00535	4e-13	168	26.433	0.147	1.71517e-08	4.29544e-06
WS01211_H19	WS01211_H19,	EF146657,		No significant hit	99	0	26.086	0.138	1.11889e-08	3.56195e-06
WS0126_N22	n.a.	n.a.	At1g17860	At1g17860.1 68414.m02210 trypsin and protease inhibitor family protein / Kunitz family protein similar to LeMir (miraculin homolog) GI:2654440 from [Lycopersicon esculentum], tumor-related protein [Nicotiana tabacum] GI:1762933; contains Pfam profile PF00197: Trypsin and protease inhibitor	3e-09	213	25.971	0.175	7.25982e-08	8.80432e-06
WS0121_J16	WS0122_N13,	EF147347,	At4g24350	At4g24350.1 68417.m03494 phosphorylase family protein contains Pfam PF01048: Phosphorylase family	2e-15	447	25.498	0.183	1.07423e-07	1.15598e-05
WS0156_L05	n.a.	n.a.	At5g59440	At5g59440.1 68418.m07449 thymidylate kinase family protein similar to thymidylate kinase GI:291900	1e-58	456	25.283	0.211	3.33411e-07	2.47316e-05
WS0132_D18	WS0131_K04, WS0133_O14,	EF148503, EF148554,	At1g17860	At1g17860.1 68414.m02210 trypsin and protease inhibitor family protein / Kunitz family protein similar to LeMir (miraculin homolog) GI:2654440 from [Lycopersicon esculentum], tumor-related protein [Nicotiana tabacum] GI:1762933; contains Pfam profile PF00197: Trypsin and protease inhibitor	2e-07	363	24.686	0.194	1.83433e-07	1.62964e-05
WS0151_P02	n.a.	n.a.		No significant hit	99	0	24.28	0.156	3.42863e-08	5.45745e-06
WS0178_N24	n.a.	n.a.	At2g29420	At2g29420.1 68415.m03575 glutathione S-transferase, putative	4e-27	465	24.253	0.235	8.47395e-07	4.79582e-05
WS0205_P08	n.a.	n.a.	At4g38650	At4g38650.1 68417.m05471 glycosyl hydrolase family 10 protein similar to tapetum specific protein GI:3885492 from [Zea mays]	2e-46	441	23.807	0.216	4.60816e-07	3.11573e-05
WS0158_C23	n.a.	n.a.		No significant hit	99	0	23.729	0.201	2.64116e-07	2.08034e-05
WS0143_A03	n.a.	n.a.	At3g12500	At3g12500.1 68416.m01556 basic endochitinase identical to basic endochitinase precursor SP:P19171 from [Arabidopsis thaliana]	4e-75	693	23.627	0.215	4.45177e-07	3.06422e-05
WS0175_E19	n.a.	n.a.		No significant hit	99	0	22.859	0.461	0.000138949	0.00145426
WS0141_P05	WS0132_K10, WS0134_J14, WS0133_K20,	EF148516, EF148597, EF148543,	At1g73325	At1g73325.1 68414.m08487 trypsin and protease inhibitor family protein / Kunitz family protein similar to Dr4 [Arabidopsis thaliana] GI:469114; contains Pfam profile PF00197: Trypsin and protease inhibitor	2e-09	498	22.707	0.194	2.26663e-07	1.90305e-05
WS0156_N01	n.a.	n.a.	At3g01680	At3g01680.1 68416.m00099 expressed protein	5e-38	435	22.363	0.145	2.38043e-08	4.35065e-06
WS0162_N14	n.a.	n.a.	At2g38020	At2g38020.1 68415.m04667 vacuoleless1 (VCL1) contains Pfam profiles: PF04841 Vps16, N-terminal region, PF04840: Vps16, C-terminal region; identical to cDNA VCL1 (VCL1) GI:13877132	2e-71	576	22.109	0.146	2.5109e-08	4.35065e-06
WS0155_F16	n.a.	n.a.		No significant hit	99	0	20.874	0.125	8.89928e-09	3.37633e-06
WS0158_I04	n.a.	n.a.		No significant hit	99	0	20.872	0.233	1.134e-06	6.04449e-05
WS0134_O15	n.a.	n.a.		No significant hit	99	0	20.419	0.2	3.70266e-07	2.61939e-05
WS0157_D04	n.a.	n.a.		No significant hit	99	0	20.39	0.179	1.55795e-07	1.50674e-05
WS0141_A03	n.a.	n.a.	At5g39410	At5g39410.1 68418.m04774 expressed protein	3e-42	405	19.518	0.191	2.90131e-07	2.23785e-05
WS0163_F04	n.a.	n.a.	At2g32400	At2g32400.1 68415.m03959 glutamate receptor family protein (GLR3.7) (GLR5) identical to Glr5 [Arabidopsis thaliana] gi|6644388|gb|AAF21042; plant glutamate receptor family, PMID:11379626	3e-56	624	18.488	0.188	2.97388e-07	2.24964e-05
WS0162_E17	n.a.	n.a.		No significant hit	99	0	17.887	0.187	3.06277e-07	2.29417e-05
WS01212_L05	n.a.	n.a.	At1g72520	At1g72520.1 68414.m08386 lipoxygenase, putative similar to lipoxygenase gi:1495804 [Solanum tuberosum], gi:1654140 [Lycopersicon esculentum], GB:CAB56692 [Arabidopsis thaliana]	1e-51	597	17.688	0.175	1.90101e-07	1.65049e-05
WS01127_I02	n.a.	n.a.	At2g26730	At2g26730.1 68415.m03206 leucine-rich repeat transmembrane protein kinase, putative	2e-31	303	17.286	0.172	1.74659e-07	1.56994e-05
WS01118_D16	WS01118_D16,	EF144781,		No significant hit	99	0	16.824	0.227	1.65988e-06	7.73291e-05
WS0151_J12	n.a.	n.a.	At3g04080	At3g04080.1 68416.m00432 apyrase (APY1) identical to apyrase (Atapy1) GI:6002631 from [Arabidopsis thaliana]	2e-28	495	16.809	0.173	1.98131e-07	1.70088e-05
WS0162_C15	n.a.	n.a.	At2g01270	At2g01270.1 68415.m00040 thioredoxin family protein low similarity to quiescin [Homo sapiens] GI:13257405; contains Pfam profiles PF00085: Thioredoxin, PF04777: Erv1 / Alr family	2e-41	456	16.572	0.363	5.60515e-05	0.000796004
WS0157_D21	n.a.	n.a.		No significant hit	99	0	16.551	0.237	2.36126e-06	0.000102964
WS0168_C17	WS01119_J20,	EF144899,		No significant hit	99	0	16.007	0.177	2.78067e-07	2.16787e-05
WS0178_O22	n.a.	n.a.	At1g15780	At1g15780.1 68414.m01893 expressed protein	6e-39	345	15.754	0.143	5.58319e-08	7.59e-06
WS01119_E18	WS01119_E18,	EF144877,	At5g61770	At5g61770.1 68418.m07750 brix domain-containing protein contains Pfam domain, PF04427: Brix domain	1e-17	189	15.737	0.227	1.97382e-06	9.03029e-05
WS0154_K17	n.a.	n.a.		No significant hit	99	0	15.673	0.205	8.97084e-07	4.93769e-05
WS0133_B24	WS0133_K20, WS0132_K10, WS0134_J14,	EF148543, EF148516, EF148597,		No significant hit	99	0	15.579	0.148	7.4641e-08	8.80928e-06
WS01212_I15	n.a.	n.a.		No significant hit	99	0	15.554	0.233	2.44868e-06	0.000103937
WS0141_H08	n.a.	n.a.	At3g12500	At3g12500.1 68416.m01556 basic endochitinase identical to basic endochitinase precursor SP:P19171 from [Arabidopsis thaliana]	1e-91	744	15.37	0.126	2.12563e-08	4.29544e-06
WS0155_A20	n.a.	n.a.		No significant hit	99	0	15.112	0.227	2.20511e-06	9.71645e-05
WS0156_A09	n.a.	n.a.	At2g30080	At2g30080.1 68415.m03660 metal transporter, putative (ZIP6) identical to putative metal transporter ZIP6 [Arabidopsis thaliana] gi|17385786|gb|AAL38433; similar to zinc transporter protein ZIP1 [Glycine max] gi|15418778|gb|AAK37761; member of the Zinc (Zn2+)-Iron (Fe2+) permease (ZIP) family, PMID:11500563	9e-51	420	14.924	0.206	1.0849e-06	5.83731e-05
WS0144_M15	n.a.	n.a.	At3g17210	At3g17210.1 68416.m02198 stable protein 1-related similar to stable protein 1 (GI:13445204) [Populus tremula] PMID:12376651; similar to pop3 peptide GB:AAC26526 from [Populus balsamifera subsp. trichocarpa X Populus deltoides]	6e-36	327	14.914	0.209	1.20167e-06	6.20345e-05
WS0151_B14	n.a.	n.a.	At1g73090	At1g73090.1 68414.m08451 expressed protein	3e-38	306	14.468	0.123	2.13639e-08	4.29544e-06
WS01223_F23	n.a.	n.a.	At3g10230	At3g10230.1 68416.m01224 lycopene beta cyclase (LYC) identical to lycopene beta cyclase GI:1399183|GB:AAB53337 [Arabidopsis thaliana]	1e-64	630	14.463	0.116	1.37414e-08	3.88847e-06
WS0155_D02	WS0138_H02, WS01212_J10, WS0114_P14,	EF148810, EF146712, EF146019,	At1g13280	At1g13280.1 68414.m01542 allene oxide cyclase family protein similar to ERD12 [GI:15320414], allene oxide cyclase GI:8977961 from [Lycopersicon esculentum]; contains Pfam profile PF06351: Allene oxide cyclase	3e-69	576	14.429	0.191	6.57192e-07	4.04931e-05
WS0145_B07	n.a.	n.a.	At5g42650	At5g42650.1 68418.m05193 allene oxide synthase (AOS) / hydroperoxide dehydrase / cytochrome P450 74A (CYP74A) identical to Allene oxide synthase, chloroplast precursor (Hydroperoxide dehydrase) (Cytochrome P450 74A) (SP:Q96242) {Arabidopsis thaliana}	1e-25	213	14.197	0.168	2.63334e-07	2.08034e-05
WS0151_F17	n.a.	n.a.	At3g04080	At3g04080.1 68416.m00432 apyrase (APY1) identical to apyrase (Atapy1) GI:6002631 from [Arabidopsis thaliana]	4e-28	504	13.868	0.254	6.57984e-06	0.00020353
WS0168_D19	n.a.	n.a.	At5g56170	At5g56170.1 68418.m07007 expressed protein contains similarity to GPI-anchored protein	2e-51	498	13.864	0.193	8.19726e-07	4.74466e-05
WS0152_M24	WS0128_J15,	EF148194,	At5g24165	At5g24165.1 68418.m02843 expressed protein	2e-18	234	13.797	0.184	5.71823e-07	3.67134e-05
WS01118_N14	WS01118_N14,	EF144837,	At5g53300	At5g53300.2 68418.m06625 ubiquitin-conjugating enzyme 10 (UBC10) E2; identical to gi:297877, SP:P35133	1e-21	141	13.286	0.163	2.53554e-07	2.06088e-05
WS0202_J15	n.a.	n.a.	At3g12500	At3g12500.1 68416.m01556 basic endochitinase identical to basic endochitinase precursor SP:P19171 from [Arabidopsis thaliana]	5e-10	174	13.196	0.213	2.02291e-06	9.19978e-05
WS0157_H08	n.a.	n.a.	At3g45140	At3g45140.1 68416.m04872 lipoxygenase (LOX2) identical to SP|P38418	2e-49	408	13.119	0.189	8.19725e-07	4.74466e-05
WS0143_I08	n.a.	n.a.	At3g25180	At3g25180.1 68416.m03144 cytochrome P450 family protein similar to cytochrome P450 monooxygenase GB:AAC49188 [Pisum sativum]; contains Pfam profile: PF00067 cytochrome P450	5e-76	663	12.982	0.142	9.05619e-08	1.04226e-05
WS0145_D05	n.a.	n.a.		No significant hit	99	0	12.696	0.225	3.36418e-06	0.000126166
WS0206_F04	n.a.	n.a.		No significant hit	99	0	12.628	0.25	7.60013e-06	0.000215064
WS01127_N03	n.a.	n.a.	At3g44340	At3g44340.1 68416.m04764 sec23/sec24 transport family protein contains Pfam domains PF04811: Sec23/Sec24 trunk domain, PF04815: Sec23/Sec24 helical domain and PF04810: Sec23/Sec24 zinc finger	7e-39	435	12.538	0.182	6.892e-07	4.14622e-05
WS01212_M19	WS0128_D22,	EF148166,	At1g33730	At1g33730.1 68414.m04170 cytochrome P450, putative Similar to cytochrome P450 76C2 (SP:O64637)[Arabidopsis thaliana]; contains Pfam profile: PF00067 cytochrome P450	1e-41	423	12.392	0.403	0.000245513	0.00215609
WS0142_K21	n.a.	n.a.	At3g12500	At3g12500.1 68416.m01556 basic endochitinase identical to basic endochitinase precursor SP:P19171 from [Arabidopsis thaliana]	1e-55	456	12.214	0.15	1.69318e-07	1.56922e-05
WS0145_H14	n.a.	n.a.		No significant hit	99	0	12.167	0.14	9.9806e-08	1.12139e-05
WS0146_N22	n.a.	n.a.		No significant hit	99	0	12.133	0.145	1.33362e-07	1.35134e-05
WS0152_I09	n.a.	n.a.		No significant hit	99	0	12.073	0.242	6.841e-06	0.000208729
WS0171_K21	n.a.	n.a.	At3g58030	At3g58030.3 68416.m06469 zinc finger (C3HC4-type RING finger) family protein contains Pfam profile: PF00097 zinc finger, C3HC4 type (RING finger)	6e-19	495	11.965	0.112	1.87985e-08	4.29544e-06
WS01211_N06	WS0118_O23, WS01120_C16, WS01111_N04,	EF146529, EF145089, EF144607,	At1g76180	At1g76180.1 68414.m08846 dehydrin (ERD14) identical to SP|P42763 Dehydrin ERD14 {Arabidopsis thaliana}	5e-10	495	11.849	0.214	2.81708e-06	0.000114486
WS0132_A15	WS01313_N19,	EF148368,	At2g31100	At2g31100.1 68415.m03798 lipase, putative similar to lipase [Dianthus caryophyllus] GI:4103627; contains Pfam profile PF01764: Lipase (class 3)	3e-42	432	11.688	0.329	7.1763e-05	0.000946962
WS0209_O17	n.a.	n.a.	At4g37235	At4g37235.1 68417.m05271 expressed protein	9e-33	249	11.466	0.17	5.33846e-07	3.54674e-05
WS0144_C22	n.a.	n.a.	At5g05340	At5g05340.1 68418.m00575 peroxidase, putative similar to peroxidase [Nicotiana tabacum] gi|5381253|dbj|BAA82306; similar to Peroxidase P7 [Brassica rapa (Turnip)] SWISS-PROT:P00434	6e-82	618	11.257	0.09	4.10235e-09	2.2388e-06
WS0205_D24	n.a.	n.a.	At5g42020	At5g42020.2 68418.m05116 luminal binding protein 2 (BiP-2) (BP2) similar to SWISS-PROT: Q39043; GI:1303695; luminal binding protein (BiP) [Arabidopsis thaliana]	5e-06	69	10.724	0.05	4.34292e-11	2.51827e-07
WS0178_P09	n.a.	n.a.		No significant hit	99	0	10.687	0.209	3.34303e-06	0.000126166
WS02012_C07	n.a.	n.a.	At1g17380	At1g17380.1 68414.m02120 expressed protein	1e-09	117	10.559	0.189	1.62308e-06	7.65482e-05
WS01212_B20	WS0128_L03,	EF148205,	At4g39230	At4g39230.1 68417.m05553 isoflavone reductase, putative similar to allergenic isoflavone reductase-like protein Bet v 6.0102 [Betula pendula][GI:10764491]; contains Pfam profile PF02716: Isoflavone reductase	4e-37	516	10.493	0.262	1.87263e-05	0.000389849
WS0214_H20	n.a.	n.a.	At5g22860	At5g22860.1 68418.m02672 serine carboxypeptidase S28 family protein contains Pfam profile: PF05577 serine carboxypeptidase S28	1e-38	357	10.489	0.228	6.85718e-06	0.000208729
WS0214_N24	n.a.	n.a.	At2g14095	At2g14095.1 68415.m01569 expressed protein	7e-08	246	9.787	0.273	3.21564e-05	0.000542433
WS0154_A06	n.a.	n.a.	At1g22410	At1g22410.1 68414.m02802 2-dehydro-3-deoxyphosphoheptonate aldolase, putative / 3-deoxy-D-arabino-heptulosonate 7-phosphate synthase, putative / DAHP synthetase, putative similar to 3-deoxy-D-arabino-heptulosonate 7-phosphate GI:170224 from [Nicotiana tabacum], SP|P21357 from Solanum tuberosum; contains Pfam Class-II DAHP synthetase family domain PF01474	1e-12	114	9.434	0.232	1.09029e-05	0.000273562
WS0158_I19	n.a.	n.a.		No significant hit	99	0	9.255	0.33	0.000146143	0.00149876
WS0122_C03	WS0122_C03,	EF147271,		No significant hit	99	0	9.2	0.263	2.98395e-05	0.000515594
WS0152_F15	n.a.	n.a.	At2g35690	At2g35690.1 68415.m04377 acyl-CoA oxidase, putative strong similarity to acyl-CoA oxidase [Arabidopsis thaliana] GI:3044214	3e-82	597	9.175	0.15	4.24182e-07	2.97328e-05
WS0162_H06	n.a.	n.a.		No significant hit	99	0	8.93	0.388	0.000487053	0.00336763
WS0212_J03	n.a.	n.a.	At4g27300	At4g27300.1 68417.m03917 S-locus protein kinase, putative similar to receptor protein kinase [Ipomoea trifida] gi|836954|gb|AAC23542; contains S-locus glycoprotein family domain, Pfam:PF00954	4e-43	363	8.883	0.117	7.04389e-08	8.68023e-06
WS0113_H20	WS0113_H20,	EF145803,		No significant hit	99	0	8.857	0.153	5.85117e-07	3.72539e-05
WS0186_O12	n.a.	n.a.	At3g21760	At3g21760.1 68416.m02745 UDP-glucoronosyl/UDP-glucosyl transferase family protein contains Pfam profile: PF00201 UDP-glucoronosyl and UDP-glucosyl transferase	8e-65	651	8.816	0.227	1.16519e-05	0.000284421
WS0144_L07	n.a.	n.a.	At3g02090	At3g02090.1 68416.m00174 mitochondrial processing peptidase beta subunit, putative similar to mitochondrial processing peptidase beta subunit, mitochondrial precursor, Beta-MPP [Human] SWISS-PROT:O75439	1e-94	612	8.676	0.274	4.87121e-05	0.00072127
WS0148_N17	n.a.	n.a.		No significant hit	99	0	8.423	0.083	5.58471e-09	2.6668e-06
WS0204_F07	n.a.	n.a.	At1g19180	At1g19180.1 68414.m02387 expressed protein	5e-14	222	8.331	0.193	4.20458e-06	0.000150818
WS01218_F19	n.a.	n.a.	At1g50740	At1g50740.1 68414.m05706 expressed protein contains Pfam profile PF03647: Uncharacterised protein family (UPF0136)	1e-26	234	8.3	0.302	0.000111595	0.00126501
WS0214_K07	n.a.	n.a.		No significant hit	99	0	8.244	0.225	1.34834e-05	0.000316004
WS0168_K11	n.a.	n.a.		No significant hit	99	0	8.206	0.219	1.12432e-05	0.000278901
WS0214_F17	n.a.	n.a.	At3g45140	At3g45140.1 68416.m04872 lipoxygenase (LOX2) identical to SP|P38418	1e-51	609	8.172	0.185	3.30573e-06	0.000126166
WS0162_F21	n.a.	n.a.	At5g47060	At5g47060.1 68418.m05799 senescence-associated protein-related similar to senescence-associated protein SAG102 (GI:22331931) [Arabidopsis thaliana];	7e-34	342	8.168	0.217	1.07628e-05	0.000272289
WS0145_B02	n.a.	n.a.	At1g54100	At1g54100.2 68414.m06167 aldehyde dehydrogenase, putative / antiquitin, putative strong similarity to SP|Q41247 Aldehyde dehydrogenase family 7 member A1 (EC 1.2.1.3) (Antiquitin 1) (Brassica turgor-responsive/drought-induced gene 26 protein) (Btg-26) {Brassica napus}; similar to turgor-responsive protein 26G (aldehyde dehydrogenase family 7 member A1) [Pisum sativum] SWISS-PROT:P25795	9e-53	402	7.994	0.197	5.78354e-06	0.000187038
WS0134_J14	WS0134_J14, WS0132_K10, WS0133_K20,	EF148597, EF148516, EF148543,	At1g73325	At1g73325.1 68414.m08487 trypsin and protease inhibitor family protein / Kunitz family protein similar to Dr4 [Arabidopsis thaliana] GI:469114; contains Pfam profile PF00197: Trypsin and protease inhibitor	4e-07	438	7.952	0.137	3.55789e-07	2.55117e-05
WS02010_K09	WS0132_K10, WS0134_J14, WS0133_K20,	EF148516, EF148597, EF148543,		No significant hit	99	0	7.92	0.238	2.36009e-05	0.00044744
WS0121_D23	n.a.	n.a.	At4g24220	At4g24220.1 68417.m03476 expressed protein protein induced upon wounding - Arabidopsis thaliana, PID:e257749	5e-48	264	7.744	0.34	0.000314791	0.00255048
WS0145_K15	n.a.	n.a.		No significant hit	99	0	7.743	0.23	1.99458e-05	0.000403473
WS0204_D16	n.a.	n.a.	At1g19715	At1g19715.1 68414.m02461 jacalin lectin family protein similar to agglutinin [Castanea crenata] GI:25528883; contains Pfam profile PF01419: Jacalin-like lectin domain	3e-21	417	7.597	0.121	1.61609e-07	1.52437e-05
WS0175_D23	n.a.	n.a.		No significant hit	99	0	7.483	0.095	2.56152e-08	4.35065e-06
WS0157_B17	n.a.	n.a.		No significant hit	99	0	7.244	0.174	3.22499e-06	0.000125076
WS0157_O06	n.a.	n.a.		No significant hit	99	0	7.195	0.169	2.68713e-06	0.000110379
WS0209_C01	n.a.	n.a.	At3g55970	At3g55970.1 68416.m06219 oxidoreductase, 2OG-Fe(II) oxygenase family protein similar to leucoanthocyanidin dioxygenase, Malus domestica, SP|P51091; contains Pfam profile PF03171: oxidoreductase, 2OG-Fe(II) oxygenase family	2e-37	342	7.159	0.214	1.55832e-05	0.000344105
WS0207_B18	n.a.	n.a.		No significant hit	99	0	7.079	0.19	6.79426e-06	0.000208475
TPS1	n.a.	n.a.	n.a.	n.a.	n.a.	n.a.	7.076	0.184	5.3654e-06	0.000179795
WS0156_O13	n.a.	n.a.	At1g65410	At1g65410.1 68414.m07421 ABC transporter family protein contains similarity to toluene tolerance protein Ttg2A GI:4336798 from [Pseudomonas putida]	8e-32	132	7.023	0.103	6.11084e-08	7.78158e-06
WS0158_F05	n.a.	n.a.	At4g22140	At4g22140.1 68417.m03200 PHD finger family protein / bromo-adjacent homology (BAH) domain-containing protein contains Pfam domain, PF00628: PHD-finger and PF01426: BAH domain	4e-94	516	7.015	0.091	2.42597e-08	4.35065e-06
WS01120_N21	WS01120_N21,	EF145138,		No significant hit	99	0	6.994	0.156	1.60785e-06	7.63011e-05
WS0153_C02	n.a.	n.a.		No significant hit	99	0	6.949	0.151	1.29832e-06	6.56925e-05
PPO	n.a.	n.a.	n.a.	n.a.	n.a.	n.a.	6.937	0.202	1.14826e-05	0.000282638
WS02010_N12	n.a.	n.a.	At3g30380	At3g30380.1 68416.m03835 expressed protein ; expression supported by MPSS	7e-35	471	6.818	0.203	1.27866e-05	0.000301963
WS01218_G16	n.a.	n.a.		No significant hit	99	0	6.8	0.127	3.57019e-07	2.55117e-05
WS0143_L02	n.a.	n.a.	At2g45570	At2g45570.1 68415.m05667 cytochrome P450 76C2, putative (CYP76C2) (YLS6) identical to SP|O64637 Cytochrome P450 76C2 (EC 1.14.-.-) {Arabidopsis thaliana}, cDNA YLS6 mRNA for cytochrome P450 (CYP76C2), partial cds GI:13122289	7e-57	552	6.789	0.339	0.000480486	0.0033434
WS0141_N12	n.a.	n.a.	At3g26330	At3g26330.1 68416.m03285 cytochrome P450 family protein contains Pfam profile: PF00067 cytochrome P450	2e-47	459	6.57	0.203	1.47997e-05	0.00033257
WS0162_F01	n.a.	n.a.	At5g53430	At5g53430.1 68418.m06640 PHD finger family protein / SET domain-containing protein (TX5) contains Pfam domain, PF00628: PHD-finger and PF00856: SET domain; identical to cDNA trithorax 5 (TX5) partial cds GI:16118406	5e-82	477	6.542	0.188	8.53462e-06	0.000233511
WS01124_H12	n.a.	n.a.	At4g15500	At4g15500.1 68417.m02368 UDP-glucoronosyl/UDP-glucosyl transferase family protein contains Pfam profile: PF00201 UDP-glucoronosyl and UDP-glucosyl transferase	5e-40	366	6.418	0.174	5.17325e-06	0.000177316
WS0143_I01	n.a.	n.a.	At1g11840	At1g11840.2 68414.m01362 lactoylglutathione lyase, putative / glyoxalase I, putative highly similar to putative lactoylglutathione lyase SP:Q39366 from [Brassica oleracea]	1e-117	708	6.387	0.094	4.61982e-08	6.78786e-06
WS0114_H12	WS0114_H12,	EF145947,	At4g01470	At4g01470.1 68417.m00190 major intrinsic family protein / MIP family protein contains Pfam profile: MIP PF00230	2e-85	513	6.355	0.145	1.32565e-06	6.61985e-05
WS01211_B11	n.a.	n.a.		No significant hit	99	0	6.31	0.097	6.11094e-08	7.78158e-06
WS0126_E15	WS0126_E15,	EF147963,	At1g30910	At1g30910.1 68414.m03781 molybdenum cofactor sulfurase family protein weak similarity to molybdenum cofactor sulfurase (LOS5/ABA3) [Arabidopsis thaliana] GI:15407262; contains Pfam profiles PF03476: MOSC N-terminal beta barrel domain, PF03473: MOSC domain	2e-21	213	6.269	0.146	1.50131e-06	7.25978e-05
Win.3.12	n.a.	n.a.	n.a.	n.a.	n.a.	n.a.	6.238	0.227	4.11202e-05	0.000649114
WS0168_F14	WS01123_O20,	EF145380,	At3g18030	At3g18030.1 68416.m02291 halotolerance protein (HAL3A) identical to GB:AAD51616 from [Arabidopsis thaliana]; similar to Halotolerance protein Hal3b (SP:P94063)[Arabidopsis thaliana]; contains Pfam PF02441: Flavoprotein	2e-34	222	6.203	0.19	1.14549e-05	0.000282638
WS0153_K24	n.a.	n.a.	At1g44350	At1g44350.1 68414.m05110 IAA-amino acid hydrolase 6, putative (ILL6) / IAA-Ala hydrolase, putative virtually identical to gr1-protein from [Arabidopsis thaliana] GI:3559811; similar to IAA-amino acid hydrolase GI:3421384 from [Arabidopsis thaliana]; contains TIGRfam profile TIGR01891: amidohydrolase; contains Pfam profile PF01546: Peptidase family M20/M25/M40; identical to cDNA IAA-amino acid con…	7e-77	645	6.033	0.118	3.44536e-07	2.53112e-05
WS0145_F03	n.a.	n.a.	At5g17230	At5g17230.1 68418.m02019 phytoene synthase (PSY) / geranylgeranyl-diphosphate geranylgeranyl transferase identical to GB:L25812; synonymous with geranylgeranyl-diphosphate geranylgeranyl transferase	8e-77	495	5.973	0.279	0.000207548	0.00192443
WS0187_E19	n.a.	n.a.	At4g15500	At4g15500.1 68417.m02368 UDP-glucoronosyl/UDP-glucosyl transferase family protein contains Pfam profile: PF00201 UDP-glucoronosyl and UDP-glucosyl transferase	3e-46	480	5.96	0.305	0.000384441	0.00290529
WS0155_H14	n.a.	n.a.	At3g17390	At3g17390.1 68416.m02222 S-adenosylmethionine synthetase, putative similar to S-adenosylmethionine synthetase 2 (Methionine adenosyltransferase 2, AdoMet synthetase 2) [Catharanthus roseus] SWISS-PROT:Q96552	5e-71	465	5.894	0.039	6.59207e-11	2.51827e-07
WS0143_D03	n.a.	n.a.	At1g78900	At1g78900.1 68414.m09198 vacuolar ATP synthase catalytic subunit A / V-ATPase A subunit / vacuolar proton pump alpha subunit / V-ATPase 69 kDa subunit identical to SP|O23654 Vacuolar ATP synthase catalytic subunit A (EC 3.6.3.14) (V-ATPase A subunit) (Vacuolar proton pump alpha subunit) (V-ATPase 69 kDa subunit) {Arabidopsis thaliana}	5e-90	519	5.867	0.107	1.86266e-07	1.63578e-05
WS0178_M24	n.a.	n.a.	At5g44320	At5g44320.1 68418.m05427 eukaryotic translation initiation factor 3 subunit 7, putative / eIF-3 zeta, putative / eIF3d, putative similar to initiation factor 3d [Arabidopsis thaliana] GI:12407755, SP|O15371 Eukaryotic translation initiation factor 3 subunit 7 (eIF-3 zeta) (eIF3 p66) (eIF3d) {Homo sapiens}; contains Pfam profile PF05091: Eukaryotic translation initiation factor 3 subunit 7 (eIF-3)	2e-15	114	5.855	0.156	3.28471e-06	0.000126111
WS01911_I09	n.a.	n.a.	At5g09360	At5g09360.1 68418.m01084 laccase family protein / diphenol oxidase family protein similar to laccase [Pinus taeda][GI:13661201]	2e-08	111	5.799	0.278	0.000228065	0.00204517
PX0019_C05	PX0019_C05,	EF144379,	At4g24190	At4g24190.2 68417.m03473 shepherd protein (SHD) / clavata formation protein, putative nearly identical to SHEPHERD [Arabidopsis thaliana] GI:19570872; contains Pfam profiles PF02518: ATPase, histidine kinase-, DNA gyrase B-, and HSP90-like domain protein, PF00183: Hsp90 protein	1e-51	372	5.781	0.056	1.16747e-09	9.91092e-07
WS02010_B08	n.a.	n.a.		No significant hit	99	0	5.693	0.182	1.20968e-05	0.00029248
WS0205_K16	WS01214_G11,	EF146815,	At5g14780	At5g14780.1 68418.m01734 formate dehydrogenase (FDH) identical to GI:7677266	3e-70	453	5.68	0.203	2.68496e-05	0.000484962
WS0152_N17	WS0114_F10, WS0112_C11, WS0112_F10, WS01315_H01,	EF145928, EF145629, EF145653, EF148458,	At1g51650	At1g51650.1 68414.m05819 ATP synthase epsilon chain, mitochondrial identical to ATP synthase epsilon chain, mitochondrial SP:Q96253 from [Arabidopsis thaliana]	3e-28	201	5.675	0.235	7.81838e-05	0.000997242
WS01217_B16	n.a.	n.a.	At5g20620	At5g20620.1 68418.m02449 polyubiquitin (UBQ4) identical to GI:17677	2e-63	363	5.57	0.418	0.00341164	0.0119788
WS01118_A11	WS0113_M04,	EF145848,	At1g77710	At1g77710.1 68414.m09048 expressed protein similar to hypothetical protein GB:P34661 [Caenorhabditis elegans]	1e-40	246	5.564	0.197	2.3224e-05	0.000443426
WS0132_L23	WS0132_L23,	EF148518,	At3g57270	At3g57270.1 68416.m06375 glycosyl hydrolase family 17 protein similar to beta-1,3-glucanase GI:16903144 from [Prunus persica]	7e-49	438	5.46	0.279	0.000291321	0.00241975
WS0128_N22	n.a.	n.a.		No significant hit	99	0	5.457	0.179	1.2874e-05	0.000302649
WS0197_K14	n.a.	n.a.		No significant hit	99	0	5.418	0.254	0.000158615	0.00158207
WS0124_C22	WS0124_C22,	EF147658,	At5g28540	At5g28540.1 68418.m03480 luminal binding protein 1 (BiP-1) (BP1) SWISS-PROT:Q9LKR3 PMID:8888624	2e-48	411	5.403	0.12	6.51936e-07	4.04931e-05
WS01214_G19	n.a.	n.a.	At4g39980	At4g39980.1 68417.m05662 2-dehydro-3-deoxyphosphoheptonate aldolase 1 / 3-deoxy-D-arabino-heptulosonate 7-phosphate synthase 1 / DAHP synthetase 1 (DHS1) nearly identical to SP|P29965	5e-16	294	5.33	0.23	8.6348e-05	0.00106188
WS0152_E08	n.a.	n.a.	At4g01470	At4g01470.1 68417.m00190 major intrinsic family protein / MIP family protein contains Pfam profile: MIP PF00230	1e-14	144	5.309	0.164	7.41773e-06	0.00021221
WS01116_C06	WS01123_N20,	EF145376,	At4g38210	At4g38210.1 68417.m05393 expansin, putative (EXP20) similar to alpha-expansin 3 GI:6942322 from [Triphysaria versicolor]; alpha-expansin gene family, PMID:11641069	2e-56	435	5.208	0.155	5.36315e-06	0.000179795
WS01213_P05	n.a.	n.a.	At3g17390	At3g17390.1 68416.m02222 S-adenosylmethionine synthetase, putative similar to S-adenosylmethionine synthetase 2 (Methionine adenosyltransferase 2, AdoMet synthetase 2) [Catharanthus roseus] SWISS-PROT:Q96552	1e-67	399	5.175	0.095	1.29233e-07	1.35134e-05
WS0114_D04	WS01211_M02, WS01315_O05,	EF146676, EF148487,	At1g09210	At1g09210.1 68414.m01028 calreticulin 2 (CRT2) identical to SP|Q38858 Calreticulin 2 precursor {Arabidopsis thaliana}	6e-95	561	5.095	0.12	8.17265e-07	4.74466e-05
WS0203_K19	n.a.	n.a.	At1g52340	At1g52340.1 68414.m05908 short-chain dehydrogenase/reductase (SDR) family protein similar to stem secoisolariciresinol dehydrogenase GI:13752458 from [Forsythia x intermedia]	2e-67	768	4.979	0.209	5.84042e-05	0.000818763
WS02010_O12	n.a.	n.a.		No significant hit	99	0	4.888	0.155	6.9583e-06	0.000209769
WS0144_F05	n.a.	n.a.		No significant hit	99	0	4.831	0.172	1.65956e-05	0.00036124
WS0144_M04	n.a.	n.a.	At5g59970	At5g59970.1 68418.m07521 histone H4 identical to histone H4 from Lycopersicon esculentum GI:297150, Lolium temulentum SP|P02308, Acropora formosa GI:455652, Citrus jambhiri GI:16797797	7e-38	234	4.821	0.207	6.21012e-05	0.000847271
WS01117_O15	WS01117_O15,	EF144759,	At3g08560	At3g08560.1 68416.m00993 vacuolar ATP synthase subunit E, putative / V-ATPase E subunit, putative / vacuolar proton pump E subunit, putative similar to SP|Q39258 Vacuolar ATP synthase subunit E (EC 3.6.3.14) (V-ATPase E subunit) (Vacuolar proton pump E subunit) {Arabidopsis thaliana}; contains Pfam profile PF01991: ATP synthase (E/31 kDa) subunit	1e-74	555	4.771	0.116	8.98313e-07	4.93769e-05
WS02010_G16	n.a.	n.a.	At1g53885	At1g53885.1 68414.m06134 senescence-associated protein-related similar to senescence-associated protein SAG102 (GI:22331931) [Arabidopsis thaliana];	9e-25	249	4.758	0.146	5.23903e-06	0.000178695
WS0184_D23	n.a.	n.a.	At1g01650	At1g01650.1 68414.m00083 protease-associated (PA) domain-containing protein contains protease associated (PA) domain, Pfam:PF02225	7e-65	408	4.747	0.237	0.000174412	0.00169322
WS02010_B07	n.a.	n.a.	At5g13220	At5g13220.1 68418.m01519 expressed protein	3e-08	96	4.613	0.118	1.22954e-06	6.30472e-05
WS0133_J24	WS0133_J24,	EF148541,		No significant hit	99	0	4.61	0.288	0.000725592	0.00438934
WS01127_H15	n.a.	n.a.	At1g72550	At1g72550.1 68414.m08389 tRNA synthetase beta subunit family protein contains Pfam profiles: PF03484 phenylalanine-tRNA synthetase, B5 domain, PF03483 B3/4 domain; an isoform contains a non-consensus TG acceptor splice site at a terminal exon.	9e-11	123	4.587	0.403	0.00540097	0.016291
WS0133_B09	n.a.	n.a.	At4g15210	At4g15210.1 68417.m02330 beta-amylase (BMY1) / 1,4-alpha-D-glucan maltohydrolase identical to Beta-amylase (EC 3.2.1.2) (1,4-alpha-D-glucan maltohydrolase) SP:P25853 [Arabidopsis thaliana]	4e-45	396	4.56	0.175	2.47282e-05	0.000464204
WS0155_O06	n.a.	n.a.	At2g28080	At2g28080.1 68415.m03410 glycosyltransferase family protein contains Pfam profile: PF00201 UDP-glucoronosyl and UDP-glucosyl transferase	6e-98	780	4.559	0.188	4.06544e-05	0.000643089
WS01127_O05	n.a.	n.a.	At5g48640	At5g48640.1 68418.m06015 cyclin family protein similar to SP|P55168 Cyclin C {Gallus gallus}; contains Pfam profile PF00134: Cyclin, N-terminal domain	1e-36	384	4.557	0.169	1.91766e-05	0.000395987
WS0148_P02	WS0127_F13,	EF148073,	At1g64660	At1g64660.1 68414.m07330 Cys/Met metabolism pyridoxal-phosphate-dependent enzyme family protein similar to SP|P13254 Methionine gamma-lyase (EC 4.4.1.11) (L-methioninase) {Pseudomonas putida}; contains Pfam profile PF01053: Cys/Met metabolism PLP-dependent enzyme	5e-71	315	4.514	0.206	8.25962e-05	0.00103622
WS0152_G18	n.a.	n.a.	At4g10000	At4g10000.2 68417.m01637 expressed protein	2e-19	171	4.478	0.199	6.64022e-05	0.000890058
WS02010_D02	WS0126_C10, WS01214_I13,	EF147943, EF146824,	At1g27350	At1g27350.1 68414.m03331 expressed protein contains 1 transmembrane domain; similar to ribosome associated membrane protein RAMP4 GI:4585827 [Rattus norvegicus]; similar to ESTs gb|T20610 and gb|AA586199	1e-28	204	4.436	0.115	1.17295e-06	6.13816e-05
WS0151_P19	n.a.	n.a.	At3g04080	At3g04080.1 68416.m00432 apyrase (APY1) identical to apyrase (Atapy1) GI:6002631 from [Arabidopsis thaliana]	5e-20	219	4.41	0.189	4.93269e-05	0.000726151
WS0144_I19	n.a.	n.a.	At1g19310	At1g19310.1 68414.m02401 zinc finger (C3HC4-type RING finger) family protein contains Pfam profile: PF00097 zinc finger, C3HC4 type (RING finger)	5e-19	282	4.407	0.121	1.87069e-06	8.61003e-05
WS0156_E16	n.a.	n.a.	At2g39220	At2g39220.1 68415.m04817 patatin family protein similar to patatin-like latex allergen [Hevea brasiliensis][PMID:10589016]; contains patatin domain PF01734	7e-45	324	4.395	0.148	8.55766e-06	0.000233511
WS0155_H06	WS0125_E23,	EF147828,	At3g03190	At3g03190.1 68416.m00315 glutathione S-transferase, putative identical to glutathione S-transferase GB:AAB09584 from [Arabidopsis thaliana]	5e-48	582	4.392	0.093	2.45453e-07	2.01686e-05
WS0142_J05	n.a.	n.a.	At4g14160	At4g14160.2 68417.m02186 transport protein, putative similar to Swiss-Prot:Q15436 protein transport protein Sec23A [Homo sapiens]	2e-81	684	4.361	0.108	8.32536e-07	4.74689e-05
WS01119_L18	WS01119_L18,	EF144906,	At4g33865	At4g33865.1 68417.m04805 40S ribosomal protein S29 (RPS29C)	1e-23	168	4.35	0.169	2.42748e-05	0.000458495
WS0153_M11	n.a.	n.a.	At5g49460	At5g49460.1 68418.m06119 ATP-citrate synthase, putative / ATP-citrate (pro-S-)-lyase, putative / citrate cleavage enzyme, putative strong similarity to ATP:citrate lyase [Capsicum annuum] GI:13160653; contains Pfam profiles PF00549: CoA-ligase, PF02629: CoA binding domain	8e-25	168	4.348	0.217	0.000139634	0.00145943
WS0196_M20	PX0019_C05,	EF144379,		No significant hit	99	0	4.329	0.104	6.05936e-07	3.7947e-05
WS0165_M08	n.a.	n.a.	At5g51830	At5g51830.1 68418.m06426 pfkB-type carbohydrate kinase family protein contains Pfam profile: PF00294 pfkB family carbohydrate kinase	2e-71	534	4.326	0.232	0.000231206	0.00205884
WS01214_G05	n.a.	n.a.	At1g19640	At1g19640.1 68414.m02448 S-adenosyl-L-methionine:jasmonic acid carboxyl methyltransferase (JMT) nearly identical to gi:13676829	3e-13	318	4.288	0.277	0.000764168	0.00452244
WS0134_F23	WS0134_F23,	EF148579,	At2g38750	At2g38750.1 68415.m04758 annexin 4 (ANN4) nearly identical to annexin (AnnAt4) [Arabidopsis thaliana] GI:6503084; contains Pfam profile PF00191: Annexin	5e-10	147	4.243	0.125	2.90398e-06	0.000116347
WS0204_N10	n.a.	n.a.	At3g51680	At3g51680.1 68416.m05667 short-chain dehydrogenase/reductase (SDR) family protein similar to short-chain alcohol dehydrogenase GI:1877480 from [Tripsacum dactyloides]	5e-17	219	4.182	0.208	0.000128943	0.0013974
WS0155_J23	PX0019_C05,	EF144379,		No significant hit	99	0	4.174	0.066	2.30417e-08	4.35065e-06
WS0193_N14	n.a.	n.a.	At5g61790	At5g61790.1 68418.m07754 calnexin 1 (CNX1) identical to calnexin homolog 1, Arabidopsis thaliana, EMBL:AT08315 [SP|P29402]	2e-11	177	4.166	0.101	5.92338e-07	3.7402e-05
WS0117_C05	WS0124_M24,	EF147756,	At5g07340	At5g07340.1 68418.m00838 calnexin, putative identical to calnexin homolog 2 from Arabidopsis thaliana [SP|Q38798], strong similarity to calnexin homolog 1, Arabidopsis thaliana, EMBL:AT08315 [SP|P29402]; contains Pfam profile PF00262 calreticulin family	4e-16	267	4.158	0.071	3.97651e-08	6.20035e-06
WS01224_C23	WS0124_M24,	EF147756,	At5g61790	At5g61790.1 68418.m07754 calnexin 1 (CNX1) identical to calnexin homolog 1, Arabidopsis thaliana, EMBL:AT08315 [SP|P29402]	8e-37	459	4.148	0.051	2.90308e-09	2.0164e-06
WS01127_C10	n.a.	n.a.		No significant hit	99	0	4.114	0.242	0.000386649	0.00291621
WS0151_N23	n.a.	n.a.	At5g09360	At5g09360.1 68418.m01084 laccase family protein / diphenol oxidase family protein similar to laccase [Pinus taeda][GI:13661201]	6e-44	390	4.108	0.213	0.000162131	0.00160666
WS0141_B03	n.a.	n.a.	At4g25770	At4g25770.1 68417.m03709 expressed protein	9e-63	483	4.105	0.145	1.04783e-05	0.000266857
WS0175_A23	WS01125_H02, WS0111_E04,	EF145504, EF144975,	At2g47170	At2g47170.1 68415.m05890 ADP-ribosylation factor 1 (ARF1) identical to ADP-ribosylation factor ARF1({Arabidopsis thaliana} (SP:P36397) (GP:166586)	1e-97	525	4.098	0.36	0.00441364	0.0142165
WS0172_C10	n.a.	n.a.	At5g43580	At5g43580.1 68418.m05328 protease inhibitor, putative similar to SP|P19873 Inhibitor of trypsin and hageman factor (CMTI-V) {Cucurbita maxima}; contains Pfam profile PF00280: Potato inhibitor I family	9e-16	210	4.079	0.142	9.31505e-06	0.000247988
WS0153_G09	n.a.	n.a.	At1g24020	At1g24020.1 68414.m03032 Bet v I allergen family protein similar to major pollen allergen Bet v 1 GB:CAA96544 GI:1321726 from [Betula pendula]; contains Pfam profile PF00407: Pathogenesis-related protein Bet v I family	7e-11	477	4.064	0.214	0.000175963	0.00170394
WS0125_H06	n.a.	n.a.		No significant hit	99	0	4.055	0.383	0.00647115	0.0183233
WS0214_D10	n.a.	n.a.	At1g74210	At1g74210.1 68414.m08595 glycerophosphoryl diester phosphodiesterase family protein low similarity to glycerophosphodiester phosphodiesterase [Borrelia hermsii] GI:1399038; contains Pfam profile PF03009: Glycerophosphoryl diester phosphodiesterase family	7e-79	552	4.049	0.11	1.40719e-06	6.98138e-05
WS01215_F23	n.a.	n.a.		No significant hit	99	0	4.043	0.24	0.000391939	0.0029387
WS0153_O15	WS0135_A12,	EF148616,	At4g24220	At4g24220.1 68417.m03476 expressed protein protein induced upon wounding - Arabidopsis thaliana, PID:e257749	5e-92	687	4.041	0.133	5.79063e-06	0.000187038
WS0141_G12	WS01312_A02,	EF148234,	At1g19180	At1g19180.1 68414.m02387 expressed protein	2e-33	642	4.039	0.244	0.000444107	0.00319502
WS0168_D23	WS01230_E07,	EF147385,		No significant hit	99	0	4.035	0.201	0.000119149	0.00132509
WS01912_J21	n.a.	n.a.	At4g12780	At4g12780.1 68417.m02005 auxilin-related low similarity to SP|Q27974 Auxilin {Bos taurus}	4e-43	282	4.014	0.103	8.89788e-07	4.93769e-05
WS0143_K09	n.a.	n.a.	At1g62740	At1g62740.1 68414.m07081 stress-inducible protein, putative similar to sti (stress inducible protein) [Glycine max] GI:872116; contains Pfam profile PF00515 TPR Domain	2e-72	459	4.009	0.119	2.61571e-06	0.000108613
WS02010_O10	n.a.	n.a.		No significant hit	99	0	4.008	0.132	5.87079e-06	0.000188465
WS0153_B03	n.a.	n.a.		No significant hit	99	0	3.994	0.163	2.87307e-05	0.000502314
WS0154_B02	WS01228_N21,	EF147184,	At5g07340	At5g07340.1 68418.m00838 calnexin, putative identical to calnexin homolog 2 from Arabidopsis thaliana [SP|Q38798], strong similarity to calnexin homolog 1, Arabidopsis thaliana, EMBL:AT08315 [SP|P29402]; contains Pfam profile PF00262 calreticulin family	2e-07	189	3.987	0.091	3.57284e-07	2.55117e-05
WS01127_D19	n.a.	n.a.	At1g07440	At1g07440.1 68414.m00794 tropinone reductase, putative / tropine dehydrogenase, putative similar to tropinone reductase SP:P50165 from [Datura stramonium]	2e-12	411	3.925	0.077	1.0425e-07	1.15436e-05
WS01116_D23	WS01116_D23,	EF144634,	At3g60540	At3g60540.2 68416.m06772 sec61beta family protein similar to SP|P52870 Protein transport protein SEC61 beta 1 subunit {Saccharomyces cerevisiae}; contains Pfam profile PF03911: Sec61beta family	4e-19	237	3.893	0.154	2.10896e-05	0.000421808
PX0011_E23	n.a.	n.a.	At4g03260	At4g03260.1 68417.m00445 leucine-rich repeat family protein contains leucine rich repeat (LRR) domains, Pfam:PF00560	4e-16	378	3.858	0.15	1.81072e-05	0.000383226
WS01218_M01	n.a.	n.a.	At1g77200	At1g77200.1 68414.m08992 AP2 domain-containing transcription factor TINY, putative similar to transcription factor TINY (GI:1246403) [Arabidopsis thaliana] similar to TINY (GP:1246403) [Arabidopsis thaliana] similar to TINY (GP:1246403) [Arabidopsis thaliana]	3e-43	486	3.839	0.228	0.000357445	0.00277822
WS0223_P11	n.a.	n.a.	At3g18080	At3g18080.1 68416.m02299 glycosyl hydrolase family 1 protein contains Pfam PF00232 : Glycosyl hydrolase family 1 domain; TIGRFAM TIGR01233: 6-phospho-beta-galactosidase; similar to beta-glucosidase BGQ60 precursor GB:A57512 [Hordeum vulgare]; similar to beta-mannosidase enzyme (GI:17226270) [Lycopersicon esculentum]	2e-86	561	3.811	0.144	1.43318e-05	0.000326508
WS0231_M18	n.a.	n.a.	At4g39230	At4g39230.1 68417.m05553 isoflavone reductase, putative similar to allergenic isoflavone reductase-like protein Bet v 6.0102 [Betula pendula][GI:10764491]; contains Pfam profile PF02716: Isoflavone reductase	1e-35	516	3.799	0.265	0.000999485	0.00536786
WS0211_P12	n.a.	n.a.	At1g27350	At1g27350.1 68414.m03331 expressed protein contains 1 transmembrane domain; similar to ribosome associated membrane protein RAMP4 GI:4585827 [Rattus norvegicus]; similar to ESTs gb|T20610 and gb|AA586199	1e-12	168	3.786	0.122	4.37965e-06	0.000155698
WS0162_N21	n.a.	n.a.	At1g80500	At1g80500.1 68414.m09433 expressed protein similar to Sedlin (Swiss-Prot:O14582) [Homo sapiens]; similar to MBP-1 interacting protein-2A; MIP-2A (GI:9937493) [Homo sapiens]	1e-12	81	3.765	0.191	0.000120014	0.00132543
WS0171_L21	n.a.	n.a.		No significant hit	99	0	3.762	0.136	1.00483e-05	0.00026113
WS0207_O18	n.a.	n.a.		No significant hit	99	0	3.757	0.154	2.57824e-05	0.000476272
WS0206_F08	n.a.	n.a.	At2g45560	At2g45560.1 68415.m05665 cytochrome P450 family protein	1e-38	330	3.687	0.3	0.0024688	0.00962856
WS0162_M14	n.a.	n.a.	At2g05830	At2g05830.1 68415.m00630 eukaryotic translation initiation factor 2B family protein / eIF-2B family protein similar to CIG2 [Nicotiana tabacum] GI:15216226, IDI2 [Hordeum vulgare subsp. vulgare] GI:12407304; weak similarity to SP|Q64270 Translation initiation factor eIF-2B alpha subunit {Rattus norvegicus}; contains Pfam profile PF01008: Initiation factor 2 subunit family	2e-79	570	3.659	0.169	6.00105e-05	0.000829696
WS0154_D01	n.a.	n.a.	At3g01500	At3g01500.1 68416.m00074 carbonic anhydrase 1, chloroplast / carbonate dehydratase 1 (CA1) nearly identical to SP|P27140 Carbonic anhydrase, chloroplast precursor (EC 4.2.1.1) (Carbonate dehydratase) {Arabidopsis thaliana}	7e-23	258	3.658	0.263	0.00115559	0.00585871
WS0131_L03	n.a.	n.a.		No significant hit	99	0	3.642	0.15	2.58511e-05	0.000476272
WS0142_G08	n.a.	n.a.	At3g17210	At3g17210.1 68416.m02198 stable protein 1-related similar to stable protein 1 (GI:13445204) [Populus tremula] PMID:12376651; similar to pop3 peptide GB:AAC26526 from [Populus balsamifera subsp. trichocarpa X Populus deltoides]	3e-19	288	3.591	0.173	7.76948e-05	0.000992662
WS01119_K15	n.a.	n.a.	At5g23080	At5g23080.1 68418.m02698 SWAP (Suppressor-of-White-APricot)/surp domain-containing protein contains Pfam domain PF01805: Surp module	4e-80	705	3.59	0.101	1.45151e-06	7.06369e-05
WS0188_D07	n.a.	n.a.	At1g13700	At1g13700.1 68414.m01610 glucosamine/galactosamine-6-phosphate isomerase family protein similar to SP|O95336 6-phosphogluconolactonase (EC 3.1.1.31) (6PGL) {Homo sapiens}; contains Pfam profile PF01182: Glucosamine-6-phosphate isomerase/6-phosphogluconolactonase	1e-81	609	3.583	0.132	1.09205e-05	0.000273562
WS0193_I16	WS0124_M24,	EF147756,	At5g07340	At5g07340.1 68418.m00838 calnexin, putative identical to calnexin homolog 2 from Arabidopsis thaliana [SP|Q38798], strong similarity to calnexin homolog 1, Arabidopsis thaliana, EMBL:AT08315 [SP|P29402]; contains Pfam profile PF00262 calreticulin family	4e-40	423	3.576	0.077	1.72525e-07	1.56922e-05
WS0203_M16	n.a.	n.a.	At4g27290	At4g27290.1 68417.m03916 S-locus protein kinase, putative similar to S-receptor kinase gi|392557|gb|AAA62232; contains Pfam domains PF00954: S-locus glycoprotein family, PF00069: Protein kinase domain and PF01453: Lectin (probable mannose binding)	1e-17	252	3.558	0.169	6.93788e-05	0.000922281
WS0111_F15	n.a.	n.a.	At3g16520	At3g16520.3 68416.m02110 UDP-glucoronosyl/UDP-glucosyl transferase family protein contains Pfam profile: PF00201 UDP-glucoronosyl and UDP-glucosyl transferase	2e-59	525	3.534	0.054	1.22048e-08	3.72993e-06
WS0209_M01	n.a.	n.a.	At3g59030	At3g59030.1 68416.m06579 transparent testa 12 protein (TT12) / multidrug transporter-like protein similar to ripening regulated protein DDTFR18 [Lycopersicon esculentum] GI:12231296, putative multidrug efflux protein NorM - Vibrio parahaemolyticus, EMBL:AB010463; contains Pfam profile PF01554: Uncharacterized membrane protein family; identical to cDNA multidrug transporter-like protein (tt12) GI:…	1e-49	363	3.528	0.172	8.21119e-05	0.00103525
WS0117_O22	WS0117_O22, WS0111_I05,	EF146403, EF145007,	At1g27350	At1g27350.1 68414.m03331 expressed protein contains 1 transmembrane domain; similar to ribosome associated membrane protein RAMP4 GI:4585827 [Rattus norvegicus]; similar to ESTs gb|T20610 and gb|AA586199	1e-22	96	3.508	0.131	1.15452e-05	0.000282722
WS0143_I04	n.a.	n.a.	At4g37360	At4g37360.1 68417.m05291 cytochrome P450 family protein cytochrome P450 monooxygenase, Arabidopsis thaliana, PID:d1029478	3e-58	654	3.507	0.147	2.78002e-05	0.00049511
WS0144_K08	WS01119_H21,	EF144889,	At5g60360	At5g60360.1 68418.m07568 cysteine proteinase, putative / AALP protein (AALP) identical to AALP protein GI:7230640 from [Arabidopsis thaliana]; similar to barley aleurain	1e-110	630	3.505	0.116	4.73041e-06	0.000164281
WS0122_A01	WS01227_N20,	EF147117,	At1g74210	At1g74210.1 68414.m08595 glycerophosphoryl diester phosphodiesterase family protein low similarity to glycerophosphodiester phosphodiesterase [Borrelia hermsii] GI:1399038; contains Pfam profile PF03009: Glycerophosphoryl diester phosphodiesterase family	2e-54	435	3.505	0.087	5.25874e-07	3.52442e-05
WS0158_I12	n.a.	n.a.	At2g29540	At2g29540.1 68415.m03588 DNA-directed RNA polymerase I(A) and III(C) 14 kDa subunit (RPAC14) identical to RNA polymerase I(A) and III(C) 14 kDa subunit (AtRPAC14) [Arabidopsis thaliana] GI:1184686	8e-29	270	3.497	0.204	0.000279226	0.00236254
WS0203_E02	n.a.	n.a.	At3g17390	At3g17390.1 68416.m02222 S-adenosylmethionine synthetase, putative similar to S-adenosylmethionine synthetase 2 (Methionine adenosyltransferase 2, AdoMet synthetase 2) [Catharanthus roseus] SWISS-PROT:Q96552	9e-33	291	3.491	0.111	3.36869e-06	0.000126166
WS0201_G13	n.a.	n.a.	At1g20510	At1g20510.1 68414.m02555 4-coumarate--CoA ligase family protein / 4-coumaroyl-CoA synthase family protein similar to SP|P14912 and SP|P14913 from Petroselinum crispum; contains Pfam AMP-binding enzyme domain PF00501	3e-53	348	3.477	0.129	1.12064e-05	0.000278901
WS0145_D20	n.a.	n.a.	At5g62670	At5g62670.1 68418.m07865 ATPase, plasma membrane-type, putative / proton pump, putative strong similarity to P-type H(+)-transporting ATPase from Nicotiana plumbaginifolia [SP|Q08435, SP|Q08436], Lycopersicon esculentum [GI:5901757, SP|P22180], Solanum tuberosum [GI:435003]; contains InterPro accession IPR001757: ATPase, E1-E2 type	1e-47	480	3.461	0.118	5.69015e-06	0.000186586
WS0144_E24	n.a.	n.a.	At1g11820	At1g11820.1 68414.m01358 glycosyl hydrolase family 17 protein similar to elicitor inducible chitinase Nt-SubE76 GI:11071974 from [Nicotiana tabacum]	2e-87	531	3.44	0.117	5.73562e-06	0.000187038
WS0146_D02	n.a.	n.a.	At1g17840	At1g17840.1 68414.m02208 ABC transporter family protein similar to ABC transporter GI:10280532 from [Homo sapiens]	6e-07	132	3.435	0.138	1.90697e-05	0.00039592
WS0162_L08	n.a.	n.a.		No significant hit	99	0	3.409	0.131	1.38903e-05	0.00031995
WS0148_P19	n.a.	n.a.		No significant hit	99	0	3.403	0.221	0.000551493	0.00367356
WS0147_P08	n.a.	n.a.	At2g41470	At2g41470.1 68415.m05123 embryo-specific protein-related similar to embryo-specific protein 3 (ATS3) [Arabidopsis thaliana] GI:3335171	4e-52	387	3.403	0.153	4.38107e-05	0.000669301
WS0153_M02	WS0135_A12,	EF148616,	At4g24220	At4g24220.1 68417.m03476 expressed protein protein induced upon wounding - Arabidopsis thaliana, PID:e257749	8e-30	426	3.391	0.137	1.94609e-05	0.000397908
WS0211_A23	n.a.	n.a.	At1g61680	At1g61680.1 68414.m06957 terpene synthase/cyclase family protein similar to 1,8-cineole synthase [GI:3309117][Salvia officinalis]; contains Pfam profile: PF01397 terpene synthase family	1e-64	723	3.374	0.153	4.47305e-05	0.000679433
WS0208_A09	n.a.	n.a.	At1g09795	At1g09795.1 68414.m01099 ATP phosphoribosyl transferase 2 (ATP-PRT2) identical to ATP phosphoribosyl transferase (AtATP-PRT2) [Arabidopsis thaliana] GI:6683619; supporting cDNA gi|6683618|dbj|AB025250.1|	3e-41	273	3.373	0.241	0.000987988	0.00533465
WS0127_K14	n.a.	n.a.	At5g50900	At5g50900.1 68418.m06310 armadillo/beta-catenin repeat family protein armadillo/beta-catenin-like repeats, Pfam:PF00514	5e-66	672	3.345	0.067	9.13985e-08	1.04226e-05
WS0147_I02	WS0125_D08,	EF147814,	At1g08250	At1g08250.1 68414.m00910 prephenate dehydratase family protein contains similarity to prephenate dehydratase GI:1008717 from [Amycolatopsis methanolica]	5e-47	294	3.341	0.163	7.50864e-05	0.000969059
WS0214_F04	n.a.	n.a.	At1g22370	At1g22370.1 68414.m09508 UDP-glucoronosyl/UDP-glucosyl transferase family protein glycosyltransferase family	8e-66	582	3.332	0.158	6.15047e-05	0.000843652
WS0111_C18	WS0125_B22, WS01213_K12,	EF147800, EF146764,	At3g17390	At3g17390.1 68416.m02222 S-adenosylmethionine synthetase, putative similar to S-adenosylmethionine synthetase 2 (Methionine adenosyltransferase 2, AdoMet synthetase 2) [Catharanthus roseus] SWISS-PROT:Q96552	7e-88	546	3.332	0.156	5.72807e-05	0.000805971
WS0151_N14	WS0127_M05,	EF148121,	At3g23810	At3g23810.1 68416.m02993 adenosylhomocysteinase, putative / S-adenosyl-L-homocysteine hydrolase, putative / AdoHcyase, putative strong similarity to SP|P50248|SAHH_TOBAC Adenosylhomocysteinase (EC 3.3.1.1) (S-adenosyl-L-homocysteine hydrolase) (AdoHcyase) {Nicotiana sylvestris}; contains Pfam profile PF00670: S-adenosyl-L-homocysteine hydrolase, NAD binding domain	6e-97	534	3.327	0.089	8.85774e-07	4.93769e-05
WS0213_A18	n.a.	n.a.	At5g13750	At5g13750.1 68418.m01600 transporter-related	8e-54	372	3.321	0.113	5.48725e-06	0.000183075
WS01212_P09	WS01212_P09,	EF146734,	At2g14610	At2g14610.1 68415.m01643 pathogenesis-related protein 1 (PR-1) identical to GB:M90508 SP|P33154	4e-42	465	3.297	0.315	0.00536744	0.0162347
WS0158_H09	n.a.	n.a.		No significant hit	99	0	3.294	0.067	1.05836e-07	1.15517e-05
PX0015_M10	PX0015_M10,	EF144335,		No significant hit	99	0	3.285	0.054	1.80571e-08	4.29544e-06
WS0151_B08	n.a.	n.a.	At4g11650	At4g11650.1 68417.m01862 osmotin-like protein (OSM34) nearly identical to SP|P50700|OSL3_ARATH Osmotin-like protein OSM34 precursor {Arabidopsis thaliana}; contains Pfam profile PF00314: Thaumatin family	8e-96	603	3.281	0.232	0.000896645	0.00501806
WS0183_E12	n.a.	n.a.	At5g14540	At5g14540.1 68418.m01704 proline-rich family protein contains proline rich extensin domains, INTERPRO:IPR002965	2e-29	471	3.277	0.203	0.000380808	0.00289501
WS0111_A20	WS0111_A20,	EF144935,	At1g07750	At1g07750.1 68414.m00837 cupin family protein similar to legumin (11S-globulin) from Ginkgo biloba [GI:949869], 11S globulin from Avena sativa [GI:472867]	2e-32	465	3.277	0.127	1.38351e-05	0.00031995
WS0117_P18	WS0117_P18,	EF146411,		No significant hit	99	0	3.276	0.13	1.63881e-05	0.000358466
WS02011_F21	n.a.	n.a.	At5g09360	At5g09360.1 68418.m01084 laccase family protein / diphenol oxidase family protein similar to laccase [Pinus taeda][GI:13661201]	1e-56	546	3.264	0.292	0.00371278	0.0126978
WS01116_N06	n.a.	n.a.	At1g55150	At1g55150.1 68414.m06298 DEAD box RNA helicase, putative (RH20) similar to ethylene-responsive RNA helicase GI:5669638 from [Lycopersicon esculentum]; contains Pfam profiles PF00270: DEAD/DEAH box helicase, PF00271: Helicase conserved C-terminal domain	1e-110	693	3.257	0.195	0.000302045	0.00247344
WS0168_K06	n.a.	n.a.	At1g48850	At1g48850.1 68414.m05469 chorismate synthase, putative / 5-enolpyruvylshikimate-3-phosphate phospholyase, putative similar to chorismate synthase from Lycopersicon esculentum [SP|Q42884], Corydalis sempervirens [SP|P27793]; contains Pfam chorismate synthase domain PF01264	8e-15	150	3.253	0.075	2.5736e-07	2.0698e-05
WS0204_E05	n.a.	n.a.	At3g03280	At3g03280.1 68416.m00325 expressed protein	5e-10	285	3.244	0.131	1.86777e-05	0.000389849
WS0194_L09	n.a.	n.a.	At3g23810	At3g23810.1 68416.m02993 adenosylhomocysteinase, putative / S-adenosyl-L-homocysteine hydrolase, putative / AdoHcyase, putative strong similarity to SP|P50248|SAHH_TOBAC Adenosylhomocysteinase (EC 3.3.1.1) (S-adenosyl-L-homocysteine hydrolase) (AdoHcyase) {Nicotiana sylvestris}; contains Pfam profile PF00670: S-adenosyl-L-homocysteine hydrolase, NAD binding domain	1e-47	291	3.222	0.097	2.03968e-06	9.22117e-05
WS0141_K23	n.a.	n.a.	At3g48700	At3g48700.1 68416.m05318 expressed protein similar to PrMC3 [Pinus radiata] GI:5487873	5e-40	579	3.217	0.197	0.000347196	0.00272579
WS0193_E15	n.a.	n.a.	At4g17880	At4g17880.1 68417.m02665 basic helix-loop-helix (bHLH) family protein bHLH protein, Arabidopsis thaliana, PATCHX:E255557	3e-29	264	3.178	0.106	4.43093e-06	0.00015673
WS0168_K04	n.a.	n.a.		No significant hit	99	0	3.171	0.184	0.000242334	0.00213553
WS0206_C06	n.a.	n.a.	At3g25180	At3g25180.1 68416.m03144 cytochrome P450 family protein similar to cytochrome P450 monooxygenase GB:AAC49188 [Pisum sativum]; contains Pfam profile: PF00067 cytochrome P450	4e-24	408	3.165	0.161	9.62721e-05	0.00115109
WS0152_L21	n.a.	n.a.	At4g01470	At4g01470.1 68417.m00190 major intrinsic family protein / MIP family protein contains Pfam profile: MIP PF00230	7e-31	195	3.161	0.118	1.00036e-05	0.000260856
WS0131_J08	WS0131_J08,	EF148502,	At5g05580	At5g05580.1 68418.m00606 omega-3 fatty acid desaturase, chloroplast, temperature-sensitive (FAD8) identical to SP:48622 Temperature-sensitive omega-3 fatty acid desaturase, chloroplast precursor (EC 1.14.19.-) {Arabidopsis thaliana}; contains Pfam profile PF00487: Fatty acid desaturase; identical to cDNA plastid fatty acid desaturase GI:1030694	3e-35	285	3.143	0.122	1.36796e-05	0.000318648
WS01120_O11	n.a.	n.a.	At2g21130	At2g21130.1 68415.m02507 peptidyl-prolyl cis-trans isomerase / cyclophilin (CYP2) / rotamase identical to cyclophilin [Arabidopsis thaliana] gi|2443757|gb|AAB71402; similar to peptidyl-prolyl cis-trans isomerase, PPIase (cyclophilin, cyclosporin A-binding protein) [Arabidopsis thaliana] SWISS-PROT:P34790	4e-53	369	3.13	0.143	4.493e-05	0.000681108
WS0173_J22	WS01229_P15,	EF147254,	At3g01420	At3g01420.1 68416.m00065 pathogen-responsive alpha-dioxygenase, putative similar to pathogen-inducible alpha-dioxygenase [Nicotiana attenuata] GI:12539609; contains Pfam profile PF03098: Animal haem peroxidase	3e-38	264	3.108	0.168	0.000147773	0.00150944
WS0152_M10	n.a.	n.a.	At3g30390	At3g30390.1 68416.m03836 amino acid transporter family protein low similarity to neuronal glutamine transporter [Rattus norvegicus] GI:6978016; belongs to INTERPRO:IPR002422 amino acid/polyamine transporter, family II	2e-72	543	3.106	0.13	2.30898e-05	0.000442139
WS0151_H21	WS0126_E06, WS01314_F07,	EF147960, EF148393,	At1g21750	At1g21750.1 68414.m02722 protein disulfide isomerase, putative similar to SP|P29828 Protein disulfide isomerase precursor (PDI) (EC 5.3.4.1) {Medicago sativa}; isoform contains non-consensus GA donor splice site at intron 9	8e-61	444	3.103	0.126	1.82458e-05	0.000385093
WS0141_E06	WS0128_M17,	EF148216,	At3g17860	At3g17860.1 68416.m02276 expressed protein	7e-30	615	3.096	0.11	6.6979e-06	0.000206347
WS01211_D15	WS01211_D15,	EF146643,	At2g47610	At2g47610.1 68415.m05940 60S ribosomal protein L7A (RPL7aA)	1e-38	288	3.088	0.276	0.00350623	0.0122211
WS0166_A14	n.a.	n.a.		No significant hit	99	0	3.08	0.207	0.000613771	0.00392483
WS0209_A12	n.a.	n.a.	At1g14870	At1g14870.1 68414.m01778 expressed protein similar to PGPS/D12 [Petunia x hybrida] GI:4105794; contains Pfam profile PF04749: Protein of unknown function, DUF614	8e-46	405	3.062	0.158	0.000104018	0.00121033
WS01110_A05	WS01110_A05,	EF144530,	At1g48860	At1g48860.1 68414.m05471 3-phosphoshikimate 1-carboxyvinyltransferase, putative / 5-enolpyruvylshikimate-3-phosphate, putative / EPSP synthase, putative strong similarity to 5-enolpyruvylshikimate-3-phosphate (EPSP) synthase SP|P05466 from (Arabidopsis thaliana)	3e-19	159	3.057	0.103	4.47006e-06	0.000157385
WS0141_I24	n.a.	n.a.	At1g03600	At1g03600.1 68414.m00340 photosystem II family protein similar to SP:P74367 {Synechocystis sp.}; similar to ESTs emb|Z27038, gb|AA451546, emb|Z29876, gb|T45359 and gb|R90316	3e-50	396	3.056	0.176	0.000221106	0.00199944
WS0208_H15	n.a.	n.a.		No significant hit	99	0	3.052	0.114	9.75332e-06	0.000256077
WS0222_A06	n.a.	n.a.	At5g65380	At5g65380.1 68418.m08223 ripening-responsive protein, putative similar to ripening regulated protein DDTFR18 [Lycopersicon esculentum] GI:12231296; contains Pfam profile PF01554: Uncharacterized membrane protein family	2e-65	513	3.051	0.126	2.14671e-05	0.000423812
WS0152_O06	n.a.	n.a.		No significant hit	99	0	3.046	0.144	5.49352e-05	0.000785996
WS0174_O11	n.a.	n.a.	At3g54900	At3g54900.1 68416.m06084 CAX-interacting protein 1 (CAXIP1) identical to cDNA CAXIP1 protein (CAXIP1) GI:27752304, CAXIP1 protein [Arabidopsis thaliana] GI:27752305	7e-48	471	3.04	0.14	4.54055e-05	0.000686954
WS0158_D08	n.a.	n.a.	At1g03910	At1g03910.1 68414.m00376 expressed protein low similarity to cactin [Drosophila melanogaster] GI:7673675; expression supported by MPSS	8e-24	249	3.034	0.08	6.87301e-07	4.14622e-05
WS0122_A21	WS0122_A21,	EF147261,	At3g62600	At3g62600.1 68416.m07032 DNAJ heat shock family protein similar to DnaJ homolog subfamily B member 11 precursor (SP:Q99KV1){Mus musculus}; contains Pfam PF00226: DnaJ domain; contains PfaPF01556: DnaJ C terminal regionm	1e-28	213	3.033	0.045	7.66618e-09	3.254e-06
WS0154_D16	PX0019_K19,	EF144475,		No significant hit	99	0	3.032	0.104	5.17539e-06	0.000177316
WS0201_J19	n.a.	n.a.		No significant hit	99	0	3.027	0.1	3.8271e-06	0.000139239
WS0114_N12	WS0114_N12,	EF146003,	At5g01600	At5g01600.1 68418.m00075 ferritin 1 (FER1) identical to ferritin [Arabidopsis thaliana] GI:1246401, GI:8163920	3e-47	330	3.022	0.23	0.00135139	0.00650599
WS0168_F12	n.a.	n.a.	At2g29380	At2g29380.1 68415.m03569 protein phosphatase 2C, putative / PP2C, putative contains PF00481: Protein phosphatase 2C domain; similar to protein phpsphatase 2C (PP2C) (GI:7768151) [Fagus sylvatica].	3e-58	363	3.019	0.112	9.31541e-06	0.000247988
WS0154_H05	n.a.	n.a.	At2g37040	At2g37040.1 68415.m04544 phenylalanine ammonia-lyase 1 (PAL1) nearly identical to SP|P35510	8e-57	378	3.008	0.338	0.0114968	0.0273813
WS0176_P06	n.a.	n.a.	At5g40690	At5g40690.1 68418.m04939 expressed protein	2e-32	345	3.002	0.104	5.62685e-06	0.000185456
WS0161_O08	n.a.	n.a.		No significant hit	99	0	3.002	0.093	2.37186e-06	0.000102964
WS0156_O10	n.a.	n.a.		No significant hit	99	0	2.996	0.319	0.00881642	0.0228115
WS01224_J04	n.a.	n.a.	At5g13930	At5g13930.1 68418.m01629 chalcone synthase / naringenin-chalcone synthase identical to SP|P13114	2e-70	549	2.992	0.256	0.00269417	0.0101852
WS0158_I11	n.a.	n.a.	At3g04710	At3g04710.1 68416.m00505 ankyrin repeat family protein contains Pfam profile: PF00023 ankyrin repeat	8e-34	267	2.989	0.119	1.61063e-05	0.000353613
WS0142_B07	n.a.	n.a.	At2g22240	At2g22240.1 68415.m02640 inositol-3-phosphate synthase isozyme 2 / myo-inositol-1-phosphate synthase 2 / MI-1-P synthase 2 / IPS 2 identical to SP|Q38862 Myo-inositol-1-phosphate synthase isozyme 2 (EC 5.5.1.4) (MI-1-P synthase 2) (IPS 2) {Arabidopsis thaliana}	1e-102	573	2.981	0.122	1.94518e-05	0.000397908
WS0163_N08	n.a.	n.a.	At1g36050	At1g36050.1 68414.m04479 expressed protein	8e-52	459	2.98	0.374	0.019294	0.0388846
WS0207_D11	n.a.	n.a.		No significant hit	99	0	2.977	0.112	1.02364e-05	0.000263331
WS01215_A23	n.a.	n.a.	At5g42190	At5g42190.1 68418.m05135 E3 ubiquitin ligase SCF complex subunit SKP1/ASK1 (At2) / UFO-binding protein (UIP2) E3 ubiquitin ligase; skp1b; identical to UIP2 GI:3719211 from [Arabidopsis thaliana]; contains Pfam profiles PF01466: Skp1 family, dimerisation domain and PF03931:Skp1 family, tetramerisation domain; identical to cDNA UFO binding protein UIP2 mRNA, partial cds GI:3719210	2e-25	396	2.956	0.233	0.00163933	0.00739284
WS0153_O16	WS0136_K07, WS0133_C24, WS0125_K16, WS01214_B07,	EF148708, EF148524, EF147880, EF146796,		No significant hit	99	0	2.951	0.125	2.46719e-05	0.000464204
WS0203_M02	n.a.	n.a.	At5g67090	At5g67090.1 68418.m08459 subtilase family protein contains similarity to subtilisin-like protease ag12 GI:757522 from [Alnus glutinosa]	5e-29	438	2.947	0.197	0.000575185	0.00375285
WS01117_M22	n.a.	n.a.	At4g38040	At4g38040.1 68417.m05373 exostosin family protein contains Pfam profile: PF03016 Exostosin family	1e-104	429	2.936	0.075	5.43196e-07	3.57775e-05
WS0157_L10	WS01214_G11,	EF146815,	At5g14780	At5g14780.1 68418.m01734 formate dehydrogenase (FDH) identical to GI:7677266	1e-42	282	2.929	0.122	2.18146e-05	0.000428367
WS0162_A13	n.a.	n.a.		No significant hit	99	0	2.92	0.18	0.000345318	0.00272088
WS0201_M21	n.a.	n.a.	At4g36220	At4g36220.1 68417.m05153 cytochrome P450 84A1 (CYP84A1) / ferulate-5-hydroxylase (FAH1) identical to Cytochrome P450 84A1 (Ferulate-5-hydroxylase) (SP|Q42600) [Arabidopsis thaliana]	9e-07	126	2.917	0.22	0.00123568	0.00611859
WS02010_F05	n.a.	n.a.	At5g14200	At5g14200.1 68418.m01659 3-isopropylmalate dehydrogenase, chloroplast, putative strong similarity to SP|P29102 3-isopropylmalate dehydrogenase, chloroplast precursor {Brassica napus}	6e-43	342	2.913	0.091	2.55531e-06	0.000107271
WS0153_P12	n.a.	n.a.		No significant hit	99	0	2.909	0.414	0.0325519	0.0555148
WS01117_D04	WS01117_D04,	EF144703,	At3g57930	At3g57930.1 68416.m06457 expressed protein	9e-24	360	2.906	0.122	2.32731e-05	0.000443426
WS0144_A04	n.a.	n.a.	At3g55570	At3g55570.1 68416.m06170 hypothetical protein predicted protein, Arabidopsis thaliana	5e-16	159	2.9	0.152	0.000110013	0.00125266
WS0157_C06	n.a.	n.a.	At5g16010	At5g16010.1 68418.m01872 3-oxo-5-alpha-steroid 4-dehydrogenase family protein / steroid 5-alpha-reductase family protein similar to steroid 5alpha-reductase - Rattus norvegicus, PIR:A34239 [SP|24008]; contains Pfam 3-oxo-5-alpha-steroid 4-dehydrogenase domain PF02544	3e-74	618	2.899	0.105	7.58679e-06	0.000215064
WS0147_D13	n.a.	n.a.	At2g06050	At2g06050.2 68415.m00664 12-oxophytodienoate reductase (OPR3) / delayed dehiscence1 (DDE1) nearly identical to DELAYED DEHISCENCE1 [GI:7688991] and to OPR3 [GI:10242314]; contains Pfam profile PF00724:oxidoreductase, FAD/FMN-binding; identical to cDNA OPDA-reductase homolog GI:5059114	2e-16	138	2.895	0.125	2.77392e-05	0.00049511
WS0143_L17	n.a.	n.a.	At4g17940	At4g17940.1 68417.m02672 expressed protein	4e-16	174	2.894	0.12	2.13149e-05	0.000422994
WS0181_F07	n.a.	n.a.	At4g37260	At4g37260.1 68417.m05274 myb family transcription factor (MYB73) contains Pfam profile: PF00249 myb-like DNA-binding domain	2e-40	375	2.892	0.317	0.0100131	0.0247984
WS01222_L07	n.a.	n.a.	At1g06190	At1g06190.1 68414.m00651 expressed protein	5e-10	192	2.89	0.095	3.65846e-06	0.000134383
WS01120_A02	WS01120_A02,	EF145080,	At1g03010	At1g03010.1 68414.m00273 phototropic-responsive NPH3 family protein contains NPH3 family domain, Pfam:PF03000	2e-26	273	2.888	0.151	0.00010861	0.00124409
WS0178_L06	WS01211_M01,	EF146675,		No significant hit	99	0	2.884	0.128	3.51464e-05	0.000582492
WS0168_I17	n.a.	n.a.		No significant hit	99	0	2.873	0.107	9.30906e-06	0.000247988
WS0205_P07	n.a.	n.a.		No significant hit	99	0	2.864	0.079	9.27656e-07	5.06255e-05
WS0202_O07	n.a.	n.a.	At1g73640	At1g73640.1 68414.m08525 Ras-related GTP-binding family protein contains Pfam profile: PF00071 ras family Pfam profile: PF00071 Ras family	3e-86	654	2.864	0.148	9.85982e-05	0.0011734
WS0214_D03	n.a.	n.a.	At2g38240	At2g38240.1 68415.m04696 oxidoreductase, 2OG-Fe(II) oxygenase family protein similar to flavonol synthase [Citrus unshiu][gi:4126403], leucoanthocyanidin dioxygenase [Daucus carota][gi:5924383]; contains PF03171 2OG-Fe(II) oxygenase superfamily domain	2e-25	240	2.859	0.184	0.000456279	0.00324599
WS0124_I11	n.a.	n.a.	At2g22330	At2g22330.1 68415.m02649 cytochrome P450, putative similar to cytochrome P450 79B2 (SP:O81346) [Arabidopsis thaliana]	4e-22	333	2.844	0.067	2.929e-07	2.23785e-05
WS0144_K02	n.a.	n.a.	At4g24820	At4g24820.2 68417.m03556 26S proteasome regulatory subunit, putative (RPN7) contains similarity to ubiquitin activating enzyme GI:3647283 from [Lycopersicon esculentum]	1e-118	681	2.834	0.129	4.15895e-05	0.000651163
WS0224_B11	n.a.	n.a.	At2g14610	At2g14610.1 68415.m01643 pathogenesis-related protein 1 (PR-1) identical to GB:M90508 SP|P33154	3e-57	462	2.831	0.266	0.00447649	0.0143284
WS0142_M02	n.a.	n.a.	At1g54210	At1g54210.1 68414.m06179 autophagy 12a (APG12a) identical to autophagy 12a [Arabidopsis thaliana] GI:19912169	2e-35	261	2.824	0.118	2.22408e-05	0.000430193
WS0232_A22	n.a.	n.a.	At1g15520	At1g15520.1 68414.m01867 ABC transporter family protein similar to ABC1 protein GI:14331118 from [Nicotiana plumbaginifolia]	9e-20	258	2.819	0.122	2.77923e-05	0.00049511
WS0213_O24	n.a.	n.a.	At2g14610	At2g14610.1 68415.m01643 pathogenesis-related protein 1 (PR-1) identical to GB:M90508 SP|P33154	1e-21	249	2.802	0.227	0.00187783	0.00802706
WS0143_C23	WS01228_M23, WS01119_O01, WS0112_G23,	EF147179, EF144919, EF145664,	At1g75270	At1g75270.1 68414.m08744 dehydroascorbate reductase, putative similar to GI:6939839 from [Oryza sativa]	2e-91	636	2.796	0.089	2.90855e-06	0.000116347
WS0127_I09	WS0127_I09,	EF148095,	At3g07880	At3g07880.1 68416.m00963 Rho GDP-dissociation inhibitor family protein similar to SP|P52565 Rho GDP-dissociation inhibitor 1 (Rho GDI 1) (Rho-GDI alpha) {Homo sapiens}; contains Pfam profile PF02115: RHO protein GDP dissociation inhibitor	4e-34	315	2.794	0.25	0.0033944	0.0119513
WS0141_M06	n.a.	n.a.	At5g23960	At5g23960.1 68418.m02816 terpene synthase/cyclase family protein non-consensus TA donor splice site at exon 4	7e-55	480	2.787	0.198	0.000859388	0.00487814
WS0158_O22	n.a.	n.a.	At2g45640	At2g45640.1 68415.m05675 sin3 associated polypeptide p18 family protein similar to Sin3 associated polypeptide p18 (2HOR0202) (Swiss-Prot:O00422) [Homo sapiens]	5e-44	351	2.786	0.343	0.0173769	0.0363539
WS0162_M02	n.a.	n.a.	At5g66930	At5g66930.2 68418.m08437 expressed protein similar to unknown protein (pir||T38383)	5e-73	621	2.779	0.284	0.0069977	0.0193852
WS01217_E22	n.a.	n.a.		No significant hit	99	0	2.761	0.244	0.00315885	0.0114332
WS0141_F18	n.a.	n.a.		No significant hit	99	0	2.76	0.19	0.000696871	0.00428688
WS0214_H02	n.a.	n.a.	At3g25810	At3g25810.1 68416.m03213 myrcene/ocimene synthase, putative similar to GI:9957293; contains Pfam profile: PF01397 terpene synthase family	1e-22	444	2.758	0.195	0.000809256	0.00470904
PX0015_K10	PX0015_K10,	EF144326,	At4g33985	At4g33985.1 68417.m04822 expressed protein	1e-07	75	2.757	0.183	0.000536311	0.00360912
WS0147_I21	n.a.	n.a.	At2g14580	At2g14580.1 68415.m01633 pathogenesis-related protein, putative similar to SP|P33154 Pathogenesis-related protein 1 precursor (PR-1) {Arabidopsis thaliana}; contains Pfam profile PF00188: SCP-like extracellular protein	3e-53	408	2.74	0.335	0.0168842	0.0355961
WS0133_M17	n.a.	n.a.	At3g01480	At3g01480.1 68416.m00072 peptidyl-prolyl cis-trans isomerase, putative / cyclophilin, putative / rotamase, putative similar to peptidyl-prolyl cis-trans isomerase, chloroplast precursor (40 kDa thylakoid lumen PPIase, 40 kDa thylakoid lumen rotamase) [Spinacia oleracea] SWISS-PROT:O49939	5e-57	360	2.738	0.214	0.00152704	0.00707522
WS0152_M05	WS01111_A23,	EF144570,	At2g03680	At2g03680.1 68415.m00327 expressed protein Alternative splicing exists based on EST evidence	1e-14	216	2.727	0.203	0.00113471	0.0058151
WS0207_L11	n.a.	n.a.	At5g47560	At5g47560.1 68418.m05871 sodium/dicarboxylate cotransporter, putative similar to SWISS-PROT:Q13183 renal sodium/dicarboxylate cotransporter [Human]{Homo sapiens}	1e-54	258	2.722	0.094	5.30286e-06	0.000179795
WS0163_E03	n.a.	n.a.	At1g11260	At1g11260.1 68414.m01289 glucose transporter (STP1) nearly identical to glucose transporter GB:P23586 SP|P23586 from [Arabidopsis thaliana]	4e-47	339	2.722	0.193	0.000841347	0.00481509
WS0134_H19	WS0134_H19,	EF148589,	At5g28237	At5g28237.1 68418.m03422 tryptophan synthase, beta subunit, putative similar to SP|P14671 Tryptophan synthase beta chain 1, chloroplast precursor (EC 4.2.1.20) {Arabidopsis thaliana}; contains Pfam profile PF00291: Pyridoxal-phosphate dependent enzyme	3e-17	165	2.719	0.138	8.89889e-05	0.00108265
WS0142_H18	n.a.	n.a.	At4g34710	At4g34710.2 68417.m04927 arginine decarboxylase 2 (SPE2) identical to SP|O23141 Arginine decarboxylase 2 (EC 4.1.1.19) (ARGDC 2) (ADC 2) (ADC-N) {Arabidopsis thaliana}	9e-58	540	2.706	0.147	0.000140838	0.00146626
WS0156_G22	n.a.	n.a.	At3g47610	At3g47610.1 68416.m05183 expressed protein	4e-06	117	2.693	0.249	0.00406972	0.0134742
WS0224_O15	n.a.	n.a.	At5g61790	At5g61790.1 68418.m07754 calnexin 1 (CNX1) identical to calnexin homolog 1, Arabidopsis thaliana, EMBL:AT08315 [SP|P29402]	6e-53	384	2.675	0.099	8.64459e-06	0.000235044
WS0213_N11	n.a.	n.a.	At3g44880	At3g44880.1 68416.m04835 Rieske [2Fe-2S] domain-containing protein similar to lethal leaf-spot 1 from Zea mays [gi:1935909]; contains Pfam PF00355 Rieske [2Fe-2S] domain	1e-105	573	2.675	0.154	0.000208394	0.00192993
WS0122_P22	WS0122_P22,	EF147367,		No significant hit	99	0	2.675	0.286	0.0088584	0.0228652
WS0113_E03	WS0113_E03,	EF145764,	At1g48600	At1g48600.1 68414.m05435 phosphoethanolamine N-methyltransferase 2, putative (NMT2) very similar to |PEM2_ARATH Putative phosphoethanolamine N-methyltransferase 2 (EC 2.1.1.103) (SP:Q944H0){Arabidopsis thaliana}; very similar to Halotolerance protein Hal3b (SP:P94063)[Arabidopsis thaliana]; to similar to GB:AAF61950 from [Spinacia oleracea]	5e-53	348	2.671	0.119	3.53651e-05	0.000582819
WS0168_N18	n.a.	n.a.	At3g54810	At3g54810.2 68416.m06066 zinc finger (GATA type) family protein GATA transcription factor 3, Arabidopsis thaliana, Y13650	2e-36	282	2.664	0.096	7.02863e-06	0.000209769
WS0171_L07	n.a.	n.a.		No significant hit	99	0	2.656	0.104	1.3903e-05	0.00031995
WS0214_D12	n.a.	n.a.	At2g31100	At2g31100.1 68415.m03798 lipase, putative similar to lipase [Dianthus caryophyllus] GI:4103627; contains Pfam profile PF01764: Lipase (class 3)	2e-12	201	2.633	0.317	0.0157573	0.0338993
WS0123_G08	n.a.	n.a.	At1g02500	At1g02500.2 68414.m00201 S-adenosylmethionine synthetase 1 (SAM1) identical to S-adenosylmethionine synthetase 1 (Methionine adenosyltransferase 1, AdoMet synthetase 1) [Arabidopsis thaliana] SWISS-PROT:P23686	9e-30	195	2.629	0.096	7.76245e-06	0.000218847
WS0121_P12	n.a.	n.a.	At5g17050	At5g17050.1 68418.m01998 UDP-glucoronosyl/UDP-glucosyl transferase family protein similar to UDP glucose:flavonoid 3-o-glucosyltransferase, Vitis vinifera, EMBL:AF000372	5e-58	570	2.618	0.198	0.00126139	0.0061964
WS0158_M20	n.a.	n.a.	At5g62000	At5g62000.3 68418.m07784 transcriptional factor B3 family protein / auxin-responsive factor, putative (ARF1) contains Pfam profile: PF02362 B3 DNA binding domain; identical to cDNA ARF1 (auxin response factor) binding protein GI:2245393	9e-43	483	2.607	0.118	3.92102e-05	0.000626731
WS0153_P14	n.a.	n.a.	At2g14610	At2g14610.1 68415.m01643 pathogenesis-related protein 1 (PR-1) identical to GB:M90508 SP|P33154	1e-56	408	2.593	0.295	0.0120111	0.0281671
WS0153_N16	n.a.	n.a.	At4g33520	At4g33520.1 68417.m04760 metal-transporting P-type ATPase, putative (PAA1) nearly identical to gi:2668492; contains Pfam heavy-metal-associated domain PF00403	4e-32	258	2.583	0.081	2.52552e-06	0.000106606
WS0231_E21	n.a.	n.a.		No significant hit	99	0	2.582	0.162	0.000377196	0.00287901
WS0142_N23	n.a.	n.a.	At3g17210	At3g17210.1 68416.m02198 stable protein 1-related similar to stable protein 1 (GI:13445204) [Populus tremula] PMID:12376651; similar to pop3 peptide GB:AAC26526 from [Populus balsamifera subsp. trichocarpa X Populus deltoides]	1e-16	288	2.58	0.136	0.000116599	0.00130418
WS0145_C15	n.a.	n.a.	At3g63510	At3g63510.1 68416.m07154 nitrogen regulation family protein contains Pfam domain PF01207: Dihydrouridine synthase (Dus); similar to (SP:P45672) NIFR3-like protein (SP:P45672) [Azospirillum brasilense]	4e-63	519	2.577	0.168	0.000488503	0.0033746
WS01126_H03	n.a.	n.a.		No significant hit	99	0	2.576	0.215	0.00226633	0.00906981
WS0156_D09	n.a.	n.a.	At2g36130	At2g36130.1 68415.m04436 peptidyl-prolyl cis-trans isomerase, putative / cyclophilin, putative / rotamase, putative contains Pfam domain, PF00160: peptidyl-prolyl cis-trans isomerase, cyclophilin-type	3e-74	492	2.571	0.168	0.000490307	0.00338095
WS0205_O18	n.a.	n.a.		No significant hit	99	0	2.557	0.054	1.18249e-07	1.2548e-05
WS02012_L20	WS01212_L02, WS01225_E16,	EF146720, EF146946,	At5g67150	At5g67150.1 68418.m08465 transferase family protein similar to anthranilate N-hydroxycinnamoyl/benzoyltransferase, Dianthus caryophyllus [gi:2239091]; contains Pfam transferase family domain PF002458	1e-25	411	2.557	0.112	3.11706e-05	0.000530407
WS0213_N13	n.a.	n.a.	At4g11820	At4g11820.2 68417.m01882 hydroxymethylglutaryl-CoA synthase / HMG-CoA synthase / 3-hydroxy-3-methylglutaryl coenzyme A synthase identical to Hydroxymethylglutaryl-CoA synthase (EC 4.1.3.5) (HMG-CoA synthase) (3-hydroxy-3-methylglutaryl coenzyme A synthase) (Swiss-Prot:P54873) [Arabidopsis thaliana]	7e-22	141	2.552	0.131	9.47561e-05	0.00114127
WS01119_M14	n.a.	n.a.		No significant hit	99	0	2.547	0.203	0.00171948	0.00761586
WS0116_I22	WS01228_M23, WS0112_G23, WS01119_O01,	EF147179, EF145664, EF144919,	At1g75270	At1g75270.1 68414.m08744 dehydroascorbate reductase, putative similar to GI:6939839 from [Oryza sativa]	1e-07	102	2.538	0.116	4.1836e-05	0.00065366
WS0128_C01	WS0128_C01,	EF148156,		No significant hit	99	0	2.521	0.18	0.000901035	0.00502862
WS01116_O24	n.a.	n.a.	At3g42725	At3g42725.1 68416.m04461 expressed protein	3e-36	534	2.52	0.048	5.76181e-08	7.59e-06
WS0153_B18	n.a.	n.a.	At3g45180	At3g45180.1 68416.m04876 ubiquitin family protein contains INTERPRO:IPR000626 ubiquitin domain	8e-36	219	2.51	0.132	0.00011535	0.00130144
PX0011_E19	PX0011_C19,	EF144204,		No significant hit	99	0	2.51	0.137	0.000149091	0.00151881
WS0174_F20	n.a.	n.a.		No significant hit	99	0	2.506	0.192	0.00137826	0.00659382
WS0144_O01	n.a.	n.a.	At3g61440	At3g61440.1 68416.m06881 cysteine synthase, putative / O-acetylserine (thiol)-lyase, putative / O-acetylserine sulfhydrylase, putative identical to cysteine synthase (EC 4.2.99.8) [Arabidopsis thaliana] GI:5824334; contains Pfam profile PF00291: Pyridoxal-phosphate dependent enzyme	6e-62	393	2.5	0.096	1.16971e-05	0.000284616
WS0128_M01	WS0128_M01,	EF148209,		No significant hit	99	0	2.496	0.16	0.000438424	0.00317206
WS01126_B13	WS01126_B13,	EF145551,	At4g24940	At4g24940.1 68417.m03572 SUMO activating enzyme 1a (SAE1a) identical to SUMO activating enzyme 1a [Arabidopsis thaliana] GI:22652850; contains Pfam profile PF00899: ThiF family	5e-57	414	2.492	0.303	0.0167071	0.0353495
WS01125_E14	WS01125_E14, WS01122_N16,	EF145493, EF145287,	At2g29960	At2g29960.1 68415.m03644 peptidyl-prolyl cis-trans isomerase / cyclophilin (CYP5) / rotamase identical to cyclophilin [Arabidopsis thaliana] gi|2443755|gb|AAB71401	6e-63	444	2.491	0.123	7.45958e-05	0.000965991
WS01911_D01	n.a.	n.a.		No significant hit	99	0	2.484	0.106	2.59409e-05	0.000476272
WS01218_P22	WS01120_G07, WS01110_I06, WS01110_E02, WS01123_I09, WS01314_B07,	EF145102, EF144554, EF144541, EF145340, EF148377,	At2g21660	At2g21660.2 68415.m02578 glycine-rich RNA-binding protein (GRP7) SP|Q03250 Glycine-rich RNA-binding protein 7 {Arabidopsis thaliana}	2e-24	174	2.483	0.225	0.00373038	0.0127181
WS0155_D06	n.a.	n.a.	At4g16380	At4g16380.1 68417.m02480 expressed protein	1e-10	186	2.48	0.077	2.41943e-06	0.000103564
WS0188_P09	n.a.	n.a.	At3g13050	At3g13050.1 68416.m01626 transporter-related low similarity to apical organic cation transporter [Sus scrofa] GI:2062135, SP|Q02563 Synaptic vesicle protein 2 (SV2) {Rattus norvegicus}; contains Pfam profile PF00083: major facilitator superfamily protein	7e-48	531	2.479	0.124	8.33212e-05	0.00103993
WS0223_K24	n.a.	n.a.	At1g58170	At1g58170.1 68414.m06599 disease resistance-responsive protein-related / dirigent protein-related similar to dirigent protein [Thuja plicata] gi|6694699|gb|AAF25360; similar to pathogenesis-related protein [Pisum sativum] gi|4585273|gb|AAD25355	5e-08	438	2.476	0.167	0.000616498	0.00393503
WS0209_N10	n.a.	n.a.	At1g04350	At1g04350.1 68414.m00425 2-oxoglutarate-dependent dioxygenase, putative Similar to Arabidopsis 2A6 (gb|X83096) and to tomato ethylene synthesis regulatory protein E8 (SP|P10967); EST gb|T76913 comes from this gene	1e-29	357	2.465	0.111	3.88754e-05	0.000623991
WS0201_I18	n.a.	n.a.	At1g80840	At1g80840.1 68414.m09484 WRKY family transcription factor similar to WRKY transcription factor GB:BAA87058 GI:6472585 from [Nicotiana tabacum]	4e-38	600	2.46	0.156	0.000428221	0.00313385
WS0214_P17	n.a.	n.a.	At4g17790	At4g17790.1 68417.m02655 expressed protein	9e-20	162	2.459	0.177	0.000961916	0.00524773
WS01117_L06	WS01117_L06,	EF144744,	At1g08360	At1g08360.1 68414.m00925 60S ribosomal protein L10A (RPL10aA) similar to 60S ribosomal protein L10A GB:AAC73045 GI:3860277 from [Arabidopsis thaliana]	8e-22	387	2.45	0.094	1.18238e-05	0.000286784
WS01117_E15	WS01117_E15,	EF144711,		No significant hit	99	0	2.449	0.122	7.92646e-05	0.00100766
WS01116_I01	n.a.	n.a.	At1g07310	At1g07310.1 68414.m00778 C2 domain-containing protein contains similarity to shock protein SRC2 [Glycine max] gi|2055230|dbj|BAA19769 ; contains Pfam profile PF00168:C2 domain	3e-11	324	2.449	0.111	4.19417e-05	0.000653974
WS0214_J21	n.a.	n.a.	At1g17840	At1g17840.1 68414.m02208 ABC transporter family protein similar to ABC transporter GI:10280532 from [Homo sapiens]	1e-51	414	2.448	0.081	4.00668e-06	0.000145082
WS0168_L05	n.a.	n.a.	At2g17130	At2g17130.2 68415.m01978 isocitrate dehydrogenase subunit 2 / NAD+ isocitrate dehydrogenase subunit 2 nearly identical to NAD+ dependent isocitrate dehydrogenase subunit 2 [Arabidopsis thaliana] GI:1766048	5e-54	411	2.447	0.108	3.46053e-05	0.000576025
WS0151_B13	n.a.	n.a.	At1g09520	At1g09520.1 68414.m01067 expressed protein	1e-14	429	2.445	0.104	2.66187e-05	0.000481931
WS0156_A23	n.a.	n.a.	At1g21410	At1g21410.1 68414.m02679 F-box family protein similar to SKP1 interacting partner 2 (SKIP2) TIGR_Ath1:At5g67250	8e-71	465	2.444	0.237	0.00548096	0.0164285
WS01222_K03	n.a.	n.a.		No significant hit	99	0	2.444	0.161	0.000542593	0.00362447
WS01110_A14	WS0122_K19,	EF147330,	At2g34250	At2g34250.1 68415.m04190 protein transport protein sec61, putative similar to PfSec61 [Plasmodium falciparum] GI:3057044; contains Pfam profile PF00344: eubacterial secY protein	4e-30	189	2.443	0.06	4.28269e-07	2.97464e-05
WS0231_E05	n.a.	n.a.	At5g13080	At5g13080.1 68418.m01499 WRKY family transcription factor WRKY DNA binding protein - Solanum tuberosum, EMBL:AJ278507	1e-38	285	2.442	0.252	0.00761831	0.0206478
WS0148_O06	n.a.	n.a.		No significant hit	99	0	2.44	0.082	4.38137e-06	0.000155698
WS0156_A21	WS0127_G12, WS01118_K21,	EF148080, EF144823,		No significant hit	99	0	2.429	0.294	0.0165596	0.0350959
WS0143_E18	n.a.	n.a.	At2g26560	At2g26560.1 68415.m03186 patatin, putative similar to patatin-like latex allergen [Hevea brasiliensis][PMID:10589016]; contains patatin domain PF01734	7e-83	711	2.428	0.087	7.02745e-06	0.000209769
WS0197_F19	n.a.	n.a.	At1g18650	At1g18650.1 68414.m02325 glycosyl hydrolase family protein 17 similar to beta-1,3-glucanase GI:15150341 from [Camellia sinensis]; C-terminal homology only	7e-28	228	2.427	0.083	5.35007e-06	0.000179795
WS0178_K11	n.a.	n.a.		No significant hit	99	0	2.425	0.112	4.64866e-05	0.000697784
WS02011_I02	n.a.	n.a.	At1g05010	At1g05010.1 68414.m00502 1-aminocyclopropane-1-carboxylate oxidase / ACC oxidase / ethylene-forming enzyme (ACO) (EAT1) Identical to 1-aminocyclopropane-1-carboxylate oxidase (ACC oxidase) gb|X66719 (EAT1). ESTs gb|T43073, gb|T5714, gb|R90435, gb|R44023, gb|AA597926, gb|AI099676, gb|AA650810 and gb|29725 come from this gene	3e-34	285	2.418	0.117	6.6159e-05	0.000888356
WS0127_G19	WS0127_G19,	EF148082,	At4g11640	At4g11640.1 68417.m01861 serine racemase, putative similar to serine racemase [Mus musculus] GI:6448865; contains Pfam profile PF00291: Pyridoxal-phosphate dependent enzyme	8e-38	261	2.416	0.137	0.000197906	0.00186675
WS0158_D22	n.a.	n.a.	At2g39770	At2g39770.1 68415.m04883 GDP-mannose pyrophosphorylase (GMP1) identical to GDP-mannose pyrophosphorylase from Arabidopsis thaliana [GI:3598958]; updated per Conklin PL et al, PNAS 1999, 96(7):4198-203	1e-111	645	2.411	0.071	1.65845e-06	7.73291e-05
WS0153_L07	n.a.	n.a.	At2g21130	At2g21130.1 68415.m02507 peptidyl-prolyl cis-trans isomerase / cyclophilin (CYP2) / rotamase identical to cyclophilin [Arabidopsis thaliana] gi|2443757|gb|AAB71402; similar to peptidyl-prolyl cis-trans isomerase, PPIase (cyclophilin, cyclosporin A-binding protein) [Arabidopsis thaliana] SWISS-PROT:P34790	9e-77	513	2.407	0.083	5.5581e-06	0.000184633
WS0151_C08	n.a.	n.a.		No significant hit	99	0	2.405	0.151	0.000400985	0.00298011
WS0127_F14	n.a.	n.a.		No significant hit	99	0	2.405	0.221	0.00413266	0.0136333
WS0112_O04	WS0112_O04,	EF145713,	At5g17920	At5g17920.1 68418.m02101 5-methyltetrahydropteroyltriglutamate--homocysteine methyltransferase / vitamin-B12-independent methionine synthase / cobalamin-independent methionine synthase (CIMS) identical to SP|O50008 5-methyltetrahydropteroyltriglutamate--homocysteine methyltransferase (EC 2.1.1.14) (Vitamin-B12-independent methionine synthase isozyme) (Cobalamin-independent methionine synthase iso…	1e-82	363	2.404	0.122	9.43122e-05	0.00113835
WS0155_E17	WS01212_I06, WS01214_D06,	EF146705, EF146806,	At3g51240	At3g51240.1 68416.m05609 naringenin 3-dioxygenase / flavanone 3-hydroxylase (F3H) identical to GI:3790548	2e-88	579	2.401	0.212	0.00326425	0.011676
WS0168_M07	WS0137_H13, WS01230_D03, WS0118_D21, WS01111_K14,	EF148760, EF147381, EF146447, EF144599,		No significant hit	99	0	2.4	0.151	0.000402521	0.00298011
WS0122_H18	WS0122_H18,	EF147306,	At3g57260	At3g57260.1 68416.m06374 glycosyl hydrolase family 17 protein similar to glucan endo-1,3-beta-glucosidase, acidic isoform precursor SP:P33157 from [Arabidopsis thaliana]	2e-34	378	2.396	0.377	0.0490581	0.0741357
WS0205_K22	n.a.	n.a.	At3g20240	At3g20240.1 68416.m02564 mitochondrial substrate carrier family protein contains Pfam profile: PF00153 mitochondrial carrier proteins	2e-57	357	2.395	0.086	7.34268e-06	0.00021221
WS0141_A02	n.a.	n.a.	At5g47560	At5g47560.1 68418.m05871 sodium/dicarboxylate cotransporter, putative similar to SWISS-PROT:Q13183 renal sodium/dicarboxylate cotransporter [Human]{Homo sapiens}	1e-31	243	2.395	0.141	0.000261721	0.00225437
WS0173_D20	n.a.	n.a.	At1g09850	At1g09850.1 68414.m01109 cysteine protease, papain-like (XBCP3) identical to papain-like cysteine peptidase XBCP3 GI:14600257 from [Arabidopsis thaliana]; contains Pfam profiles PF00112: Papain family cysteine protease and PF00396: Granulin	2e-21	231	2.394	0.108	4.15909e-05	0.000651163
WS0119_H18	WS0117_P08,	EF146405,	At4g01730	At4g01730.1 68417.m00224 zinc finger (DHHC type) family protein contains Pfam profile PF01529: DHHC zinc finger domain	8e-37	450	2.391	0.148	0.000371493	0.00285369
WS0123_I22	n.a.	n.a.	At2g27860	At2g27860.1 68415.m03377 expressed protein	4e-33	219	2.389	0.064	7.77128e-07	4.60271e-05
WS0157_L22	WS0128_B17,	EF148154,	At1g07260	At1g07260.1 68414.m00772 UDP-glucoronosyl/UDP-glucosyl transferase family protein contains Pfam profile: PF00201 UDP-glucoronosyl and UDP-glucosyl transferase	1e-32	333	2.386	0.192	0.00194563	0.00821232
WS0185_E12	WS0124_A18,	EF147646,	At3g53420	At3g53420.1 68416.m05895 plasma membrane intrinsic protein 2A (PIP2A) / aquaporin PIP2.1 (PIP2.1) identical to plasma membrane intrinsic protein 2A SP: P43286 from [Arabidopsis thaliana]	1e-135	834	2.384	0.182	0.00142295	0.00673175
WS0125_I01	WS0125_I01,	EF147858,	At5g17050	At5g17050.1 68418.m01998 UDP-glucoronosyl/UDP-glucosyl transferase family protein similar to UDP glucose:flavonoid 3-o-glucosyltransferase, Vitis vinifera, EMBL:AF000372	2e-35	417	2.383	0.206	0.00294853	0.0108724
WS01217_D22	n.a.	n.a.	At5g11440	At5g11440.1 68418.m01336 hypothetical protein	5e-19	303	2.374	0.141	0.000279917	0.00236404
PX0019_C07	PX0019_C07,	EF144380,	At3g54260	At3g54260.1 68416.m05997 expressed protein various predicted proteins, Arabidopsis thaliana	2e-64	510	2.37	0.282	0.0154872	0.0334825
WS0155_J08	n.a.	n.a.	At3g51660	At3g51660.1 68416.m05665 macrophage migration inhibitory factor family protein / MIF family protein contains Pfam profile: PF01187 Macrophage migration inhibitory factor family(MIF)	1e-08	153	2.367	0.107	4.31343e-05	0.000667124
WS0144_L11	n.a.	n.a.	At3g11660	At3g11660.1 68416.m01429 harpin-induced family protein / HIN1 family protein / harpin-responsive family protein similar to harpin-induced protein hin1 (GI:1619321) [Nicotiana tabacum]	1e-72	618	2.367	0.095	1.78263e-05	0.000380443
WS01111_E24	WS0113_P06,	EF145877,	At3g55290	At3g55290.1 68416.m06140 short-chain dehydrogenase/reductase (SDR) family protein contains similarity to 3-oxoacyl-[acyl-carrier protein] reductase SP:P51831 from [Bacillus subtilis]	2e-55	432	2.366	0.145	0.000338835	0.00267992
WS0175_A21	n.a.	n.a.	At1g56200	At1g56200.1 68414.m06459 expressed protein	1e-08	297	2.365	0.179	0.00134955	0.00650379
WS0166_D09	n.a.	n.a.	At4g34030	At4g34030.1 68417.m04829 methylcrotonyl-CoA carboxylase beta chain, mitochondrial / 3-methylcrotonyl-CoA carboxylase 2 (MCCB) identical to SP|Q9LDD8 Methylcrotonyl-CoA carboxylase beta chain, mitochondrial precursor (EC 6.4.1.4) (3-Methylcrotonyl-CoA carboxylase 2) (MCCase beta subunit) (3-methylcrotonyl-CoA:carbon dioxide ligase beta subunit) {Arabidopsis thaliana}; contains Pfam profile: PF0103…	1e-31	234	2.364	0.201	0.00267565	0.0101352
WS01212_B14	WS01214_D06, WS01212_I06, WS0127_J21,	EF146806, EF146705, EF148106,	At3g51240	At3g51240.1 68416.m05609 naringenin 3-dioxygenase / flavanone 3-hydroxylase (F3H) identical to GI:3790548	3e-80	561	2.362	0.204	0.00292128	0.010798
WS0163_K05	n.a.	n.a.	At3g60820	At3g60820.1 68416.m06804 20S proteasome beta subunit F1 (PBF1)	2e-84	558	2.361	0.126	0.000132168	0.00141429
WS0202_P24	n.a.	n.a.		No significant hit	99	0	2.36	0.116	7.8319e-05	0.000997302
WS0181_A04	WS01312_M14,	EF148294,	At5g28770	At5g28770.1 68418.m03534 bZIP transcription factor family protein similar to seed storage protein opaque-2(bZIP family)GI:168428 from Zea mays; contains Pfam profile PF00170: bZIP transcription factor; identical to cDNA bZIP protein BZO2H3 GI:10954098	6e-30	519	2.347	0.195	0.00235633	0.00931725
WS0205_C04	n.a.	n.a.	At5g17920	At5g17920.1 68418.m02101 5-methyltetrahydropteroyltriglutamate--homocysteine methyltransferase / vitamin-B12-independent methionine synthase / cobalamin-independent methionine synthase (CIMS) identical to SP|O50008 5-methyltetrahydropteroyltriglutamate--homocysteine methyltransferase (EC 2.1.1.14) (Vitamin-B12-independent methionine synthase isozyme) (Cobalamin-independent methionine synthase iso…	3e-15	114	2.346	0.098	2.43041e-05	0.000458495
WS0155_G21	n.a.	n.a.	At2g47470	At2g47470.1 68415.m05925 thioredoxin family protein similar to protein disulfide isomerase [Dictyostelium discoideum] GI:2627440; contains Pfam profile: PF00085 Thioredoxin	1e-43	357	2.337	0.074	3.15069e-06	0.000122818
WS0162_A19	n.a.	n.a.	At5g35430	At5g35430.1 68418.m04213 expressed protein	6e-24	366	2.332	0.111	6.10644e-05	0.000840053
WS0116_F22	WS0116_F22,	EF146228,	At3g05290	At3g05290.1 68416.m00577 mitochondrial substrate carrier family protein contains Pfam profile: PF00153 mitochondrial carrier protein	1e-37	354	2.332	0.211	0.00389152	0.0131095
WS0203_F10	n.a.	n.a.	At3g50770	At3g50770.1 68416.m05560 calmodulin-related protein, putative similar to regulator of gene silencing calmodulin-related protein GI:12963415 from [Nicotiana tabacum]	5e-47	561	2.329	0.222	0.00519104	0.0158644
WS0173_E02	n.a.	n.a.	At5g39320	At5g39320.1 68418.m04761 UDP-glucose 6-dehydrogenase, putative very strong similarity to SP|Q96558 UDP-glucose 6-dehydrogenase (EC 1.1.1.22) (UDP-Glc dehydrogenase) (UDP-GlcDH) (UDPGDH) {Glycine max}; contains Pfam profiles PF03721: UDP-glucose/GDP-mannose dehydrogenase family NAD binding domain, PF00984: UDP-glucose/GDP-mannose dehydrogenase family central domain, PF03720: UDP-glucose/GDP-mannos…	1e-66	429	2.329	0.147	0.000418684	0.00307935
WS01127_D08	n.a.	n.a.	At2g21250	At2g21250.1 68415.m02526 mannose 6-phosphate reductase (NADPH-dependent), putative 6-phosphate reductase [Apium graveolens][GI:1835701], NADP-dependent D-sorbitol-6-phosphate dehydrogenase [Malus domestica][SP|P28475]	3e-34	291	2.329	0.071	2.17139e-06	9.64541e-05
WS01121_C12	WS01121_C12,	EF145159,	At2g25110	At2g25110.1 68415.m03004 MIR domain-containing protein similar to SP|Q99470 Stromal cell-derived factor 2 precursor (SDF-2) {Homo sapiens}; contains Pfam profile PF02815: MIR domain	4e-63	384	2.327	0.05	1.58452e-07	1.51328e-05
WS01221_H04	n.a.	n.a.		No significant hit	99	0	2.323	0.107	4.80839e-05	0.000716737
WS02011_E16	n.a.	n.a.		No significant hit	99	0	2.322	0.099	2.76316e-05	0.00049511
WS0122_K19	WS0122_K19,	EF147330,	At2g34250	At2g34250.1 68415.m04190 protein transport protein sec61, putative similar to PfSec61 [Plasmodium falciparum] GI:3057044; contains Pfam profile PF00344: eubacterial secY protein	2e-41	246	2.319	0.045	7.49451e-08	8.80928e-06
WS0209_C07	n.a.	n.a.		No significant hit	99	0	2.316	0.137	0.000276968	0.00235386
WS0168_I19	n.a.	n.a.	At4g13850	At4g13850.1 68417.m02145 glycine-rich RNA-binding protein (GRP2) glycine-rich RNA binding protein 2 AtGRP2 [Arabidopsis thaliana] GI:2826811	8e-34	393	2.316	0.167	0.00103286	0.00546495
WS0158_L15	n.a.	n.a.	At2g32230	At2g32230.1 68415.m03938 pentatricopeptide (PPR) repeat-containing protein contains Pfam profile PF01535: PPR repeat	7e-57	369	2.316	0.049	1.32788e-07	1.35134e-05
WS0158_A07	n.a.	n.a.	At3g12090	At3g12090.1 68416.m01505 senescence-associated family protein similar to senescence-associated protein 5 [Hemerocallis hybrid cultivar] gi|3551954|gb|AAC34855	1e-62	444	2.314	0.073	2.94126e-06	0.000117042
WS01214_P11	WS01214_P11,	EF146849,	At1g78380	At1g78380.1 68414.m09134 glutathione S-transferase, putative similar to glutathione transferase GI:2853219 from [Carica papaya]	3e-56	438	2.312	0.19	0.00223988	0.00901116
WS0142_C06	n.a.	n.a.	At4g24340	At4g24340.1 68417.m03493 phosphorylase family protein contains Pfam PF01048: Phosphorylase family	6e-28	615	2.311	0.172	0.00122956	0.00610011
WS0155_H02	n.a.	n.a.		No significant hit	99	0	2.31	0.043	4.9262e-08	7.10145e-06
WS0152_C17	n.a.	n.a.		No significant hit	99	0	2.31	0.19	0.0022334	0.00899518
WS0174_G20	n.a.	n.a.	At1g03140	At1g03140.1 68414.m00291 splicing factor Prp18 family protein contains Pfam profile: PF02840 Prp18 domain	7e-41	459	2.307	0.212	0.00432628	0.0140298
WS0182_C08	WS0128_J15,	EF148194,	At5g24165	At5g24165.1 68418.m02843 expressed protein	2e-18	234	2.3	0.166	0.00103	0.00545738
WS0232_C14	n.a.	n.a.	At5g48655	At5g48655.3 68418.m06019 zinc finger (C3HC4-type RING finger) family protein contains Pfam profile: PF00097 zinc finger, C3HC4 type (RING finger)	8e-16	426	2.284	0.107	5.54279e-05	0.000789001
WS0203_H24	n.a.	n.a.	At3g49550	At3g49550.1 68416.m05415 expressed protein	3e-28	288	2.283	0.064	1.19474e-06	6.20345e-05
WS0172_I05	n.a.	n.a.	At4g13940	At4g13940.1 68417.m02157 adenosylhomocysteinase / S-adenosyl-L-homocysteine hydrolase / AdoHcyase (SAHH) identical to SP|O23255 Adenosylhomocysteinase (EC 3.3.1.1) (S-adenosyl-L-homocysteine hydrolase) (AdoHcyase) {Arabidopsis thaliana}; strong similarity to SP|P50248 Adenosylhomocysteinase (EC 3.3.1.1) {Nicotiana sylvestris}	1e-82	501	2.281	0.139	0.000350478	0.00273776
WS0128_G16	WS01228_N10,	EF147182,		No significant hit	99	0	2.281	0.05	1.71097e-07	1.56922e-05
WS0167_D15	n.a.	n.a.		No significant hit	99	0	2.275	0.129	0.000217212	0.00197567
WS0154_J03	n.a.	n.a.	At1g02500	At1g02500.2 68414.m00201 S-adenosylmethionine synthetase 1 (SAM1) identical to S-adenosylmethionine synthetase 1 (Methionine adenosyltransferase 1, AdoMet synthetase 1) [Arabidopsis thaliana] SWISS-PROT:P23686	1e-74	471	2.272	0.095	2.59314e-05	0.000476272
WS0209_J01	WS0135_O22,	EF148667,	At3g12500	At3g12500.1 68416.m01556 basic endochitinase identical to basic endochitinase precursor SP:P19171 from [Arabidopsis thaliana]	3e-34	255	2.27	0.147	0.000529297	0.00357559
WS0156_A06	n.a.	n.a.		No significant hit	99	0	2.266	0.195	0.00302785	0.0110741
WS0205_B23	n.a.	n.a.	At3g49200	At3g49200.1 68416.m05377 hypothetical protein	1e-43	576	2.264	0.097	2.98226e-05	0.000515594
WS0174_J20	n.a.	n.a.		No significant hit	99	0	2.264	0.102	4.25539e-05	0.000659482
WS0174_O03	n.a.	n.a.	At5g65490	At5g65490.1 68418.m08236 expressed protein similar to unknown protein (dbj BAA75199.1)	5e-29	288	2.261	0.157	0.000812896	0.00471296
WS0145_M13	n.a.	n.a.		No significant hit	99	0	2.261	0.127	0.000199924	0.00187421
WS0147_E24	n.a.	n.a.	At5g17540	At5g17540.1 68418.m02058 transferase family protein similar to hypersensitivity-related gene product HSR201 - Nicotiana tabacum, EMBL:X95343; contains Pfam transferase family domain PF00248	3e-46	462	2.254	0.244	0.0104238	0.0255178
WS0202_B20	n.a.	n.a.	At2g46410	At2g46410.1 68415.m05776 myb-related protein CAPRICE (CPC) identical to myb-related protein CAPRICE (CPC) GI:2346965 from [Arabidopsis thaliana]	1e-12	135	2.244	0.12	0.000147356	0.00150918
WS01111_J01	n.a.	n.a.		No significant hit	99	0	2.241	0.208	0.00474321	0.0149503
WS0204_B01	n.a.	n.a.	At1g15520	At1g15520.1 68414.m01867 ABC transporter family protein similar to ABC1 protein GI:14331118 from [Nicotiana plumbaginifolia]	3e-75	582	2.239	0.173	0.00160502	0.00730802
WS01119_M12	WS01110_H18,	EF144553,	At5g04750	At5g04750.1 68418.m00488 F1F0-ATPase inhibitor protein, putative similar to F1F0-ATPase inhibitor protein [Oryza sativa (japonica cultivar-group)] gi|5106371|dbj|BAA81661	1e-08	108	2.238	0.08	7.90187e-06	0.000221417
WS01127_L22	n.a.	n.a.		No significant hit	99	0	2.235	0.203	0.0042101	0.0137817
WS0205_L05	WS01228_D08,	EF147142,	At4g27410	At4g27410.2 68417.m03938 no apical meristem (NAM) family protein (RD26) contains Pfam PF02365: No apical meristem (NAM) domain; Arabidopsis thaliana nap gene,PID:e1234813; identical to cDNA RD26 mRNA for NAM-like protein GI:15375403	4e-07	189	2.232	0.273	0.0186912	0.0379703
WS0123_D13	WS0137_E08,	EF148737,	At5g58270	At5g58270.1 68418.m07295 mitochondrial half-ABC transporter (STA1) identical to half-molecule ABC transporter ATM3 GI:9964121 from [Arabidopsis thaliana]; almost identical to mitochondrial half-ABC transporter STA1 GI:9187883 from [Arabidopsis thaliana]; identical to cDNA mitochondrial half-ABC transporter (STA1 gene)GI:9187882	9e-84	573	2.229	0.081	9.15969e-06	0.000246418
WS0112_P02	WS0116_L21,	EF146273,	At5g27670	At5g27670.1 68418.m03317 histone H2A, putative similar to histone H2A Lycopersicon esculentum SP|P25469, Pisum sativum SP|P25470, Petroselinum crispum SP|P19177; contains Pfam profile PF00125 Core histone H2A/H2B/H3/H4	3e-35	294	2.225	0.124	0.000199906	0.00187421
WS01224_E06	n.a.	n.a.		No significant hit	99	0	2.221	0.149	0.000683528	0.00423549
WS01214_A14	WS01225_E15,	EF146945,	At5g07010	At5g07010.1 68418.m00794 sulfotransferase family protein similar to steroid sulfotransferase 3 [Brassica napus] GI:3420008, steroid sulfotransferase 1 [Brassica napus] GI:3420004; contains Pfam profile PF00685: Sulfotransferase domain	6e-59	507	2.219	0.182	0.00237952	0.00938094
WS0167_A22	n.a.	n.a.	At1g64230	At1g64230.1 68414.m07276 ubiquitin-conjugating enzyme, putative identical or nearly so to Ubiquitin-conjugating enzymes SP|P35132, SP|P35131, SP|P35133 from {Arabidopsis thaliana}; contains Pfam profile PF00179: Ubiquitin-conjugating enzyme	2e-82	444	2.214	0.061	1.15793e-06	6.10135e-05
WS0163_N24	n.a.	n.a.	At1g13380	At1g13380.1 68414.m01556 expressed protein	2e-52	561	2.213	0.13	0.000282643	0.0023809
WS01211_G15	WS01211_G15,	EF146653,	At3g26290	At3g26290.1 68416.m03280 cytochrome P450 71B26, putative (CYP71B26) identical to cytochrome P450 71B26 (SP:Q9LTL0) [Arabidopsis thaliana]; contains Pfam profile: PF00067 cytochrome P450	1e-35	324	2.213	0.119	0.000155745	0.00155955
WS0211_L09	n.a.	n.a.	At3g05890	At3g05890.1 68416.m00662 hydrophobic protein (RCI2B) / low temperature and salt responsive protein (LTI6B) identical to SP|Q9ZNS6 Hydrophobic protein RCI2B (Low temperature and salt responsive protein LTI6B) {Arabidopsis thaliana}	1e-19	156	2.21	0.037	2.56245e-08	4.35065e-06
WS0163_J23	n.a.	n.a.	At1g13950	At1g13950.1 68414.m01639 eukaryotic translation initiation factor 5A-1 / eIF-5A 1 identical to SP|Q9XI91 Eukaryotic translation initiation factor 5A-1 (eIF-5A 1) {Arabidopsis thaliana}	1e-47	336	2.207	0.127	0.000248902	0.0021672
WS0123_E09	WS0123_E09,	EF147535,	At1g75270	At1g75270.1 68414.m08744 dehydroascorbate reductase, putative similar to GI:6939839 from [Oryza sativa]	4e-29	225	2.205	0.082	1.12264e-05	0.000278901
WS0173_L02	n.a.	n.a.		No significant hit	99	0	2.198	0.056	6.68704e-07	4.08729e-05
WS0214_A24	n.a.	n.a.	At3g56400	At3g56400.1 68416.m06272 WRKY family transcription factor DNA-binding protein 4 WRKY4 - Nicotiana tabacum, EMBL:AF193771	3e-30	402	2.194	0.097	3.86658e-05	0.000621933
WS01911_M09	n.a.	n.a.		No significant hit	99	0	2.185	0.166	0.00150023	0.0069977
WS0153_D23	n.a.	n.a.	At4g38740	At4g38740.1 68417.m05487 peptidyl-prolyl cis-trans isomerase / cyclophilin / rotamase / cyclosporin A-binding protein (ROC1) identical to SP|P34790 Peptidyl-prolyl cis-trans isomerase (EC 5.2.1.8) (PPIase) (Rotamase) (Cyclophilin) (Cyclosporin A-binding protein) {Arabidopsis thaliana}	3e-18	159	2.185	0.102	6.00528e-05	0.000829696
WS01217_G19	n.a.	n.a.		No significant hit	99	0	2.185	0.147	0.000702168	0.00431599
WS0114_N11	WS0114_N11,	EF146002,	At1g79750	At1g79750.1 68414.m09304 malate oxidoreductase, putative similar to malate oxidoreductase (NADP-dependent malic enzyme) GB:P34105 (Populus balsamifera subsp. trichocarpa)	7e-44	357	2.183	0.077	7.91158e-06	0.000221417
WS0161_A22	n.a.	n.a.		No significant hit	99	0	2.182	0.088	1.99616e-05	0.000403473
WS0154_G22	WS0122_L10,	EF147335,	At1g70770	At1g70770.1 68414.m08158 expressed protein	1e-17	297	2.182	0.149	0.000773739	0.00456142
WS0213_B15	n.a.	n.a.		No significant hit	99	0	2.176	0.127	0.000285054	0.00239593
WS0181_N15	WS0133_H05,	EF148536,	At5g01530	At5g01530.1 68418.m00068 chlorophyll A-B binding protein CP29 (LHCB4) identical to CP29 [Arabidopsis thaliana] GI:298036; contains Pfam profile: PF00504 chlorophyll A-B binding protein	1e-113	630	2.17	0.097	4.32917e-05	0.000667227
WS0143_L15	n.a.	n.a.	At5g17790	At5g17790.1 68418.m02086 zinc finger (Ran-binding) family protein contains Pfam domain, PF00641: Zn-finger in Ran binding protein and others	1e-36	363	2.166	0.106	8.64483e-05	0.00106188
WS0119_D08	n.a.	n.a.	At1g58170	At1g58170.1 68414.m06599 disease resistance-responsive protein-related / dirigent protein-related similar to dirigent protein [Thuja plicata] gi|6694699|gb|AAF25360; similar to pathogenesis-related protein [Pisum sativum] gi|4585273|gb|AAD25355	3e-43	324	2.166	0.264	0.0190098	0.0384744
WS0131_L08	WS0137_P12, WS01119_K09,	EF148792, EF144902,	At1g69460	At1g69460.1 68414.m07981 emp24/gp25L/p24 family protein similar to SP|Q28735 Transmembrane protein Tmp21 precursor (21 kDa Transmembrane trafficking protein) {Oryctolagus cuniculus}; contains Pfam profile: PF01105: emp24/gp25L/p24 family	9e-39	372	2.163	0.062	1.69395e-06	7.84383e-05
WS0209_C23	n.a.	n.a.		No significant hit	99	0	2.162	0.202	0.0051483	0.0157907
WS01224_I22	n.a.	n.a.	At1g75800	At1g75800.1 68414.m08805 pathogenesis-related thaumatin family protein similar to receptor serine/threonine kinase PR5K [Arabidopsis thaliana] GI:1235680; contains Pfam profile: PF00314 Thaumatin family	9e-78	690	2.162	0.236	0.0113477	0.0271439
WS0124_N24	WS0124_N24,	EF147765,	At1g66120	At1g66120.1 68414.m07504 acyl-activating enzyme 11 (AAE11) similar to AMP-binding protein GI:1903034 from [Brassica napus]; contains Pfam AMP-binding domain PF00501; identical to cDNA acyl-activating enzyme 11 (At1g66120) GI:29893230, acyl-activating enzyme 11 [Arabidopsis thaliana] GI:29893231	9e-44	387	2.16	0.257	0.0171138	0.0359315
WS0126_K14	n.a.	n.a.	At5g50670	At5g50670.1 68418.m06279 squamosa promoter-binding protein, putative similar to squamosa promoter binding protein-like 9 [Arabidopsis thaliana] GI:5931673; contains Pfam profile PF03110: SBP domain	9e-59	534	2.158	0.16	0.00133555	0.00647052
WS0232_B13	n.a.	n.a.	At3g14940	At3g14940.1 68416.m01890 phosphoenolpyruvate carboxylase, putative / PEP carboxylase, putative strong similarity to SP|P29196 Phosphoenolpyruvate carboxylase (EC 4.1.1.31) (PEPCASE) {Solanum tuberosum}; contains Pfam profile PF00311: phosphoenolpyruvate carboxylase	7e-52	351	2.157	0.048	2.45498e-07	2.01686e-05
WS0191_N01	n.a.	n.a.	At1g51950	At1g51950.1 68414.m05856 auxin-responsive protein / indoleacetic acid-induced protein 18 (IAA18) identical to SP|O24408|AXII_ARATH Auxin-responsive protein IAA18 (Indoleacetic acid-induced protein 18) {Arabidopsis thaliana}	2e-12	171	2.15	0.116	0.000169937	0.00165816
WS0173_F07	n.a.	n.a.		No significant hit	99	0	2.15	0.16	0.00138592	0.00662247
WS01127_C06	n.a.	n.a.		No significant hit	99	0	2.15	0.279	0.0254459	0.0471194
WS0122_O08	n.a.	n.a.	At1g05010	At1g05010.1 68414.m00502 1-aminocyclopropane-1-carboxylate oxidase / ACC oxidase / ethylene-forming enzyme (ACO) (EAT1) Identical to 1-aminocyclopropane-1-carboxylate oxidase (ACC oxidase) gb|X66719 (EAT1). ESTs gb|T43073, gb|T5714, gb|R90435, gb|R44023, gb|AA597926, gb|AI099676, gb|AA650810 and gb|29725 come from this gene	3e-16	165	2.139	0.143	0.000709394	0.00433599
WS0204_I10	n.a.	n.a.		No significant hit	99	0	2.138	0.192	0.00422165	0.0138017
WS0162_F02	n.a.	n.a.		No significant hit	99	0	2.132	0.157	0.00130927	0.00637555
WS0155_D20	n.a.	n.a.	At5g65280	At5g65280.1 68418.m08211 lanthionine synthetase C-like family protein contains Pfam domain, PF05147: Lanthionine synthetase C-like protein	1e-98	738	2.131	0.162	0.00158086	0.00722383
WS0214_I11	n.a.	n.a.		No significant hit	99	0	2.126	0.529	0.191478	0.184464
WS0234_D13	n.a.	n.a.		No significant hit	99	0	2.124	0.069	4.17521e-06	0.000150471
WS0207_E14	n.a.	n.a.		No significant hit	99	0	2.124	0.058	1.13923e-06	6.04449e-05
WS0205_O10	n.a.	n.a.	At1g05710	At1g05710.4 68414.m00595 ethylene-responsive protein, putative similar to ethylene-inducible ER33 protein [Lycopersicon esculentum] gi|5669656|gb|AAD46413; identical to bHLH transcription factor (bHLH-alpha gene)	6e-39	336	2.121	0.173	0.00247466	0.00964157
WS0209_K06	n.a.	n.a.		No significant hit	99	0	2.119	0.097	5.64716e-05	0.000800483
WS0182_B03	n.a.	n.a.		No significant hit	99	0	2.117	0.101	7.34557e-05	0.000959228
WS0123_B18	n.a.	n.a.	At4g18160	At4g18160.1 68417.m02698 outward rectifying potassium channel, putative (KCO6) similar to kco1 [Arabidopsis thaliana] gi|2230761|emb|CAA69158; member of the 2 pore, 4 transmembrane (2P/4TM) K+ channel family, PMID:11500563	4e-22	267	2.116	0.099	6.32984e-05	0.000862066
WS0185_A17	n.a.	n.a.	At5g38110	At5g38110.1 68418.m04591 ASF1-like anti-silencing family protein similar to SP|P32447 Anti-silencing protein 1 {Saccharomyces cerevisiae}; contains Pfam profile PF04729: Anti-silencing protein, ASF1-like	9e-78	462	2.115	0.074	7.39243e-06	0.00021221
WS0206_N03	n.a.	n.a.	At3g23240	At3g23240.1 68416.m02929 ethylene-responsive factor 1 / ethylene response factor 1 (ERF1) identical to ethylene response factor 1 GB:AAD03544 from [Arabidopsis thaliana]	4e-35	402	2.113	0.088	2.76297e-05	0.00049511
WS0174_L08	n.a.	n.a.	At5g59240	At5g59240.1 68418.m07424 40S ribosomal protein S8 (RPS8B) 40S ribosomal protein S8, Prunus armeniaca, EMBL:AF071889	3e-18	264	2.113	0.171	0.0023925	0.00940784
WS0209_F15	n.a.	n.a.	At5g53120	At5g53120.3 68418.m06603 spermidine synthase, putative / putrescine aminopropyltransferase, putative similar to SP|O82147 Spermidine synthase (EC 2.5.1.16) (Putrescine aminopropyltransferase) (SPDSY) {Coffea arabica}; contains Pfam profile PF01564: Spermine/spermidine synthase	3e-13	132	2.108	0.075	8.98904e-06	0.000242682
WS0203_G21	n.a.	n.a.		No significant hit	99	0	2.108	0.201	0.00601769	0.0174751
WS0158_J22	n.a.	n.a.	At3g44735	At3g44735.1 68416.m04815 phytosulfokines-related contains similarities to phytosulfokines from [Arabidopsis thaliana]	5e-10	111	2.107	0.089	3.09789e-05	0.000528321
WS0116_E14	WS0116_E14,	EF146213,		No significant hit	99	0	2.106	0.139	0.000676902	0.00420809
WS0154_I03	WS01228_B06,	EF147134,		No significant hit	99	0	2.101	0.277	0.0278089	0.0501369
WS0128_N06	WS0128_N06,	EF148221,	At4g18260	At4g18260.1 68417.m02711 cytochrome B561-related related to cytochrome b-561 (GI:20345443) [Mus musculus]; multidrug resistance protein, Homo sapiens, PIR2:S71841	2e-23	279	2.101	0.195	0.00513921	0.0157815
WS0166_P05	n.a.	n.a.		No significant hit	99	0	2.098	0.078	1.24499e-05	0.000297335
WS01224_E03	n.a.	n.a.	At5g15650	At5g15650.1 68418.m01831 reversibly glycosylated polypeptide-2 (RGP2) identical to reversibly glycosylated polypeptide-2 [Arabidopsis thaliana] GI:2317731	1e-137	750	2.098	0.078	1.24923e-05	0.000297335
WS0157_I13	n.a.	n.a.	At4g38740	At4g38740.1 68417.m05487 peptidyl-prolyl cis-trans isomerase / cyclophilin / rotamase / cyclosporin A-binding protein (ROC1) identical to SP|P34790 Peptidyl-prolyl cis-trans isomerase (EC 5.2.1.8) (PPIase) (Rotamase) (Cyclophilin) (Cyclosporin A-binding protein) {Arabidopsis thaliana}	3e-13	117	2.094	0.108	0.000133554	0.00142315
WS01122_N10	WS01122_N10,	EF145286,	At1g62440	At1g62440.1 68414.m07044 leucine-rich repeat family protein / extensin family protein similar to extensin-like protein [Lycopersicon esculentum] gi|5917664|gb|AAD55979; contains leucine-rich repeats, Pfam:PF00560; contains proline rich extensin domains, INTERPRO:IPR002965	2e-18	192	2.093	0.221	0.0101569	0.025057
WS0181_D02	n.a.	n.a.		No significant hit	99	0	2.091	0.162	0.00189557	0.00806622
WS0183_G07	n.a.	n.a.	At5g50100	At5g50100.1 68418.m06204 expressed protein contains Pfam domain PF04134: Protein of unknown function, DUF393	3e-64	507	2.083	0.16	0.00176265	0.00773086
WS01214_M13	WS01214_M13,	EF146841,	At5g45670	At5g45670.1 68418.m05615 GDSL-motif lipase/hydrolase family protein similar to family II lipases EXL3 GI:15054386, EXL1 GI:15054382, EXL2 GI:15054384 from [Arabidopsis thaliana]; contains Pfam profile PF00657: GDSL-like Lipase/Acylhydrolase	2e-09	312	2.08	0.09	3.72517e-05	0.000606854
WS01223_M01	n.a.	n.a.	At4g11820	At4g11820.1 68417.m01881 hydroxymethylglutaryl-CoA synthase / HMG-CoA synthase / 3-hydroxy-3-methylglutaryl coenzyme A synthase identical to Hydroxymethylglutaryl-CoA synthase (EC 4.1.3.5) (HMG-CoA synthase) (3-hydroxy-3-methylglutaryl coenzyme A synthase) (Swiss-Prot:P54873) [Arabidopsis thaliana]	3e-91	657	2.079	0.113	0.000188137	0.00179324
WS0172_P11	n.a.	n.a.	At3g62550	At3g62550.1 68416.m07027 universal stress protein (USP) family protein similar to ER6 protein [Lycopersicon esculentum] GI:5669654; contains Pfam profile PF00582: universal stress protein family	3e-41	477	2.078	0.089	3.53817e-05	0.000582819
WS0223_O23	n.a.	n.a.	At1g78080	At1g78080.1 68414.m09099 AP2 domain-containing transcription factor RAP2.4 identical to AP2 domain containing protein GI:2281633 from [Arabidopsis thaliana]	4e-33	336	2.076	0.043	1.36256e-07	1.352e-05
WS0224_I10	n.a.	n.a.	At3g19000	At3g19000.2 68416.m02412 oxidoreductase, 2OG-Fe(II) oxygenase family protein similar to SP|P24397 Hyoscyamine 6-dioxygenase (EC 1.14.11.11) (Hyoscyamine 6-beta- hydroxylase) {Hyoscyamus niger}, SP|Q05965 Naringenin,2-oxoglutarate 3-dioxygenase (EC 1.14.11.9) (Flavonone- 3-hydroxylase) (F3H) (FHT) {Matthiola incana}; contains Pfam profile PF03171: oxidoreductase, 2OG-Fe(II) oxygenase family	7e-36	477	2.074	0.209	0.00819044	0.0216603
WS02010_G19	n.a.	n.a.	At5g39670	At5g39670.1 68418.m04804 calcium-binding EF hand family protein contains INTERPRO:IPR002048 calcium-binding EF-hand domain	3e-36	612	2.071	0.107	0.000141438	0.00146626
WS0204_K10	n.a.	n.a.	At2g46510	At2g46510.1 68415.m05796 basic helix-loop-helix (bHLH) family protein contains Pfam profile: PF00010 helix-loop-helix DNA-binding domain	8e-21	291	2.068	0.113	0.000196773	0.00186455
WS0153_K01	n.a.	n.a.	At1g02920	At1g02920.1 68414.m00259 glutathione S-transferase, putative similar to glutathione S-transferase GI:860955 from [Hyoscyamus muticus]; supported by cDNA GI:443697.	6e-25	252	2.067	0.168	0.00251123	0.00975815
WS01213_H17	WS01213_H17,	EF146756,	At4g34200	At4g34200.1 68417.m04854 D-3-phosphoglycerate dehydrogenase, putative / 3-PGDH, putative similar to phosphoglycerate dehydrogenase, Arabidopsis thaliana, SP:O04130	1e-47	312	2.066	0.125	0.000398075	0.00297886
WS0181_J06	n.a.	n.a.	At3g02420	At3g02420.1 68416.m00229 expressed protein	2e-61	417	2.065	0.214	0.00957832	0.024072
WS0168_K16	n.a.	n.a.	At5g17770	At5g17770.1 68418.m02084 NADH-cytochrome b5 reductase identical to NADH-cytochrome b5 reductase [Arabidopsis thaliana] GI:4240116	7e-92	651	2.059	0.061	2.40081e-06	0.000103564
WS0212_O13	n.a.	n.a.	At1g24400	At1g24400.1 68414.m03076 lysine and histidine specific transporter, putative similar to lysine and histidine specific transporter GI:2576361 from [Arabidopsis thaliana]; contains Pfam profile PF01490: Transmembrane amino acid transporter protein	2e-27	198	2.057	0.216	0.0103291	0.0253421
WS0186_I19	n.a.	n.a.	At2g33740	At2g33740.2 68415.m04137 copper-binding protein (CUTA) identical to copper-binding protein CUTA GI:12963361 from [Arabidopsis thaliana]; contains Pfam profile: PF03091 CutA1 divalent ion tolerance protein	7e-19	156	2.053	0.136	0.00072295	0.0043803
WS0233_M05	n.a.	n.a.	At3g54810	At3g54810.2 68416.m06066 zinc finger (GATA type) family protein GATA transcription factor 3, Arabidopsis thaliana, Y13650	4e-34	213	2.052	0.078	1.55286e-05	0.000343894
WS0206_E08	n.a.	n.a.	At1g56340	At1g56340.1 68414.m06476 calreticulin 1 (CRT1) identical to calreticulin (crt1) GI:2052379 [Arabidopsis thaliana]	3e-15	117	2.046	0.068	5.80185e-06	0.000187038
WS0162_P13	n.a.	n.a.	At1g77940	At1g77940.1 68414.m09083 60S ribosomal protein L30 (RPL30B) similar to ribosomal protein L30 GI:388034 from [Homo sapiens]	6e-18	120	2.046	0.101	0.000106431	0.00123021
WS0214_P20	n.a.	n.a.	At1g17840	At1g17840.1 68414.m02208 ABC transporter family protein similar to ABC transporter GI:10280532 from [Homo sapiens]	1e-50	621	2.045	0.144	0.00111214	0.00573742
WS0234_A11	n.a.	n.a.	At5g49460	At5g49460.1 68418.m06119 ATP-citrate synthase, putative / ATP-citrate (pro-S-)-lyase, putative / citrate cleavage enzyme, putative strong similarity to ATP:citrate lyase [Capsicum annuum] GI:13160653; contains Pfam profiles PF00549: CoA-ligase, PF02629: CoA binding domain	3e-09	72	2.042	0.25	0.0211213	0.0414319
WS0206_N14	n.a.	n.a.	At1g12950	At1g12950.1 68414.m01504 MATE efflux family protein similar to ripening regulated protein DDTFR18 [Lycopersicon esculentum] GI:12231296; contains Pfam profile PF01554: MatE	9e-39	333	2.042	0.11	0.000191035	0.00181538
WS01127_O07	n.a.	n.a.		No significant hit	99	0	2.042	0.077	1.47156e-05	0.00033257
WS0204_A01	n.a.	n.a.	At2g26930	At2g26930.1 68415.m03230 4-diphosphocytidyl-2-C-methyl-D-erythritol kinase (CMK) (CDPMEK) identical to 4-diphosphocytidyl-2-C-methyl-D-erythritol kinase, chloroplast precursor (CMK) (4-(cytidine-5'-diphospho)-2-C-methyl- D-erythritol kinase)(CDPMEK) [Arabidopsis thaliana] SWISS-PROT:O81014	6e-14	144	2.041	0.07	7.37183e-06	0.00021221
WS0204_G10	n.a.	n.a.	At1g67090	At1g67090.1 68414.m07629 ribulose bisphosphate carboxylase small chain 1A / RuBisCO small subunit 1A (RBCS-1A) (ATS1A) identical to SP|P10795 Ribulose bisphosphate carboxylase small chain 1A, chloroplast precursor (EC 4.1.1.39) (RuBisCO small subunit 1A) {Arabidopsis thaliana}	9e-31	258	2.04	0.39	0.104879	0.124601
WS0201_J20	n.a.	n.a.	At2g27830	At2g27830.1 68415.m03374 expressed protein	3e-21	354	2.036	0.084	2.79646e-05	0.00049688
WS0158_M08	n.a.	n.a.	At3g01170	At3g01170.1 68416.m00021 expressed protein	2e-51	369	2.035	0.22	0.0119664	0.0281022
WS0212_N24	n.a.	n.a.		No significant hit	99	0	2.032	0.139	0.000934175	0.00515707
WS0131_H07	n.a.	n.a.	At3g12500	At3g12500.1 68416.m01556 basic endochitinase identical to basic endochitinase precursor SP:P19171 from [Arabidopsis thaliana]	3e-28	351	2.031	0.119	0.000331632	0.0026316
WS01122_N02	WS01231_J04, WS01117_M18, PX0019_J22, PX0019_J04,	EF147472, EF144751, EF144461, EF144455,		No significant hit	99	0	2.03	0.167	0.00281428	0.010499
PX0015_C12	n.a.	n.a.		No significant hit	99	0	2.03	0.226	0.013897	0.0312839
WS0141_J14	n.a.	n.a.	At3g57220	At3g57220.1 68416.m06370 UDP-GlcNAc:dolichol phosphate N-acetylglucosamine-1-phosphate transferase, putative strong similarity to GI:5804772	3e-90	642	2.028	0.12	0.000368433	0.0028405
WS0155_O01	WS0126_I21,	EF147999,	At4g39330	At4g39330.1 68417.m05568 mannitol dehydrogenase, putative nearly identical to SP|P42734, probable mannitol dehydrogenase	1e-66	711	2.027	0.266	0.0288095	0.0513085
WS01119_J17	n.a.	n.a.		No significant hit	99	0	2.027	0.253	0.0234663	0.0445328
WS0184_I24	n.a.	n.a.	At3g55570	At3g55570.1 68416.m06170 hypothetical protein predicted protein, Arabidopsis thaliana	1e-16	201	2.024	0.093	6.19743e-05	0.000847053
WS0224_N20	n.a.	n.a.	At1g17180	At1g17180.1 68414.m02094 glutathione S-transferase, putative Second of three repeated putative glutathione transferases. 72% identical to glutathione transferase [Arabidopsis thaliana] (gi|4006934). Location of ests 191A10T7 (gb|R90188) and 171N13T7 (gb|R65532)	2e-64	597	2.023	0.269	0.0306271	0.0533395
WS0224_F05	n.a.	n.a.		No significant hit	99	0	2.023	0.235	0.0169639	0.0357346
WS0221_P11	n.a.	n.a.	At2g40950	At2g40950.1 68415.m05056 bZIP transcription factor family protein similar to AtbZIP transcription factor GI:17065880 from [Arabidopsis thaliana]; contains Pfam profile: bZIP transcription factor PF00170	2e-51	513	2.022	0.128	0.000574285	0.00375255
WS0187_L07	n.a.	n.a.	At5g28010	At5g28010.1 68418.m03373 Bet v I allergen family protein similar to Csf-2 [Cucumis sativus][GI:5762258][J Am Soc Hortic Sci 124, 136-139 (1999)]; contains Pfam profile PF00407: Pathogenesis-related protein Bet v I family	5e-13	429	2.022	0.181	0.00453553	0.0144507
WS0165_L21	n.a.	n.a.		No significant hit	99	0	2.022	0.07	8.36638e-06	0.000230764
WS0156_F12	WS0118_O10,	EF146525,	At2g18400	At2g18400.1 68415.m02143 ribosomal protein L6 family protein	5e-10	90	2.021	0.063	3.73255e-06	0.000136449
PX0019_O18	n.a.	n.a.	At3g23810	At3g23810.1 68416.m02993 adenosylhomocysteinase, putative / S-adenosyl-L-homocysteine hydrolase, putative / AdoHcyase, putative strong similarity to SP|P50248|SAHH_TOBAC Adenosylhomocysteinase (EC 3.3.1.1) (S-adenosyl-L-homocysteine hydrolase) (AdoHcyase) {Nicotiana sylvestris}; contains Pfam profile PF00670: S-adenosyl-L-homocysteine hydrolase, NAD binding domain	6e-73	414	2.019	0.106	0.000161658	0.00160405
WS0203_F15	n.a.	n.a.	At4g16380	At4g16380.1 68417.m02480 expressed protein	2e-13	186	2.018	0.072	9.8151e-06	0.000256816
WS01911_I05	n.a.	n.a.	At1g60420	At1g60420.1 68414.m06802 DC1 domain-containing protein contains Pfam domain PF03107: DC1 domain	7e-13	156	2.018	0.208	0.00963655	0.0241794
WS0153_K12	n.a.	n.a.		No significant hit	99	0	2.017	0.114	0.000277998	0.00235737
WS0178_J01	n.a.	n.a.	At5g07030	At5g07030.1 68418.m00796 aspartyl protease family protein contains Pfam profile:PF00026 eukaryotic aspartyl protease	4e-67	627	2.014	0.084	3.17261e-05	0.000538661
WS0142_E11	n.a.	n.a.	At4g31500	At4g31500.1 68417.m04474 cytochrome P450 83B1 (CYP83B1) Identical to Cytochrome P450 (SP:O65782 )[Arabidopsis thaliana]	2e-52	399	2.013	0.189	0.00602944	0.0174917
WS01127_H03	n.a.	n.a.		No significant hit	99	0	2.012	0.155	0.00200053	0.00834316
WS01215_M19	n.a.	n.a.		No significant hit	99	0	2.009	0.121	0.000419747	0.00308365
WS0195_P19	n.a.	n.a.		No significant hit	99	0	2.005	0.18	0.00481009	0.0150747
WS0177_C14	n.a.	n.a.	At5g61170	At5g61170.1 68418.m07674 40S ribosomal protein S19 (RPS19C) 40S ribsomal protein S19, Oryza sativa, SWISSPROT:RS19_ORYSA	4e-72	426	2.005	0.1	0.00011628	0.00130418
WS0146_K03	n.a.	n.a.	At2g42250	At2g42250.1 68415.m05230 cytochrome P450 family protein similar to cytochrome P450 93A1 (SP:Q42798) [Glycine max]	2e-14	159	2.005	0.181	0.00493309	0.0153337
WS0162_K02	n.a.	n.a.	At3g45600	At3g45600.1 68416.m04925 senescence-associated family protein similar to senescence-associated protein 5 [Hemerocallis hybrid cultivar] gi|3551954|gb|AAC34855	6e-45	435	2.002	0.124	0.000521355	0.00354174
WS0141_P08	n.a.	n.a.	At4g16380	At4g16380.1 68417.m02480 expressed protein	1e-12	204	2.001	0.094	7.7451e-05	0.000991205
WS0156_O08	n.a.	n.a.	At2g42610	At2g42610.2 68415.m05274 expressed protein contains Pfam profile PF04852: Protein of unknown function (DUF640)	3e-17	162	1.997	0.089	5.32752e-05	0.000766551
WS0153_F05	n.a.	n.a.	At3g17860	At3g17860.1 68416.m02276 expressed protein	3e-11	225	1.989	0.097	0.000101535	0.00119901
PX0019_B07	WS0121_L19,	EF146897,	At1g48920	At1g48920.1 68414.m05480 nucleolin, putative similar to nuM1 protein GI:1279562 from [Medicago sativa]	3e-13	186	1.988	0.151	0.00185032	0.007969
WS01116_N22	WS01116_N22,	EF144679,	At1g79590	At1g79590.1 68414.m09280 syntaxin 52 (SYP52) identical to Swiss-Prot:Q94KK7 syntaxin 52 (AtSYP52) [Arabidopsis thaliana]	2e-44	429	1.985	0.076	1.75269e-05	0.000376826
WS0202_F11	n.a.	n.a.	At2g47115	At2g47115.1 68415.m05884 expressed protein	1e-28	189	1.982	0.1	0.000131631	0.0014125
WS01216_O19	WS0125_E07,	EF147822,		No significant hit	99	0	1.982	0.279	0.0400218	0.0643339
WS0231_L09	n.a.	n.a.	At4g30440	At4g30440.1 68417.m04323 NAD-dependent epimerase/dehydratase family protein similar to nucleotide sugar epimerase from Vibrio vulnificus GI:3093975 [PID:g3093975], WbnF [Escherichia coli] GI:5739472, CAPI protein {Staphylococcus aureus} SP|P39858; contains Pfam profile PF01370 NAD dependent epimerase/dehydratase family	4e-76	480	1.98	0.131	0.000804129	0.00469709
WS0201_P22	n.a.	n.a.	At4g30140	At4g30140.1 68417.m04285 GDSL-motif lipase/hydrolase family protein low similarity to family II lipases EXL3 GI:15054386, EXL1 GI:15054382 from [Arabidopsis thaliana]; contains Pfam profile PF00657: GDSL-like Lipase/Acylhydrolase	1e-17	192	1.978	0.093	8.35155e-05	0.00103993
WS0211_J07	n.a.	n.a.	At1g64160	At1g64160.1 68414.m07268 disease resistance-responsive family protein / dirigent family protein similar to dirigent protein GB:AAF25365 GI:6694709 from [Thuja plicata]; similar to pathogenesis-related protein [Pisum sativum] gi:4585273 gb:AAD25355	8e-06	333	1.975	0.14	0.00126194	0.0061964
WS0155_K06	n.a.	n.a.	At4g31500	At4g31500.1 68417.m04474 cytochrome P450 83B1 (CYP83B1) Identical to Cytochrome P450 (SP:O65782 )[Arabidopsis thaliana]	1e-52	486	1.975	0.242	0.022918	0.0438904
WS01127_H22	n.a.	n.a.		No significant hit	99	0	1.975	0.196	0.00837643	0.021985
WS01224_C02	WS01227_C12,	EF147073,	At5g02230	At5g02230.2 68418.m00145 haloacid dehalogenase-like hydrolase family protein contains InterPro accession IPR005834: Haloacid dehalogenase-like hydrolase	3e-94	771	1.97	0.145	0.00155701	0.00715768
WS0166_E01	n.a.	n.a.	At3g03610	At3g03610.1 68416.m00364 phagocytosis and cell motility protein ELMO1-related contains weak similarity to ELMO1 [Mus musculus] gi|16118551|gb|AAL14464	7e-44	300	1.969	0.105	0.000196941	0.00186455
WS0208_I17	n.a.	n.a.	At3g48280	At3g48280.1 68416.m05269 cytochrome P450, putative nearly identical to cytochrome P450 71A25 (SP:Q9STK8) [Arabidopsis thaliana];	4e-15	525	1.967	0.246	0.0249995	0.046609
WS0224_B09	n.a.	n.a.	At1g01720	At1g01720.1 68414.m00090 no apical meristem (NAM) family protein contains Pfam PF02365: No apical meristem (NAM) domain; similar to NAC domain protein NAM GB:AAD17313 GI:4325282 from [Arabidopsis thaliana]	2e-96	663	1.964	0.111	0.000291372	0.00241975
WS0213_D07	n.a.	n.a.	At2g46370	At2g46370.2 68415.m05771 auxin-responsive GH3 family protein similar to auxin-responsive GH3 product [Glycine max] GI:18591; contains Pfam profile PF03321: GH3 auxin-responsive promoter	9e-26	225	1.963	0.144	0.00156011	0.00716505
WS0234_K18	n.a.	n.a.		No significant hit	99	0	1.961	0.078	2.59833e-05	0.000476272
WS0187_K19	WS01315_I15,	EF148468,	At2g21530	At2g21530.1 68415.m02562 forkhead-associated domain-containing protein / FHA domain-containing protein	4e-35	585	1.961	0.074	1.67982e-05	0.000362552
WS0175_B08	n.a.	n.a.	At5g60390	At5g60390.1 68418.m07574 elongation factor 1-alpha / EF-1-alpha identical to SWISS-PROT:P13905 elongation factor 1-alpha (EF-1-alpha) [Arabidopsis thaliana]	1e-12	123	1.958	0.154	0.00243372	0.00952475
PX0019_D02	n.a.	n.a.	At2g29960	At2g29960.1 68415.m03644 peptidyl-prolyl cis-trans isomerase / cyclophilin (CYP5) / rotamase identical to cyclophilin [Arabidopsis thaliana] gi|2443755|gb|AAB71401	8e-09	237	1.958	0.075	1.83229e-05	0.000385654
WS0175_M15	n.a.	n.a.	At1g62510	At1g62510.1 68414.m07053 protease inhibitor/seed storage/lipid transfer protein (LTP) family protein contains Pfam protease inhibitor/seed storage/LTP family domain PF00234	8e-22	240	1.957	0.171	0.00444355	0.0142594
WS0145_J03	n.a.	n.a.	At3g14290	At3g14290.1 68416.m01808 20S proteasome alpha subunit E2 (PAE2) identical to 20S proteasome subunit PAE2 GB:AAC32061 from [Arabidopsis thaliana]	6e-99	693	1.956	0.088	5.94465e-05	0.000825799
WS0117_E03	WS0117_E03,	EF146334,	At5g53560	At5g53560.1 68418.m06655 cytochrome b5 isoform 1 identical to SP|Q42342 Cytochrome b5 isoform 1 [Arabidopsis thaliana]	8e-36	390	1.956	0.112	0.000326884	0.00262533
WS0164_A09	n.a.	n.a.	At5g18170	At5g18170.1 68418.m02133 glutamate dehydrogenase 1 (GDH1) identical to glutamate dehydrogenase 1 (GDH 1) [Arabidopsis thaliana] SWISS-PROT:Q43314	1e-100	591	1.954	0.235	0.0213373	0.0417367
WS0155_L10	n.a.	n.a.	At2g34250	At2g34250.1 68415.m04190 protein transport protein sec61, putative similar to PfSec61 [Plasmodium falciparum] GI:3057044; contains Pfam profile PF00344: eubacterial secY protein	3e-63	366	1.954	0.076	2.12305e-05	0.000422994
WS0191_O07	n.a.	n.a.		No significant hit	99	0	1.953	0.082	3.70683e-05	0.000605156
WS0156_M11	n.a.	n.a.	At2g29460	At2g29460.1 68415.m03579 glutathione S-transferase, putative	8e-47	576	1.953	0.189	0.00753	0.0204811
WS0148_I22	n.a.	n.a.	At3g45140	At3g45140.1 68416.m04872 lipoxygenase (LOX2) identical to SP|P38418	3e-29	459	1.952	0.074	1.78774e-05	0.000380469
WS0126_K12	n.a.	n.a.	At1g51630	At1g51630.1 68414.m05817 expressed protein contains Pfam PF03138: Plant protein family. The function of this family of plant proteins is unknown;	3e-59	438	1.95	0.138	0.00126717	0.00621011
WS01223_L21	n.a.	n.a.		No significant hit	99	0	1.949	0.165	0.00370612	0.012689
WS01119_P24	n.a.	n.a.	At5g63130	At5g63130.1 68418.m07926 octicosapeptide/Phox/Bem1p (PB1) domain-containing protein contains Pfam profile PF00564: PB1 domain	2e-40	456	1.948	0.153	0.00239959	0.00942169
WS0183_C14	n.a.	n.a.	At2g45190	At2g45190.1 68415.m05627 axial regulator YABBY1 (YABBY1) / abnormal floral organs protein (AFO) / filamentous flower protein (FIL) identical to YABBY1 [Arabidopsis thaliana] GI:4928749, abnormal floral organs protein (AFO) [Arabidopsis thaliana] GI:4322477; supporting cDNA gi|4322476|gb|AF087015.1|AF087015	4e-14	141	1.946	0.179	0.00596223	0.0173998
WS0147_M08	n.a.	n.a.	At1g11360	At1g11360.2 68414.m01305 universal stress protein (USP) family protein contains Pfam PF00582: universal stress protein family domain; similar to ethylene-responsive ER6 protein (GI:5669654) [Lycopersicon esculentum]	4e-20	453	1.946	0.104	0.000210767	0.00194718
WS0176_D08	n.a.	n.a.	At1g50200	At1g50200.1 68414.m05629 aminoacyl-tRNA synthetase family protein contains Pfam profiles: PF01411 tRNA synthetases class II (A), PF02272 DHHA1 domain	4e-24	207	1.944	0.077	2.5022e-05	0.000468568
WS0198_K14	n.a.	n.a.	At5g15650	At5g15650.1 68418.m01831 reversibly glycosylated polypeptide-2 (RGP2) identical to reversibly glycosylated polypeptide-2 [Arabidopsis thaliana] GI:2317731	5e-16	198	1.942	0.073	1.64212e-05	0.000358466
WS0131_A16	n.a.	n.a.	At1g17180	At1g17180.1 68414.m02094 glutathione S-transferase, putative Second of three repeated putative glutathione transferases. 72% identical to glutathione transferase [Arabidopsis thaliana] (gi|4006934). Location of ests 191A10T7 (gb|R90188) and 171N13T7 (gb|R65532)	1e-58	522	1.941	0.271	0.0401151	0.0644432
WS0177_A10	n.a.	n.a.	At2g35020	At2g35020.1 68415.m04296 UTP--glucose-1-phosphate uridylyltransferase family protein similar to SP|Q16222 UDP-N-acetylhexosamine pyrophosphorylase (Antigen X) {Homo sapiens}; contains Pfam profile PF01704: UTP--glucose-1-phosphate uridylyltransferase	1e-118	699	1.94	0.173	0.00502233	0.0155196
WS0163_H13	n.a.	n.a.	At5g25880	At5g25880.1 68418.m03071 malate oxidoreductase, putative similar to NADP-dependent malic enzyme (EC 1.1.1.40) (NADP-ME) (SP:P12628) {Phaseolus vulgaris}	2e-54	423	1.94	0.059	3.56041e-06	0.000131413
WS0134_E09	n.a.	n.a.		No significant hit	99	0	1.939	0.127	0.00082752	0.00476092
WS0148_A12	n.a.	n.a.	At5g24660	At5g24660.1 68418.m02914 expressed protein	9e-17	222	1.936	0.103	0.000207233	0.00192384
WS0186_O10	n.a.	n.a.	At2g45740	At2g45740.2 68415.m05690 peroxisomal biogenesis factor 11 family protein / PEX11 family protein contains Pfam profile PF05648: Peroxisomal biogenesis factor 11 (PEX11)	6e-76	516	1.935	0.07	1.35444e-05	0.000316462
WS02012_B16	n.a.	n.a.	At3g53420	At3g53420.1 68416.m05895 plasma membrane intrinsic protein 2A (PIP2A) / aquaporin PIP2.1 (PIP2.1) identical to plasma membrane intrinsic protein 2A SP: P43286 from [Arabidopsis thaliana]	7e-32	213	1.932	0.177	0.005896	0.0172727
WS0205_P19	n.a.	n.a.	At5g45670	At5g45670.1 68418.m05615 GDSL-motif lipase/hydrolase family protein similar to family II lipases EXL3 GI:15054386, EXL1 GI:15054382, EXL2 GI:15054384 from [Arabidopsis thaliana]; contains Pfam profile PF00657: GDSL-like Lipase/Acylhydrolase	1e-19	363	1.931	0.11	0.000328612	0.002631
WS0162_J02	n.a.	n.a.		No significant hit	99	0	1.931	0.099	0.000164836	0.00162293
WS0143_D20	n.a.	n.a.	At5g67490	At5g67490.1 68418.m08511 expressed protein	5e-17	204	1.931	0.073	1.79679e-05	0.000381335
WS0143_L22	WS0111_N12,	EF145055,	At2g41430	At2g41430.4 68415.m05115 dehydration-induced protein (ERD15) identical to dehydration-induced protein ERD15 GI:710626 from [Arabidopsis thaliana]	6e-33	414	1.93	0.118	0.000528447	0.00357559
WS01119_G03	WS01119_G03, WS0112_F04, WS0111_N10,	EF144881, EF145652, EF145054,	At5g24510	At5g24510.1 68418.m02889 60s acidic ribosomal protein P1, putative	4e-20	183	1.93	0.111	0.000361057	0.00279846
WS0188_G15	n.a.	n.a.	At2g01440	At2g01440.1 68415.m00067 ATP-dependent DNA helicase, putative	2e-46	357	1.923	0.088	7.28951e-05	0.000955302
WS0156_F08	n.a.	n.a.	At5g17540	At5g17540.1 68418.m02058 transferase family protein similar to hypersensitivity-related gene product HSR201 - Nicotiana tabacum, EMBL:X95343; contains Pfam transferase family domain PF00248	2e-28	330	1.921	0.144	0.00194697	0.00821232
WS0234_E07	n.a.	n.a.	At5g44060	At5g44060.1 68418.m05391 expressed protein similar to unknown protein (gb|AAD10670.1)	6e-12	270	1.919	0.073	1.9129e-05	0.000395987
WS01122_N14	WS01117_M18, PX0019_J04, PX0019_J22, WS01231_J04,	EF144751, EF144455, EF144461, EF147472,		No significant hit	99	0	1.918	0.127	0.000883467	0.00497784
WS0148_D09	n.a.	n.a.	At3g14225	At3g14225.1 68416.m01798 GDSL-motif lipase/hydrolase family protein contains Pfam profile PF00657: Lipase/Acylhydrolase with GDSL-like motif	2e-19	309	1.917	0.176	0.00607102	0.0175765
WS0202_M10	n.a.	n.a.		No significant hit	99	0	1.915	0.271	0.043485	0.0683337
WS0148_N21	WS01225_L16,	EF146981,	At4g39230	At4g39230.1 68417.m05553 isoflavone reductase, putative similar to allergenic isoflavone reductase-like protein Bet v 6.0102 [Betula pendula][GI:10764491]; contains Pfam profile PF02716: Isoflavone reductase	3e-30	234	1.914	0.149	0.00240096	0.00942169
WS01224_B17	WS01314_H03,	EF148403,	At3g09630	At3g09630.1 68416.m01142 60S ribosomal protein L4/L1 (RPL4A) strong similarity to 60S ribosomal protein L1 GB:P49691	4e-63	615	1.913	0.057	3.03936e-06	0.000119699
WS0118_J23	WS0118_J23,	EF146497,	At4g27270	At4g27270.1 68417.m03914 quinone reductase family protein similar to 1,4-benzoquinone reductase [Phanerochaete chrysosporium][GI:4454993]; similar to Trp repressor binding protein [Escherichia coli][SP|P30849]; contains flavodoxin domain PF00258	4e-72	474	1.913	0.168	0.00475315	0.0149693
WS0163_N19	n.a.	n.a.	At1g30360	At1g30360.1 68414.m03712 early-responsive to dehydration stress protein (ERD4) nearly identical to ERD4 protein (early-responsive to dehydration stress) [Arabidopsis thaliana] GI:15375406; contains Pfam profile PF02714: Domain of unknown function DUF221	7e-47	456	1.912	0.077	2.96571e-05	0.000515594
WS0167_E22	n.a.	n.a.	At2g25180	At2g25180.1 68415.m03011 two-component responsive regulator family protein / response regulator family protein contains Pfam profile: PF00072 response regulator receiver domain	4e-06	150	1.911	0.144	0.00201687	0.00838382
WS01214_H06	WS01214_H06,	EF146818,		No significant hit	99	0	1.909	0.069	1.41951e-05	0.000324715
WS01123_A23	WS01123_A23,	EF145308,		No significant hit	99	0	1.909	0.142	0.00189674	0.00806622
WS01211_B19	WS01211_B19,	EF146637,		No significant hit	99	0	1.908	0.081	4.36915e-05	0.000668971
WS0199_K07	n.a.	n.a.	At2g39970	At2g39970.1 68415.m04911 peroxisomal membrane protein (PMP36) identical to 36kDa-peroxisomal membrane protein (PMP36) GI:15146342 from [Arabidopsis thaliana]	6e-55	432	1.907	0.091	0.000102478	0.00120456
WS0156_N23	n.a.	n.a.	At5g19210	At5g19210.2 68418.m02287 DEAD/DEAH box helicase, putative EUKARYOTIC INITIATION FACTOR 4A-II (EIF-4A-II), Homo sapiens, SWISSPROT:IF42_HUMAN	4e-96	657	1.906	0.093	0.000124601	0.00136388
WS0157_M10	n.a.	n.a.		No significant hit	99	0	1.905	0.106	0.000301714	0.00247338
WS0174_N19	n.a.	n.a.		No significant hit	99	0	1.901	0.334	0.0906327	0.112903
WS0173_M23	n.a.	n.a.	At5g62150	At5g62150.1 68418.m07800 peptidoglycan-binding LysM domain-containing protein contains Pfam profile PF01476: LysM domain	4e-27	279	1.9	0.246	0.0309737	0.0537593
WS0134_O13	WS0134_O13,	EF148612,	At1g28330	At1g28330.1 68414.m03478 dormancy-associated protein, putative (DRM1) identical to dormancy-associated protein [Arabidopsis thaliana] GI:2995990; similar to dormancy-associated protein GI:2605887 from [Pisum sativum]; contains Pfam profile PF05564: Dormancy/auxin associated protein	2e-11	141	1.9	0.31	0.0722452	0.0964149
WS01110_A22	WS01110_A22,	EF144533,		No significant hit	99	0	1.9	0.072	1.98404e-05	0.000403156
WS0114_E12	WS0114_E12,	EF145918,	At1g21900	At1g21900.1 68414.m02741 emp24/gp25L/p24 family protein similar to SP|O35587 Transmembrane protein Tmp21 precursor (21 kDa Transmembrane trafficking protein) {Mesocricetus auratus}; contains Pfam profile PF01105: emp24/gp25L/p24 family	1e-62	498	1.899	0.09	0.000103247	0.00121033
WS0206_H22	n.a.	n.a.	At5g07990	At5g07990.1 68418.m00930 flavonoid 3'-monooxygenase / flavonoid 3'-hydroxylase (F3'H) / cytochrome P450 75B1 (CYP75B1) / transparent testa 7 protein (TT7) identical to SP|Q9SD85 Flavonoid 3'-monooxygenase (EC 1.14.13.21) (Flavonoid 3'-hydroxylase) (AtF3'H) (Cytochrome P450 75B1) (TRANSPARENT TESTA 7 protein) {Arabidopsis thaliana}; similar to gi:10334806, gi:10334808	2e-83	561	1.898	0.128	0.00107014	0.00558099
WS0231_F08	n.a.	n.a.	At5g09590	At5g09590.1 68418.m01110 heat shock protein 70 / HSP70 (HSC70-5) identical to heat shock protein 70 [Arabidopsis thaliana] GI:6746590	9e-78	588	1.895	0.079	3.85572e-05	0.000621495
WS0168_G12	n.a.	n.a.	At1g10290	At1g10290.1 68414.m01159 dynamin-like protein 6 (ADL6) identical to dynamin-like protein 6 (ADL6) [Arabidopsis thaliana] GI:6651399; contains Pfam profiles PF01031: Dynamin central region, PF00350: Dynamin family, PF02212: Dynamin GTPase effector domain, PF00169: PH domain	4e-31	309	1.895	0.111	0.000418442	0.00307935
WS0148_G18	WS01120_J05,	EF145117,	At3g57870	At3g57870.1 68416.m06451 ubiquitin-conjugating enzyme, putative strong similarity to SP|P50550 Ubiquitin-like protein SUMO-1 conjugating enzyme (EC 6.3.2.19) (SUMO- 1-protein ligase) (Ubiquitin carrier protein) (Ubiquitin-conjugating enzyme UbcE2A) {Xenopus laevis}; contains Pfam profile PF00179: Ubiquitin-conjugating enzyme	3e-71	408	1.895	0.069	1.56336e-05	0.000344224
WS0155_I22	n.a.	n.a.		No significant hit	99	0	1.894	0.127	0.00101927	0.00542683
WS0123_A14	WS0123_A14,	EF147509,	At2g19900	At2g19900.1 68415.m02326 malate oxidoreductase, putative similar to NADP-dependent malic enzyme (EC 1.1.1.40) (NADP-ME) (SP:P51615) {Vitis vinifera}	5e-48	381	1.894	0.061	6.03281e-06	0.000192052
WS0163_E11	n.a.	n.a.	At2g46150	At2g46150.1 68415.m05739 expressed protein and genefinder	9e-14	288	1.892	0.228	0.023509	0.0445918
WS02011_M08	n.a.	n.a.	At1g61720	At1g61720.1 68414.m06961 dihydroflavonol 4-reductase (dihydrokaempferol 4-reductase) family (BAN) similar to dihydroflavonol 4-reductase GI:1332411 from [Rosa hybrida]	5e-09	111	1.888	0.132	0.00135689	0.00652425
WS0115_M24	WS0112_L21,	EF145700,	At1g77940	At1g77940.1 68414.m09083 60S ribosomal protein L30 (RPL30B) similar to ribosomal protein L30 GI:388034 from [Homo sapiens]	2e-50	303	1.888	0.062	7.12809e-06	0.000210915
WS01110_G05	WS0127_P14, WS01125_E14, WS01122_N16,	EF148146, EF145493, EF145287,	At2g29960	At2g29960.1 68415.m03644 peptidyl-prolyl cis-trans isomerase / cyclophilin (CYP5) / rotamase identical to cyclophilin [Arabidopsis thaliana] gi|2443755|gb|AAB71401	5e-36	225	1.883	0.08	4.85051e-05	0.0007196
WS0208_I04	n.a.	n.a.	At5g09360	At5g09360.1 68418.m01084 laccase family protein / diphenol oxidase family protein similar to laccase [Pinus taeda][GI:13661201]	1e-46	441	1.882	0.143	0.00219723	0.00888545
WS0167_C19	n.a.	n.a.		No significant hit	99	0	1.881	0.098	0.000197907	0.00186675
WS0222_C07	n.a.	n.a.	At4g19950	At4g19950.1 68417.m02922 expressed protein	1e-31	576	1.876	0.194	0.011812	0.0278713
WS0112_I12	WS01228_B15,	EF147137,	At5g13930	At5g13930.1 68418.m01629 chalcone synthase / naringenin-chalcone synthase identical to SP|P13114	1e-126	777	1.876	0.247	0.0342488	0.0574344
WS0146_N24	n.a.	n.a.	At2g24030	At2g24030.1 68415.m02871 expressed protein and genefinder	3e-07	615	1.875	0.06	5.90599e-06	0.000188802
WS0114_N03	WS0125_I21,	EF147865,	At4g10040	At4g10040.1 68417.m01641 cytochrome c, putative similar to cytochrome c [Pumpkin, Winter squash] SWISS-PROT:P00051	8e-57	336	1.875	0.14	0.00205429	0.00848399
WS0173_E03	n.a.	n.a.		No significant hit	99	0	1.873	0.092	0.000131045	0.00141217
WS0142_G19	WS01225_O10,	EF147000,	At1g19640	At1g19640.1 68414.m02448 S-adenosyl-L-methionine:jasmonic acid carboxyl methyltransferase (JMT) nearly identical to gi:13676829	6e-55	672	1.873	0.256	0.0399673	0.0642867
WS0168_O12	n.a.	n.a.		No significant hit	99	0	1.871	0.079	4.6157e-05	0.000694199
WS01127_P05	n.a.	n.a.	At4g00450	At4g00450.1 68417.m00062 expressed protein	8e-20	624	1.87	0.242	0.0324486	0.0554392
WS0196_P23	n.a.	n.a.		No significant hit	99	0	1.869	0.158	0.00419333	0.0137562
WS0154_I14	n.a.	n.a.	At1g24420	At1g24420.1 68414.m03077 transferase family protein similar to deacetylvindoline 4-O-acetyltransferase [Catharanthus roseus][GI:4091808][PMID:9681034], acetyl-CoA:benzylalcohol acetyltranferase [Clarkia concinna][GI:6166330][PMID:10588064]	3e-19	381	1.869	0.078	4.40967e-05	0.000671139
WS0174_K18	n.a.	n.a.	At4g33300	At4g33300.1 68417.m04737 disease resistance protein (CC-NBS-LRR class), putative domain signature CC-NBS-LRR exists, suggestive of a disease resistance protein.	1e-85	774	1.867	0.178	0.00810405	0.0215215
WS0155_C08	WS01214_H06,	EF146818,		No significant hit	99	0	1.866	0.048	1.24474e-06	6.34011e-05
WS0122_K14	WS0122_K14,	EF147328,	At5g37980	At5g37980.1 68418.m04574 NADP-dependent oxidoreductase, putative similar to probable NADP-dependent oxidoreductase (zeta-crystallin homolog) P1 [SP|Q39172][gi:886428] and P2 [SP|Q39173][gi:886430], Arabidopsis thaliana	4e-43	333	1.866	0.145	0.00265266	0.010087
WS0116_I20	n.a.	n.a.	At3g53520	At3g53520.1 68416.m05909 NAD-dependent epimerase/dehydratase family protein similar to UDP-glucuronic acid decarboxylase Uxs1p from Filobasidiella neoformans GI:14318327; contains Pfam profile PF01370 NAD dependent epimerase/dehydratase family	4e-19	234	1.866	0.109	0.000439156	0.00317434
WS01211_M14	n.a.	n.a.		No significant hit	99	0	1.864	0.055	3.3424e-06	0.000126166
WS0207_G24	n.a.	n.a.	At2g40140	At2g40140.1 68415.m04937 zinc finger (CCCH-type) family protein contains Pfam domain, PF00642: Zinc finger C-x8-C-x5-C-x3-H type (and similar) and Pfam domain, PF00023: Ankyrin repeat	2e-21	309	1.863	0.125	0.00106554	0.0055646
WS0233_P10	n.a.	n.a.	At4g34630	At4g34630.1 68417.m04918 expressed protein	2e-14	558	1.862	0.164	0.00529592	0.0160885
WS02010_J11	n.a.	n.a.		No significant hit	99	0	1.862	0.069	1.75582e-05	0.000376826
WS0113_F10	n.a.	n.a.	At1g52760	At1g52760.1 68414.m05964 esterase/lipase/thioesterase family protein low similarity to monoglyceride lipase from [Homo sapiens] GI:14594904, [Mus musculus] GI:2632162; contains Interpro entry IPR000379	2e-23	192	1.862	0.144	0.00254929	0.00985936
WS0143_M24	n.a.	n.a.	At3g51240	At3g51240.1 68416.m05609 naringenin 3-dioxygenase / flavanone 3-hydroxylase (F3H) identical to GI:3790548	2e-34	459	1.861	0.211	0.0184171	0.0376538
WS0118_G09	WS0118_G09,	EF146474,	At4g24380	At4g24380.1 68417.m03496 expressed protein contains Pfam profile: PF03959 domain of unknown function (DUF341)	7e-56	453	1.86	0.078	4.75065e-05	0.000710301
WS0116_N10	WS0112_O04,	EF145713,	At5g17920	At5g17920.1 68418.m02101 5-methyltetrahydropteroyltriglutamate--homocysteine methyltransferase / vitamin-B12-independent methionine synthase / cobalamin-independent methionine synthase (CIMS) identical to SP|O50008 5-methyltetrahydropteroyltriglutamate--homocysteine methyltransferase (EC 2.1.1.14) (Vitamin-B12-independent methionine synthase isozyme) (Cobalamin-independent methionine synthase iso…	2e-38	252	1.86	0.07	2.04228e-05	0.000410622
WS0143_L21	n.a.	n.a.	At1g20340	At1g20340.1 68414.m02538 plastocyanin similar to plastocyanin GI:1865683 from [Arabidopsis thaliana]	4e-49	504	1.859	0.091	0.000133082	0.00142208
WS01117_B19	WS01124_K09,	EF145432,	At5g48760	At5g48760.1 68418.m06034 60S ribosomal protein L13A (RPL13aD)	1e-104	618	1.858	0.061	7.30534e-06	0.00021221
WS0181_G23	WS0127_E08,	EF148060,	At4g11600	At4g11600.1 68417.m01858 glutathione peroxidase, putative	5e-79	618	1.852	0.104	0.000345439	0.00272088
WS0144_N16	n.a.	n.a.		No significant hit	99	0	1.851	0.114	0.000642039	0.00407085
WS01127_P01	n.a.	n.a.	At2g18980	At2g18980.1 68415.m02215 peroxidase, putative identical to peroxidase ATP22a [Arabidopsis thaliana] gi|1620369|emb|CAA70034	2e-11	135	1.851	0.101	0.000284446	0.00239345
WS0164_E19	n.a.	n.a.	At5g14600	At5g14600.1 68418.m01712 expressed protein	5e-57	468	1.85	0.115	0.000678125	0.00421226
WS01127_O11	n.a.	n.a.		No significant hit	99	0	1.849	0.148	0.0032461	0.0116437
WS0183_A04	n.a.	n.a.	At2g28690	At2g28690.1 68415.m03487 expressed protein	1e-11	231	1.847	0.068	1.85408e-05	0.000389168
WS0115_I09	WS0115_I09,	EF146097,	At1g29250	At1g29250.1 68414.m03577 expressed protein contains TIGRFAM TIGR00285: conserved hypothetical protein TIGR00285	2e-42	354	1.847	0.33	0.0999225	0.120816
WS0171_E10	WS0128_B17,	EF148154,	At1g07250	At1g07250.1 68414.m00771 UDP-glucoronosyl/UDP-glucosyl transferase family protein similar to UDP-glucose glucosyltransferase GI:453245 from [Manihot esculenta]	3e-55	573	1.846	0.129	0.00142523	0.00673835
WS0151_I02	WS0125_D02,	EF147813,	At4g05320	At4g05320.4 68417.m00813 polyubiquitin (UBQ10) (SEN3) senescence-associated protein; identical to GI:870791	1e-125	696	1.846	0.069	1.95249e-05	0.000397908
WS02012_K24	n.a.	n.a.	At2g45560	At2g45560.1 68415.m05665 cytochrome P450 family protein	3e-33	303	1.845	0.233	0.0304509	0.0531174
WS0156_L04	n.a.	n.a.	At1g56320	At1g56320.1 68414.m06474 expressed protein	1e-23	294	1.845	0.101	0.000303166	0.0024773
WS0122_M15	WS0122_M15,	EF147344,		No significant hit	99	0	1.845	0.167	0.00637051	0.0181209
WS0162_H17	n.a.	n.a.	At5g22340	At5g22340.1 68418.m02606 expressed protein	3e-40	357	1.844	0.171	0.00716806	0.0197356
WS0122_B20	n.a.	n.a.		No significant hit	99	0	1.844	0.059	6.41076e-06	0.000199106
WS01222_F13	n.a.	n.a.		No significant hit	99	0	1.842	0.095	0.000206496	0.00191934
WS0154_D15	n.a.	n.a.		No significant hit	99	0	1.841	0.076	4.22149e-05	0.000655558
WS0145_K24	n.a.	n.a.	At3g03080	At3g03080.1 68416.m00304 NADP-dependent oxidoreductase, putative similar to probable NADP-dependent oxidoreductase (zeta-crystallin homolog) P2 [SP|Q39173][gi:886430], Arabidopsis thaliana; similar to allyl alcohol dehydrogenase [Nicotiana tabacum] GI:6692816	4e-21	174	1.84	0.211	0.0203374	0.0403386
WS0134_B11	n.a.	n.a.		No significant hit	99	0	1.836	0.196	0.0148192	0.0325634
WS0142_P12	n.a.	n.a.	At5g40850	At5g40850.1 68418.m04960 urophorphyrin III methylase (UPM1) identical to urophorphyrin III methylase (GI:1146165) [Arabidopsis thaliana]; similar to s-adenosyl-L-methionine-dependent uroporphyrinogen III methyltransferase (GI:1490606) [Arabidopsis thaliana]; similar to Diphthine synthase (Diphtamide biosynthesis methyltransferase) (DPH5) (SP:P32469) [Saccharomyces cerevisiae]; contains Pfam PF005…	7e-11	141	1.833	0.144	0.00295387	0.0108816
WS0214_O24	n.a.	n.a.	At4g27270	At4g27270.1 68417.m03914 quinone reductase family protein similar to 1,4-benzoquinone reductase [Phanerochaete chrysosporium][GI:4454993]; similar to Trp repressor binding protein [Escherichia coli][SP|P30849]; contains flavodoxin domain PF00258	2e-35	228	1.832	0.133	0.00186381	0.00799108
WS0167_B03	n.a.	n.a.	At3g48380	At3g48380.2 68416.m05281 expressed protein	1e-29	498	1.832	0.177	0.00908956	0.0232731
WS0221_E19	n.a.	n.a.	At5g07350	At5g07350.1 68418.m00839 tudor domain-containing protein / nuclease family protein contains Pfam domains PF00567: Tudor domain and PF00565: Staphylococcal nuclease homologue	6e-44	468	1.831	0.119	0.000929862	0.00514364
WS0161_I02	n.a.	n.a.	At1g27190	At1g27190.1 68414.m03312 leucine-rich repeat transmembrane protein kinase, putative similar to CLV1 receptor kinase GB:AAB58929 GI:2160756 from [Arabidopsis thaliana]	6e-46	357	1.83	0.111	0.000597225	0.00385387
WS0163_B06	WS0128_K05,	EF148198,		No significant hit	99	0	1.829	0.171	0.00768426	0.0207676
WS0144_O22	n.a.	n.a.	At5g57040	At5g57040.1 68418.m07120 lactoylglutathione lyase family protein / glyoxalase I family protein contains Pfam PF00903: glyoxalase family protein	3e-66	456	1.828	0.088	0.000131492	0.0014125
WS01215_H04	n.a.	n.a.	At2g36870	At2g36870.1 68415.m04520 xyloglucan:xyloglucosyl transferase, putative / xyloglucan endotransglycosylase, putative / endo-xyloglucan transferase, putative similar to cellulase (xyloglucan endo-transglycosylase) GI:311835 from [Tropaeolum majus]	5e-90	546	1.828	0.13	0.0016699	0.00746551
WS0116_G20	WS0116_G20,	EF146237,	At3g62580	At3g62580.1 68416.m07030 expressed protein	1e-38	249	1.828	0.072	3.01179e-05	0.000518265
WS0154_E20	n.a.	n.a.	At3g07910	At3g07910.1 68416.m00966 expressed protein	4e-19	222	1.826	0.078	5.54551e-05	0.000789001
WS01119_O05	WS01121_N01,	EF145214,	At5g59000	At5g59000.1 68418.m07391 zinc finger (C3HC4-type RING finger) family protein contains Pfam profile: PF00097 zinc finger, C3HC4 type (RING finger) ;contains PROSITE PS00190: Cytochrome c family heme-binding site signature	1e-41	468	1.825	0.087	0.000125722	0.00137222
PAL	n.a.	n.a.	n.a.	n.a.	n.a.	n.a.	1.825	0.231	0.0316002	0.0545048
WS0214_L13	n.a.	n.a.	At1g01720	At1g01720.1 68414.m00090 no apical meristem (NAM) family protein contains Pfam PF02365: No apical meristem (NAM) domain; similar to NAC domain protein NAM GB:AAD17313 GI:4325282 from [Arabidopsis thaliana]	1e-14	252	1.824	0.136	0.00227023	0.00907653
WS0128_I15	WS0128_I15,	EF148187,	At2g02410	At2g02410.1 68415.m00181 expressed protein	2e-09	93	1.824	0.106	0.000480427	0.0033434
PX0019_I10	WS01117_M18, PX0019_J04, PX0019_J22, WS01231_J04,	EF144751, EF144455, EF144461, EF147472,		No significant hit	99	0	1.824	0.154	0.00451181	0.0143992
WS0191_O22	n.a.	n.a.	At5g56640	At5g56640.1 68418.m07071 expressed protein similar to myo-inositol oxygenase [Sus scrofa] gi|17432544|gb|AAL39076	4e-30	210	1.823	0.102	0.00036658	0.00282907
WS02010_E18	n.a.	n.a.	At1g17110	At1g17110.1 68414.m02085 ubiquitin-specific protease 15 (UBP15) almost identical to ubiquitin-specific protease 15 GI:11993475 [Arabidopsis thaliana], 7 amino acid difference	4e-10	219	1.82	0.179	0.0101554	0.025057
WS0145_F08	n.a.	n.a.	At2g45180	At2g45180.1 68415.m05625 protease inhibitor/seed storage/lipid transfer protein (LTP) family protein similar to 14 kDa polypeptide [Catharanthus roseus] GI:407410; contains Pfam protease inhibitor/seed storage/LTP family domain PF00234	9e-33	282	1.819	0.052	3.14851e-06	0.000122818
WS0114_D11	WS0114_D11,	EF145908,	At1g02816	At1g02816.1 68414.m00241 expressed protein contains Pfam profile PF04398: Protein of unknown function, DUF538	6e-54	447	1.819	0.119	0.00101479	0.00542383
WS0133_F23	n.a.	n.a.	At3g21180	At3g21180.1 68416.m02677 calcium-transporting ATPase, plasma membrane-type, putative / Ca2+-ATPase, putative (ACA9) identical to SP|Q9LU41 Potential calcium-transporting ATPase 9, plasma membrane-type (EC 3.6.3.8) (Ca(2+)-ATPase isoform 9) {Arabidopsis thaliana}	6e-15	135	1.818	0.081	8.06052e-05	0.00101793
WS01125_B08	WS0111_H07,	EF144996,		No significant hit	99	0	1.817	0.155	0.00494798	0.0153613
WS0145_K16	n.a.	n.a.	At5g18600	At5g18600.1 68418.m02201 glutaredoxin family protein contains glutaredoxin domain, INTERPRO:IPR002109	2e-38	303	1.816	0.07	2.84728e-05	0.000501246
WS0162_P22	WS01121_E09,	EF145172,	At4g23496	At4g23496.1 68417.m03386 expressed protein	3e-17	186	1.813	0.092	0.000201849	0.00188762
WS01224_P23	WS01231_J04, WS01117_M18, PX0019_J22, PX0019_J04,	EF147472, EF144751, EF144461, EF144455,		No significant hit	99	0	1.813	0.087	0.000130139	0.00140637
WS0144_H05	n.a.	n.a.	At1g79040	At1g79040.1 68414.m09216 photosystem II 10 kDa polypeptide identical to photosystem II 10 kDa polypeptide, chloroplast [precursor] SP:P27202 from [Arabidopsis thaliana]; contains Pfam profile: PF04725 photosystem II 10 kDa polypeptide PsbR	6e-28	309	1.812	0.188	0.0134001	0.0305251
WS0194_O13	n.a.	n.a.		No significant hit	99	0	1.811	0.209	0.0217927	0.0423888
WS0183_M22	n.a.	n.a.		No significant hit	99	0	1.81	0.152	0.00444375	0.0142594
WS0208_C22	n.a.	n.a.		No significant hit	99	0	1.807	0.078	6.34373e-05	0.000862421
WS0191_K14	n.a.	n.a.	At4g33985	At4g33985.1 68417.m04822 expressed protein	2e-30	408	1.807	0.143	0.00332343	0.0118102
WS0187_H03	n.a.	n.a.	At5g28840	At5g28840.1 68418.m03547 NAD-dependent epimerase/dehydratase family protein similar to sugar epimerase BlmG from Streptomyces verticillus GI:9937230; contains Pfam profile PF01370 NAD dependent epimerase/dehydratase family	3e-70	414	1.806	0.117	0.000968363	0.00526416
WS0212_G03	n.a.	n.a.	At4g38540	At4g38540.1 68417.m05456 monooxygenase, putative (MO2) identical to GI:3426064	3e-23	246	1.805	0.141	0.00304277	0.0111034
PX0019_N04	n.a.	n.a.	At3g17860	At3g17860.1 68416.m02276 expressed protein	9e-32	579	1.805	0.105	0.000501515	0.00343697
WS0188_G03	n.a.	n.a.		No significant hit	99	0	1.803	0.1	0.000362428	0.00280547
WS0188_K10	n.a.	n.a.		No significant hit	99	0	1.8	0.088	0.000150519	0.00152724
WS0155_O08	WS01230_H18, WS01214_M13,	EF147399, EF146841,	At5g45670	At5g45670.1 68418.m05615 GDSL-motif lipase/hydrolase family protein similar to family II lipases EXL3 GI:15054386, EXL1 GI:15054382, EXL2 GI:15054384 from [Arabidopsis thaliana]; contains Pfam profile PF00657: GDSL-like Lipase/Acylhydrolase	1e-43	603	1.798	0.127	0.00173959	0.00766738
WS0194_N20	n.a.	n.a.		No significant hit	99	0	1.797	0.104	0.000476393	0.003324
WS0175_I09	n.a.	n.a.	At4g37670	At4g37670.2 68417.m05327 GCN5-related N-acetyltransferase (GNAT) family protein / amino acid kinase family protein similar to SP|P08205 from Escherichia coli ; contains Pfam profile PF00696: Amino acid kinase family	1e-38	279	1.796	0.189	0.0145635	0.0321962
WS0212_K02	n.a.	n.a.	At2g42600	At2g42600.2 68415.m05272 phosphoenolpyruvate carboxylase, putative / PEP carboxylase, putative (PPC2) strong similarity to phosphoenolpyruvate carboxylase [Brassica napus] GI:507808; contains Pfam profile PF00311: phosphoenolpyruvate carboxylase	2e-95	579	1.795	0.086	0.000141356	0.00146626
WS0206_B01	n.a.	n.a.		No significant hit	99	0	1.795	0.066	2.16504e-05	0.000426328
WS0151_H11	n.a.	n.a.	At3g02360	At3g02360.2 68416.m00220 6-phosphogluconate dehydrogenase family protein contains Pfam profiles: PF00393 6-phosphogluconate dehydrogenase C-terminal domain, PF03446 NAD binding domain of 6-phosphogluconate ;similar to 6-phosphogluconate dehydrogenase GB:BAA22812 GI:2529229 [Glycine max]	3e-94	543	1.795	0.061	1.22442e-05	0.00029418
WS0204_B10	n.a.	n.a.	At5g13220	At5g13220.1 68418.m01519 expressed protein	2e-18	255	1.794	0.097	0.000316941	0.00256517
WS0201_D15	n.a.	n.a.	At1g15400	At1g15400.2 68414.m01845 expressed protein ESTs gb|H37295 and gb|R64895 come from this gene	2e-24	369	1.794	0.158	0.00608175	0.0175936
WS0155_M15	n.a.	n.a.		No significant hit	99	0	1.794	0.136	0.00263322	0.0100402
WS0234_A04	n.a.	n.a.	At2g35540	At2g35540.1 68415.m04353 DNAJ heat shock N-terminal domain-containing protein contains Pfam profile PF00226: DnaJ domain	4e-18	270	1.793	0.142	0.00338392	0.0119308
WS0207_P01	n.a.	n.a.	At1g17010	At1g17010.1 68414.m02065 oxidoreductase, 2OG-Fe(II) oxygenase family protein similar to flavonol synthase [Petunia x hybrida][GI:311658], [Solanum tuberosum][GI:1039356]; contains PF03171 2OG-Fe(II) oxygenase superfamily domain	3e-17	225	1.792	0.182	0.0124546	0.0289406
WS0214_H07	n.a.	n.a.		No significant hit	99	0	1.791	0.105	0.000535311	0.00360665
WS0195_H24	n.a.	n.a.	At1g09970	At1g09970.1 68414.m01123 leucine-rich repeat transmembrane protein kinase, putative Similar to A. thaliana receptor-like protein kinase (gb|RLK5_ARATH). ESTs gb|ATTS0475,gb|ATTS4362 come from this gene isoform contains a TG acceptor site at intron.	1e-90	723	1.791	0.093	0.000243564	0.0021439
WS02010_J23	n.a.	n.a.	At2g45550	At2g45550.1 68415.m05664 cytochrome P450 family protein	6e-50	465	1.79	0.264	0.0586865	0.08356
WS0162_G20	n.a.	n.a.	At1g76510	At1g76510.2 68414.m08903 ARID/BRIGHT DNA-binding domain-containing protein contains Pfam profile PF01388: ARID/BRIGHT DNA binding domain	5e-57	453	1.79	0.219	0.0289116	0.0514183
WS0155_L21	n.a.	n.a.	At5g56030	At5g56030.1 68418.m06991 heat shock protein 81-2 (HSP81-2) nearly identical to SP|P55737 Heat shock protein 81-2 (HSP81-2) {Arabidopsis thaliana}	8e-52	384	1.79	0.195	0.0175312	0.0365567
WS0183_O23	n.a.	n.a.		No significant hit	99	0	1.789	0.08	8.28914e-05	0.00103822
PX0011_E05	PX0011_E05,	EF144216,		No significant hit	99	0	1.789	0.091	0.000216895	0.00197514
PX0015_B21	n.a.	n.a.	At3g02360	At3g02360.2 68416.m00220 6-phosphogluconate dehydrogenase family protein contains Pfam profiles: PF00393 6-phosphogluconate dehydrogenase C-terminal domain, PF03446 NAD binding domain of 6-phosphogluconate ;similar to 6-phosphogluconate dehydrogenase GB:BAA22812 GI:2529229 [Glycine max]	2e-31	201	1.788	0.167	0.00838827	0.0219988
WS0209_N12	n.a.	n.a.	At2g39380	At2g39380.1 68415.m04833 exocyst subunit EXO70 family protein contains Pfam domain PF03081: Exo70 exocyst complex subunit;	3e-20	285	1.787	0.163	0.00751096	0.0204512
WS0233_M01	n.a.	n.a.	At5g63450	At5g63450.1 68418.m07965 cytochrome P450, putative	5e-46	543	1.786	0.129	0.00197905	0.00828389
WS02010_C21	n.a.	n.a.		No significant hit	99	0	1.786	0.085	0.000137525	0.00144729
WS0197_F05	n.a.	n.a.	At2g27830	At2g27830.1 68415.m03374 expressed protein	5e-30	423	1.786	0.081	9.83453e-05	0.00117221
WS0157_B16	n.a.	n.a.	At5g64130	At5g64130.1 68418.m08053 expressed protein	2e-40	309	1.786	0.112	0.000850879	0.00484425
WS0167_A10	n.a.	n.a.	At1g76560	At1g76560.1 68414.m08909 CP12 domain-containing protein contains Pfam domain PF02672: CP12 domain	1e-26	273	1.785	0.05	2.65874e-06	0.000109803
WS0122_M11	WS01228_B06,	EF147134,	At5g24090	At5g24090.1 68418.m02829 acidic endochitinase (CHIB1) identical to SP|P19172 Acidic endochitinase precursor (EC 3.2.1.14) {Arabidopsis thaliana}	4e-16	192	1.785	0.307	0.0956495	0.11702
WS0123_F12	WS0123_F12,	EF147547,	At5g47420	At5g47420.1 68418.m05843 expressed protein contains Pfam domain, PF01987: Protein of unknown function	5e-71	516	1.784	0.117	0.00113056	0.00580498
WS01120_F07	WS01225_K13, WS0115_E11, WS01110_A12, WS0119_L18, WS0133_C09, WS0135_P06,	EF146974, EF146062, EF144532, EF146576, EF148523, EF148668,	At5g24510	At5g24510.1 68418.m02889 60s acidic ribosomal protein P1, putative	6e-21	183	1.783	0.056	6.99888e-06	0.000209769
WS01217_F11	WS01213_L19,	EF146770,	At5g44670	At5g44670.1 68418.m05473 expressed protein contains Pfam:PF01697 Domain of unknown function	3e-21	198	1.782	0.066	2.30368e-05	0.000442139
WS0233_O09	n.a.	n.a.	At5g05580	At5g05580.1 68418.m00606 omega-3 fatty acid desaturase, chloroplast, temperature-sensitive (FAD8) identical to SP:48622 Temperature-sensitive omega-3 fatty acid desaturase, chloroplast precursor (EC 1.14.19.-) {Arabidopsis thaliana}; contains Pfam profile PF00487: Fatty acid desaturase; identical to cDNA plastid fatty acid desaturase GI:1030694	2e-38	249	1.781	0.095	0.000293399	0.00242866
WS0152_N22	n.a.	n.a.	At3g61110	At3g61110.1 68416.m06839 40S ribosomal protein S27 (ARS27A) identical to cDNA ribosomal protein S27 (ARS27A) GI:4193381	1e-36	258	1.781	0.16	0.00682738	0.0190655
WS0167_O17	n.a.	n.a.		No significant hit	99	0	1.779	0.159	0.0066899	0.0187984
WS0166_G01	n.a.	n.a.	At5g09860	At5g09860.1 68418.m01140 nuclear matrix protein-related low similarity to nuclear matrix protein p84 [Homo sapiens] GI:550058	5e-41	450	1.775	0.135	0.00278919	0.010436
WS0158_I21	n.a.	n.a.		No significant hit	99	0	1.773	0.177	0.0120001	0.0281499
WS0152_P20	n.a.	n.a.	At3g22890	At3g22890.1 68416.m02885 sulfate adenylyltransferase 1 / ATP-sulfurylase 1 (APS1) nearly identical to ATP sulfurylase (APS1) [Arabidopsis thaliana] GI:6606509	1e-110	615	1.773	0.097	0.000370295	0.00284911
WS0141_H09	n.a.	n.a.		No significant hit	99	0	1.771	0.121	0.00146676	0.00687514
WS0113_C09	WS0113_C09,	EF145749,		No significant hit	99	0	1.771	0.091	0.000239463	0.00211511
WS01117_G20	WS01117_G20,	EF144723,	At4g24400	At4g24400.1 68417.m03499 CBL-interacting protein kinase 8 (CIPK8) identical to CBL-interacting protein kinase 8 [Arabidopsis thaliana] GP|13249115|gb|AAK16683; contains Pfam profiles PF00069: Protein kinase domain and PF03822: NAF domain	1e-21	168	1.77	0.057	8.01797e-06	0.000223576
WS01118_L16	WS01118_L16,	EF144829,	At2g25310	At2g25310.1 68415.m03028 expressed protein	4e-53	402	1.768	0.107	0.000706331	0.00432114
WS0114_A09	WS0114_A09,	EF145885,	At5g20620	At5g20620.1 68418.m02449 polyubiquitin (UBQ4) identical to GI:17677	3e-97	540	1.763	0.057	8.78439e-06	0.000237998
WS0127_A21	WS0127_A21,	EF148045,	At1g09815	At1g09815.1 68414.m01103 DNA polymerase delta subunit 4 family contains similarity to Swiss-Prot:Q9HCU8 DNA polymerase delta subunit 4 (DNA polymerase delta subunit p12) [Homo sapiens]	8e-35	366	1.762	0.127	0.00206988	0.00851617
WS0192_A22	n.a.	n.a.		No significant hit	99	0	1.761	0.125	0.00195953	0.0082414
WS0114_D07	n.a.	n.a.	At3g12580	At3g12580.1 68416.m01567 heat shock protein 70, putative / HSP70, putative strong similarity to heat shock protein GI:425194 [Spinacia oleracea]	7e-60	342	1.761	0.199	0.0217033	0.0422579
WS0147_M19	n.a.	n.a.		No significant hit	99	0	1.758	0.071	4.60495e-05	0.000694199
WS01126_P02	WS01126_P02,	EF145608,	At1g60640	At1g60640.1 68414.m06826 expressed protein	4e-10	141	1.756	0.186	0.0162978	0.0346854
WS01117_C23	n.a.	n.a.	At4g13870	At4g13870.2 68417.m02149 Werner Syndrome-like exonuclease (WEX) contains Pfam profile PF01612: 3'-5' exonuclease; identical to Werner Syndrome-like exonuclease [Arabidopsis thaliana] GP:28195109 gb:AAO33765	2e-08	216	1.756	0.068	3.35379e-05	0.000561929
WS0144_D07	n.a.	n.a.	At5g63010	At5g63010.1 68418.m07905 WD-40 repeat family protein contains 4 WD-40 repeats (PF00400);low similarity to photomorphogenesis repressor (COP1) GI:2702280 [Arabidopsis thaliana] and COP1 GI:11127996 [Ipomoea nil]	8e-97	819	1.755	0.094	0.000329384	0.002631
WS01223_N19	n.a.	n.a.	At5g52470	At5g52470.1 68418.m06510 fibrillarin 1 (FBR1) (FIB1) (SKIP7) identical to fibrillarin 1 GI:9965653 from [Arabidopsis thaliana]; C-terminus identical to SKP1 interacting partner 7 GI:10716959 from [Arabidopsis thaliana]; contains Pfam domain PF01269: Fibrillarin	4e-12	102	1.755	0.155	0.00671678	0.0188462
WS01210_C12	WS01120_G07, WS01110_I06, WS01110_E02, WS01123_I09, WS01314_B07,	EF145102, EF144554, EF144541, EF145340, EF148377,		No significant hit	99	0	1.755	0.235	0.0436636	0.0685016
WS01125_C04	WS01125_C04, WS01117_B03,	EF145476, EF144691,	At5g53560	At5g53560.1 68418.m06655 cytochrome b5 isoform 1 identical to SP|Q42342 Cytochrome b5 isoform 1 [Arabidopsis thaliana]	4e-41	390	1.755	0.095	0.000362787	0.00280547
WS01122_A01	n.a.	n.a.	At4g24130	At4g24130.1 68417.m03463 expressed protein contains Pfam profile PF04398: Protein of unknown function, DUF538	1e-54	399	1.755	0.174	0.0119807	0.0281142
WS0206_G13	WS0125_M06,	EF147894,	At5g42050	At5g42050.1 68418.m05119 expressed protein similar to gda-1 [Pisum sativum] GI:2765418	9e-61	375	1.753	0.093	0.00031897	0.00257614
WS0168_L10	n.a.	n.a.	At5g07800	At5g07800.1 68418.m00894 flavin-containing monooxygenase family protein / FMO family protein similar to flavin-containing monooxygenase 2 (FMO2) from Homo sapiens [GI:1834493]; contains Pfam profile: PF00743 Flavin-binding monooxygenase-like	1e-73	501	1.75	0.096	0.000382448	0.00289992
WS01120_H12	WS01120_H12,	EF145108,	At5g17610	At5g17610.1 68418.m02065 expressed protein	2e-36	216	1.75	0.14	0.00388727	0.0131095
WS01111_N21	WS01117_M18, PX0019_J04, PX0019_J22, WS01231_J04,	EF144751, EF144455, EF144461, EF147472,		No significant hit	99	0	1.749	0.123	0.00184421	0.00795138
WS0132_D08	n.a.	n.a.		No significant hit	99	0	1.747	0.083	0.000152645	0.00154062
WS01117_N14	WS01124_I16, WS01126_H07,	EF145419, EF145580,	At4g21105	At4g21105.1 68417.m03052 expressed protein	2e-25	204	1.747	0.075	7.12738e-05	0.000942134
WS01912_P10	WS0114_A09,	EF145885,	At5g03240	At5g03240.2 68418.m00273 polyubiquitin (UBQ3) identical to GI:928809	1e-119	654	1.746	0.087	0.000200758	0.00187973
WS01215_E15	n.a.	n.a.	At4g29070	At4g29070.1 68417.m04159 expressed protein	7e-12	318	1.746	0.104	0.000659363	0.00413268
WS0128_K07	WS0128_K07,	EF148199,	At2g25110	At2g25110.1 68415.m03004 MIR domain-containing protein similar to SP|Q99470 Stromal cell-derived factor 2 precursor (SDF-2) {Homo sapiens}; contains Pfam profile PF02815: MIR domain	3e-41	261	1.745	0.094	0.000347107	0.00272579
WS01224_L02	n.a.	n.a.	At3g21670	At3g21670.1 68416.m02732 nitrate transporter (NTP3) nearly identical to nitrate transporter [Arabidopsis thaliana] GI:4490323; contains Pfam profile: PF00854 POT family	4e-70	555	1.745	0.074	6.83766e-05	0.000913319
WS0174_M19	n.a.	n.a.	At1g64950	At1g64950.1 68414.m07362 cytochrome P450, putative similar to cytochrome P450 89A2 (CYPLXXXIX) (SP:Q42602) [Arabidopsis thaliana];similar to cytochrome P450 (GI:438242) [Solanum melongena]	3e-90	660	1.744	0.099	0.000489016	0.0033751
WS01110_L16	n.a.	n.a.	At1g52720	At1g52720.1 68414.m05956 expressed protein	3e-26	390	1.744	0.107	0.000845975	0.00482712
WS02010_B17	n.a.	n.a.	At1g44350	At1g44350.1 68414.m05110 IAA-amino acid hydrolase 6, putative (ILL6) / IAA-Ala hydrolase, putative virtually identical to gr1-protein from [Arabidopsis thaliana] GI:3559811; similar to IAA-amino acid hydrolase GI:3421384 from [Arabidopsis thaliana]; contains TIGRfam profile TIGR01891: amidohydrolase; contains Pfam profile PF01546: Peptidase family M20/M25/M40; identical to cDNA IAA-amino acid con…	3e-41	330	1.743	0.093	0.000341559	0.00269867
WS01116_L01	WS01225_K13, WS0115_E11, WS01110_A12, WS0135_P06, WS0119_L18, WS0133_C09,	EF146974, EF146062, EF144532, EF148668, EF146576, EF148523,	At5g24510	At5g24510.1 68418.m02889 60s acidic ribosomal protein P1, putative	4e-21	183	1.743	0.063	2.06149e-05	0.000413396
WS0201_E18	n.a.	n.a.	At1g19835	At1g19835.1 68414.m02487 expressed protein contains Pfam PF05911: Plant protein of unknown function (DUF869)	3e-12	516	1.742	0.111	0.00105936	0.00554576
WS0128_M14	n.a.	n.a.	At2g24090	At2g24090.1 68415.m02877 ribosomal protein L35 family protein contains Pfam profile PF01632: ribosomal protein L35	9e-21	216	1.742	0.097	0.000430189	0.00314223
WS0224_C12	n.a.	n.a.	At3g49780	At3g49780.1 68416.m05443 phytosulfokines 3 (PSK3) identical to phytosulfokines 3 (PSK3) SP:Q9M2Y0 from [Arabidopsis thaliana]	1e-08	117	1.741	0.147	0.00547826	0.0164268
WS0176_O09	n.a.	n.a.	At1g20330	At1g20330.1 68414.m02537 S-adenosyl-methionine-sterol-C-methyltransferase identical to sterol-C-methyltransferase GI:1061040 from [Arabidopsis thaliana]	1e-36	231	1.741	0.267	0.0714482	0.0957695
WS01116_N19	n.a.	n.a.	At3g05560	At3g05560.2 68416.m00614 60S ribosomal protein L22-2 (RPL22B) identical to 60S ribosomal protein L22-2 SP:Q9M9W1 from [Arabidopsis thaliana]	2e-37	297	1.741	0.097	0.000448614	0.00321533
WS01119_K08	n.a.	n.a.	At5g10360	At5g10360.1 68418.m01202 40S ribosomal protein S6 (RPS6B)	3e-67	447	1.74	0.171	0.011946	0.0280749
WS0168_I05	n.a.	n.a.	At1g05150	At1g05150.1 68414.m00518 calcium-binding EF hand family protein low similarity to O-linked GlcNAc transferase [Homo sapiens] GI:2266994; contains Pfam profiles PF00036: EF hand, PF00515: TPR Domain	8e-32	222	1.739	0.131	0.00286266	0.0106173
WS0113_I11	WS01231_J04, WS01117_M18, PX0019_J22, PX0019_J04,	EF147472, EF144751, EF144461, EF144455,		No significant hit	99	0	1.738	0.098	0.000501391	0.00343697
WS01123_O12	WS0111_H07,	EF144996,		No significant hit	99	0	1.737	0.176	0.0137575	0.031043
WS0193_D16	n.a.	n.a.		No significant hit	99	0	1.736	0.059	1.4359e-05	0.000326508
WS0161_D23	n.a.	n.a.	At5g05610	At5g05610.2 68418.m00611 PHD finger family protein contains Pfam domain, PF00628: PHD-finger	1e-09	159	1.734	0.29	0.0940779	0.115727
WS0142_A03	n.a.	n.a.	At3g48690	At3g48690.1 68416.m05317 expressed protein similar to PrMC3 [Pinus radiata] GI:5487873	1e-69	729	1.734	0.077	9.60345e-05	0.00115005
WS0143_I03	n.a.	n.a.	At5g53390	At5g53390.1 68418.m06634 expressed protein	7e-35	519	1.733	0.119	0.00166795	0.0074655
WS0127_E13	n.a.	n.a.	At3g13330	At3g13330.1 68416.m01678 expressed protein	2e-31	291	1.733	0.181	0.0160949	0.0343875
WS01126_M11	n.a.	n.a.		No significant hit	99	0	1.733	0.125	0.00224413	0.00901464
WS01116_P11	n.a.	n.a.		No significant hit	99	0	1.732	0.083	0.000170055	0.00165816
WS01212_L23	n.a.	n.a.	At3g54820	At3g54820.1 68416.m06068 aquaporin, putative similar to plasma membrane aquaporin GI:3551133 from [Raphanus sativus]	1e-22	201	1.729	0.109	0.000996937	0.00536779
WS02011_J15	n.a.	n.a.	At4g21440	At4g21440.1 68417.m03099 myb family transcription factor (MYB102) contains Pfam profile: PF00249 myb-like DNA-binding domain	1e-08	261	1.726	0.24	0.0527347	0.077552
WS0164_D03	n.a.	n.a.		No significant hit	99	0	1.725	0.136	0.00389471	0.0131145
WS0146_M22	n.a.	n.a.		No significant hit	99	0	1.725	0.075	8.71354e-05	0.00106689
WS0134_J10	WS01226_O02,	EF147056,		No significant hit	99	0	1.725	0.121	0.0019573	0.00823934
WS01210_G16	WS01211_B19,	EF146637,		No significant hit	99	0	1.725	0.16	0.00917631	0.0234168
WS01126_A14	WS01126_A14, WS01229_K22,	EF145548, EF147233,	At3g08630	At3g08630.1 68416.m01002 expressed protein	1e-42	381	1.722	0.124	0.00239977	0.00942169
WS0176_E09	n.a.	n.a.		No significant hit	99	0	1.721	0.179	0.0160323	0.034321
WS0155_B05	n.a.	n.a.		No significant hit	99	0	1.721	0.12	0.00191175	0.00811465
WS01117_F02	WS01117_F02,	EF144714,		No significant hit	99	0	1.721	0.133	0.00358485	0.012399
WS0188_J14	n.a.	n.a.		No significant hit	99	0	1.72	0.106	0.000894096	0.00501489
WS0161_N14	WS01124_I16, WS01126_H07,	EF145419, EF145580,	At4g21105	At4g21105.1 68417.m03052 expressed protein	1e-25	204	1.719	0.145	0.0056757	0.0168433
WS0157_C04	WS0112_L21,	EF145700,	At1g77940	At1g77940.1 68414.m09083 60S ribosomal protein L30 (RPL30B) similar to ribosomal protein L30 GI:388034 from [Homo sapiens]	3e-50	303	1.719	0.081	0.000159858	0.00159239
WS0133_K03	n.a.	n.a.	At5g05580	At5g05580.1 68418.m00606 omega-3 fatty acid desaturase, chloroplast, temperature-sensitive (FAD8) identical to SP:48622 Temperature-sensitive omega-3 fatty acid desaturase, chloroplast precursor (EC 1.14.19.-) {Arabidopsis thaliana}; contains Pfam profile PF00487: Fatty acid desaturase; identical to cDNA plastid fatty acid desaturase GI:1030694	2e-81	498	1.719	0.121	0.00210201	0.00862051
WS0214_N02	n.a.	n.a.	At4g30210	At4g30210.2 68417.m04297 NADPH-cytochrome p450 reductase, putative / NADPH-ferrihemoprotein reductase, putative similar to NADPH-cytochrome P450 oxydoreductase from [Populus balsamifera subsp. trichocarpa x Populus deltoides] GI:13183564, GI:13183566	3e-82	525	1.718	0.116	0.00163979	0.00739284
WS0202_G16	n.a.	n.a.	At1g32380	At1g32380.1 68414.m03995 ribose-phosphate pyrophosphokinase 2 / phosphoribosyl diphosphate synthetase 2 (PRS2) identical to SP:Q42583 from [Arabidopsis thaliana]; strong similarity to phosphoribosyl diphosphate synthetase 1 (ribose-phosphate pyrophosphokinase 1 (PRS I) [Arabidopsis thaliana] GI:633140, SP|Q42581	2e-32	210	1.718	0.115	0.00149188	0.00696723
WS0152_G16	n.a.	n.a.	At3g05220	At3g05220.2 68416.m00570 heavy-metal-associated domain-containing protein similar to farnesylated protein 1 (GI:23304411) {Hordeum vulgare subsp. spontaneum}; contains Pfam profile PF00403: Heavy-metal-associated domain	5e-07	123	1.718	0.157	0.00862545	0.0224838
WS01120_O14	WS01120_O14,	EF145141,	At5g67070	At5g67070.1 68418.m08457 rapid alkalinization factor (RALF) family protein similar to RALF precursor [Nicotiana tabacum] GI:16566316	9e-29	318	1.718	0.048	3.39517e-06	0.000126537
WS0232_O04	n.a.	n.a.	At1g13440	At1g13440.1 68414.m01570 glyceraldehyde 3-phosphate dehydrogenase, cytosolic, putative / NAD-dependent glyceraldehyde-3-phosphate dehydrogenase, putative very strong similarity to SP|P25858 Glyceraldehyde 3-phosphate dehydrogenase, cytosolic (EC 1.2.1.12) {Arabidopsis thaliana}; contains Pfam profiles PF02800: Glyceraldehyde 3-phosphate dehydrogenase C-terminal domain, PF00044: Glyceraldehyde 3-p…	3e-92	741	1.717	0.119	0.00185621	0.00797652
WS0178_J12	n.a.	n.a.	At2g36530	At2g36530.1 68415.m04481 enolase identical to SWISS-PROT:P25696 enolase (EC 4.2.1.11) (2-phosphoglycerate dehydratase)(2-phospho-D- glycerate hydro-lyase) [Arabidopsis thaliana]	1e-101	603	1.715	0.212	0.0346511	0.0579184
WS0126_B08	n.a.	n.a.		No significant hit	99	0	1.715	0.111	0.00122455	0.00607921
WS0122_D16	n.a.	n.a.		No significant hit	99	0	1.715	0.136	0.0040924	0.0135297
WS0161_G03	n.a.	n.a.	At1g19870	At1g19870.1 68414.m02492 calmodulin-binding family protein contains Pfam profile: PF00612 IQ calmodulin-binding motif	4e-21	378	1.714	0.162	0.010359	0.0253917
WS0146_E19	n.a.	n.a.		No significant hit	99	0	1.714	0.089	0.000314029	0.002547
WS0125_M06	WS0125_M06,	EF147894,	At5g42050	At5g42050.1 68418.m05119 expressed protein similar to gda-1 [Pisum sativum] GI:2765418	3e-38	258	1.714	0.095	0.000467248	0.00329283
WS02010_H04	n.a.	n.a.		No significant hit	99	0	1.713	0.186	0.0202261	0.040172
WS0164_A07	n.a.	n.a.		No significant hit	99	0	1.712	0.079	0.000141162	0.00146626
WS01911_J10	WS01116_L14,	EF144670,	At4g30210	At4g30210.2 68417.m04297 NADPH-cytochrome p450 reductase, putative / NADPH-ferrihemoprotein reductase, putative similar to NADPH-cytochrome P450 oxydoreductase from [Populus balsamifera subsp. trichocarpa x Populus deltoides] GI:13183564, GI:13183566	6e-38	255	1.711	0.141	0.00514119	0.0157815
WS01127_J21	n.a.	n.a.	At5g04800	At5g04800.2 68418.m00499 40S ribosomal protein S17 (RPS17D) 40S ribosomal protein S17, Lycopersicon esculentum, EMBL:AF161704	3e-11	237	1.711	0.14	0.00503273	0.015534
WS0214_D19	n.a.	n.a.	At5g60600	At5g60600.1 68418.m07602 1-hydroxy-2-methyl-2-(E)-butenyl 4-diphosphate synthase, putative / GcpE family protein similar to GcpE [Plasmodium falciparum] GI:13094969; contains Pfam profile PF04551: GcpE protein; supporting cDNA gi|27462471|gb|AF434673.1	1e-63	402	1.708	0.072	7.19426e-05	0.000947335
WS01126_C03	WS01126_C03,	EF145554,	At5g15350	At5g15350.1 68418.m01797 plastocyanin-like domain-containing protein contains plastocyanin-like domain Pfam:PF02298	3e-19	201	1.708	0.105	0.000925146	0.00512946
WS0196_M04	n.a.	n.a.	At1g11760	At1g11760.1 68414.m01349 expressed protein weak similarity to Pfam PF01648: 4'-phosphopantetheinyl transferase superfamily	8e-14	153	1.705	0.179	0.0177061	0.0367709
WS0182_D23	WS01312_A11,	EF148236,	At1g16500	At1g16500.1 68414.m01973 expressed protein	9e-31	594	1.705	0.078	0.000136387	0.00143854
WS0122_D23	n.a.	n.a.		No significant hit	99	0	1.705	0.08	0.000157786	0.00157792
WS01214_J20	WS01225_H03,	EF146958,	At3g50930	At3g50930.1 68416.m05576 AAA-type ATPase family protein contains Pfam profile: ATPase family PF00004	1e-20	126	1.705	0.105	0.000953344	0.00522513
WS0195_H18	n.a.	n.a.	At5g06900	At5g06900.1 68418.m00779 cytochrome P450 family protein	3e-27	228	1.704	0.172	0.0145684	0.0321977
WS01912_K10	n.a.	n.a.	At5g27150	At5g27150.1 68418.m03240 sodium proton exchanger / Na+/H+ antiporter (NHX1) identical to Na+/H+ exchanger [Arabidopsis thaliana] gi|6650177|gb|AAF21755 and sodium proton exchanger Nhx1 [Arabidopsis thaliana] gi|4324597|gb|AAD16946; Member of The Monovalent Cation:Proton Antiporter (CPA1) Family, PMID:11500563	6e-30	288	1.704	0.057	1.37863e-05	0.00031995
WS0147_L04	n.a.	n.a.		No significant hit	99	0	1.703	0.169	0.0137932	0.031096
WS01214_B11	WS01214_B11,	EF146798,		No significant hit	99	0	1.703	0.143	0.00596672	0.0173998
WS0112_E21	WS0112_E21, WS01214_K01,	EF145649, EF146831,	At1g15250	At1g15250.1 68414.m01825 60S ribosomal protein L37 (RPL37A) almost identical to GB:Q43292	1e-44	285	1.703	0.076	0.000111371	0.00126435
WS0183_I09	n.a.	n.a.	At4g22070	At4g22070.1 68417.m03192 WRKY family transcription factor identical to WRKY transcription factor 31 (WRKY31) GI:15990589 from [Arabidopsis thaliana]	2e-44	507	1.702	0.109	0.00123112	0.00610114
WS0204_F06	n.a.	n.a.	At5g37980	At5g37980.1 68418.m04574 NADP-dependent oxidoreductase, putative similar to probable NADP-dependent oxidoreductase (zeta-crystallin homolog) P1 [SP|Q39172][gi:886428] and P2 [SP|Q39173][gi:886430], Arabidopsis thaliana	3e-52	372	1.7	0.107	0.0010864	0.00563505
WS0144_A10	n.a.	n.a.	At5g27820	At5g27820.1 68418.m03335 ribosomal protein L18 family protein similar to SP|P52863 50S ribosomal protein L18 [Aeromonas proteolytica] {Vibrio proteolyticus}	2e-35	324	1.7	0.056	1.27567e-05	0.000301963
WS01211_G12	WS01120_G07, WS01110_I06, WS01110_E02, WS01123_I09, WS01314_B07,	EF145102, EF144554, EF144541, EF145340, EF148377,	At2g21660	At2g21660.1 68415.m02577 glycine-rich RNA-binding protein (GRP7) SP|Q03250 Glycine-rich RNA-binding protein 7 {Arabidopsis thaliana}	1e-35	249	1.7	0.14	0.00531454	0.0161194
WS0119_L03	WS0119_L03,	EF146573,	At4g10810	At4g10810.1 68417.m01761 expressed protein	5e-07	135	1.7	0.224	0.0456866	0.0706312
WS0196_F24	n.a.	n.a.		No significant hit	99	0	1.698	0.196	0.0269473	0.0491023
WS0174_B01	n.a.	n.a.	At1g07530	At1g07530.1 68414.m00806 scarecrow-like transcription factor 14 (SCL14) identical to GB:AAD24412 from [Arabidopsis thaliana] (Plant J. 18 (1), 111-119 (1999))	6e-83	663	1.698	0.129	0.0033608	0.0118877
WS0161_F14	n.a.	n.a.	At3g10740	At3g10740.1 68416.m01293 glycosyl hydrolase family protein 51 similar to arabinoxylan arabinofuranohydrolase isoenzyme AXAH-II from GI:13398414 [Hordeum vulgare]	3e-19	213	1.698	0.315	0.131117	0.144211
WS0156_L23	n.a.	n.a.	At1g04810	At1g04810.1 68414.m00477 26S proteasome regulatory subunit, putative contains similarity to 26S proteasome regulatory subunit S1 SP:O88761, GI:3288594 from [Rattus norvegicus]	9e-16	213	1.698	0.113	0.00155332	0.007145
WS0114_O17	n.a.	n.a.	At1g61790	At1g61790.1 68414.m06968 OST3/OST6 family protein weak similarity to SP|Q13454 N33 protein {Homo sapiens}; contains Pfam profile PF04756: OST3 / OST6 family	1e-10	267	1.697	0.088	0.000320678	0.0025872
WS0208_D18	n.a.	n.a.		No significant hit	99	0	1.696	0.206	0.0336502	0.0567815
WS0185_C23	WS01314_I18, WS01212_O01,	EF148412, EF146731,	At5g51010	At5g51010.1 68418.m06324 rubredoxin family protein similar to SP|P04170 Rubredoxin (Rd) {Desulfovibrio desulfuricans}; contains Pfam profile PF00301: Rubredoxin	4e-41	453	1.695	0.133	0.00408738	0.013519
WS0185_G23	n.a.	n.a.	At5g17540	At5g17540.1 68418.m02058 transferase family protein similar to hypersensitivity-related gene product HSR201 - Nicotiana tabacum, EMBL:X95343; contains Pfam transferase family domain PF00248	4e-66	645	1.694	0.148	0.00744017	0.0202874
WS0211_H11	n.a.	n.a.		No significant hit	99	0	1.693	0.213	0.0386017	0.0626574
WS0176_N05	n.a.	n.a.		No significant hit	99	0	1.693	0.12	0.00231114	0.00918243
WS0204_H13	n.a.	n.a.	At1g65060	At1g65060.1 68414.m07375 4-coumarate--CoA ligase 3 / 4-coumaroyl-CoA synthase 3 (4CL3) identical to SP|Q9S777 4-coumarate--CoA ligase 3 (EC 6.2.1.12) (4CL 3) (4-coumaroyl-CoA synthase 3) {Arabidopsis thaliana}	2e-29	228	1.691	0.058	1.76192e-05	0.000377075
WS0154_C13	n.a.	n.a.	At3g19830	At3g19830.1 68416.m02512 C2 domain-containing protein low similarity to GLUT4 vesicle protein [Rattus norvegicus] GI:4193489; contains Pfam profile PF00168: C2 domain	6e-36	546	1.691	0.106	0.00112243	0.005771
WS0182_A10	WS0135_P06, WS0133_C09, WS01110_A12, WS0119_L18, WS01225_K13,	EF148668, EF148523, EF144532, EF146576, EF146974,	At5g24510	At5g24510.1 68418.m02889 60s acidic ribosomal protein P1, putative	4e-14	144	1.69	0.103	0.000917931	0.00510799
WS0142_P24	n.a.	n.a.	At5g43260	At5g43260.1 68418.m05286 chaperone protein dnaJ-related similar to Chaperone protein dnaJ (SP:Q9WZV3) [Thermotoga maritima]	3e-39	282	1.69	0.088	0.000330581	0.002631
WS0156_F24	n.a.	n.a.		No significant hit	99	0	1.689	0.096	0.00059475	0.00384439
WS0115_F12	WS0111_B06,	EF144942,	At2g36460	At2g36460.1 68415.m04475 fructose-bisphosphate aldolase, putative similar to PIR|S65073 fructose-bisphosphate aldolase (EC 4.1.2.13) isoenzyme C-1, cytosolic [Oryza sativa]; contains Pfam profile PF00274 Fructose-bisphosphate aldolase class-I	2e-78	501	1.686	0.119	0.00234018	0.0092737
WS0123_A21	n.a.	n.a.	At5g45670	At5g45670.1 68418.m05615 GDSL-motif lipase/hydrolase family protein similar to family II lipases EXL3 GI:15054386, EXL1 GI:15054382, EXL2 GI:15054384 from [Arabidopsis thaliana]; contains Pfam profile PF00657: GDSL-like Lipase/Acylhydrolase	2e-08	213	1.685	0.08	0.000188236	0.00179324
WS0196_L03	n.a.	n.a.		No significant hit	99	0	1.684	0.131	0.00412751	0.0136222
WS0158_M21	n.a.	n.a.	At5g09810	At5g09810.1 68418.m01135 actin 7 (ACT7) / actin 2 identical to SP|P53492 Actin 7 (Actin-2) {Arabidopsis thaliana}	4e-68	390	1.683	0.113	0.00172887	0.00763974
WS0152_D16	n.a.	n.a.	At5g22580	At5g22580.1 68418.m02637 expressed protein	3e-32	294	1.683	0.147	0.00756096	0.0205361
WS0192_I08	n.a.	n.a.	At5g03300	At5g03300.1 68418.m00281 adenosine kinase 2 (ADK2) contains Pfam profile: PF00294 pfkB family carbohydrate kinase; identical to cDNA adenosine kinase 2 (ADK2) GI:12017763	1e-26	177	1.681	0.073	9.91239e-05	0.00117782
WS0192_G05	n.a.	n.a.	At5g48570	At5g48570.1 68418.m06007 peptidyl-prolyl cis-trans isomerase, putative / FK506-binding protein, putative similar to rof1 [Arabidopsis thaliana] GI:1373396	8e-21	246	1.681	0.209	0.0375622	0.0614138
WS0154_P15	n.a.	n.a.	At3g18080	At3g18080.1 68416.m02299 glycosyl hydrolase family 1 protein contains Pfam PF00232 : Glycosyl hydrolase family 1 domain; TIGRFAM TIGR01233: 6-phospho-beta-galactosidase; similar to beta-glucosidase BGQ60 precursor GB:A57512 [Hordeum vulgare]; similar to beta-mannosidase enzyme (GI:17226270) [Lycopersicon esculentum]	3e-50	333	1.681	0.117	0.00213756	0.00872413
WS0121_P19	WS0121_P19,	EF146910,	At5g66280	At5g66280.1 68418.m08357 GDP-D-mannose 4,6-dehydratase, putative strong similarity to GDP-D-mannose-4,6-dehydratase [Arabidopsis thaliana] GI:1764100	2e-77	453	1.681	0.038	8.27819e-07	4.74689e-05
WS0176_N21	n.a.	n.a.	At4g23950	At4g23950.1 68417.m03444 expressed protein ; expression supported by MPSS	1e-11	336	1.68	0.086	0.000305427	0.00249312
WS0195_F13	n.a.	n.a.		No significant hit	99	0	1.679	0.134	0.00481288	0.0150747
WS0152_A02	WS01210_I16, WS01125_N15,	EF146610, EF145539,	At1g02930	At1g02930.1 68414.m00260 glutathione S-transferase, putative similar to glutathione S-transferase GI:860955 from [Hyoscyamus muticus]	2e-58	510	1.678	0.12	0.0026152	0.0100155
WS01213_N20	n.a.	n.a.	At5g45670	At5g45670.1 68418.m05615 GDSL-motif lipase/hydrolase family protein similar to family II lipases EXL3 GI:15054386, EXL1 GI:15054382, EXL2 GI:15054384 from [Arabidopsis thaliana]; contains Pfam profile PF00657: GDSL-like Lipase/Acylhydrolase	6e-06	216	1.678	0.108	0.00139332	0.00662849
WS0234_P05	n.a.	n.a.	At2g35630	At2g35630.1 68415.m04369 microtubule organization 1 protein (MOR1) identical to microtubule organization 1 protein GI:14317953 from [Arabidopsis thaliana]	2e-12	255	1.677	0.137	0.00538118	0.0162616
WS0207_O10	n.a.	n.a.	At1g15400	At1g15400.1 68414.m01844 expressed protein ESTs gb|H37295 and gb|R64895 come from this gene	4e-23	375	1.677	0.097	0.00069532	0.00428424
WS0151_O09	n.a.	n.a.	At3g62930	At3g62930.1 68416.m07069 glutaredoxin family protein contains glutaredoxin domain, INTERPRO:IPR002109	6e-37	309	1.677	0.098	0.00076364	0.00452244
WS0121_J14	WS0121_J14,	EF146890,	At1g49760	At1g49760.1 68414.m05580 polyadenylate-binding protein, putative / PABP, putative similar to poly(A)-binding protein GB:AAF66825 GI:7673359 from [Nicotiana tabacum]	2e-44	348	1.676	0.036	5.61414e-07	3.66613e-05
WS0141_L06	n.a.	n.a.		No significant hit	99	0	1.675	0.141	0.00647525	0.0183233
WS01111_N15	WS01111_N15, WS0134_E11,	EF144608, EF148569,	At4g10040	At4g10040.1 68417.m01641 cytochrome c, putative similar to cytochrome c [Pumpkin, Winter squash] SWISS-PROT:P00051	3e-55	336	1.673	0.045	2.83829e-06	0.000114738
WS0161_N21	n.a.	n.a.		No significant hit	99	0	1.672	0.118	0.00244423	0.00955112
WS01223_E12	n.a.	n.a.	At1g65590	At1g65590.1 68414.m07441 glycosyl hydrolase family 20 protein contains Pfam PF00728: Glycosyl hydrolase family 20, catalytic domain; contains Pfam PF02838: Glycosyl hydrolase family 20, domain 2; similar to Beta-hexosaminidase beta chain precursor (EC 3.2.1.52) (N-acetyl-beta- glucosaminidase) (Beta-N-acetylhexosaminidase) (Hexosaminidase B) (Swiss-Prot:P07686) [Homo sapiens]	1e-103	693	1.672	0.075	0.000131981	0.00141428
WS0206_K17	n.a.	n.a.	At3g62420	At3g62420.1 68416.m07012 bZIP transcription factor family protein similar to common plant regulatory factor 6 GI:9650826 from [Petroselinum crispum]	2e-18	375	1.67	0.112	0.00182978	0.00793419
WS0221_A08	WS01231_A14,	EF147434,	At2g22230	At2g22230.1 68415.m02638 beta-hydroxyacyl-ACP dehydratase, putative similar to beta-hydroxyacyl-ACP dehydratase from Toxoplasma gondii [GI:3850997]; contains Pfam profile PF01377 Thioester dehydratase	7e-73	432	1.669	0.084	0.000297372	0.00245623
WS0132_E12	n.a.	n.a.	At3g12580	At3g12580.1 68416.m01567 heat shock protein 70, putative / HSP70, putative strong similarity to heat shock protein GI:425194 [Spinacia oleracea]	3e-78	483	1.669	0.278	0.10286	0.122891
WS01123_M09	WS01123_M09,	EF145369,	At3g04400	At3g04400.1 68416.m00466 60S ribosomal protein L23 (RPL23C) similar to ribosomal protein L17 GB:AAA34113.1 from [Nicotiana tabacum]	5e-62	390	1.669	0.128	0.00387774	0.0131007
WS0207_H24	n.a.	n.a.	At5g02500	At5g02500.1 68418.m00183 heat shock cognate 70 kDa protein 1 (HSC70-1) (HSP70-1) identical to SP|P22953 Heat shock cognate 70 kDa protein 1 (Hsc70.1) {Arabidopsis thaliana}	3e-19	201	1.668	0.191	0.0280554	0.0504358
WS0116_E05	WS0116_E05,	EF146208,	At2g47650	At2g47650.1 68415.m05950 NAD-dependent epimerase/dehydratase family protein similar to UDP-glucuronic acid decarboxylase Uxs1p from Filobasidiella neoformans GI:14318327; contains Pfam profile PF01370 NAD dependent epimerase/dehydratase family; contains non-consensus AT donor splice site at exon 1 and non-consensus AC acceptor splice site at exon 2	1e-50	321	1.668	0.06	2.59944e-05	0.000476272
WS0152_F12	n.a.	n.a.		No significant hit	99	0	1.666	0.136	0.00567065	0.0168385
WS01110_B06	WS0113_K20,	EF145833,	At3g05020	At3g05020.1 68416.m00545 acyl carrier protein 1, chloroplast (ACP-1) identical to SP|P11829 Acyl carrier protein 1, chloroplast precursor (ACP) {Arabidopsis thaliana}	5e-34	408	1.666	0.109	0.00154558	0.007129
WS0206_B06	n.a.	n.a.	At3g61460	At3g61460.1 68416.m06883 zinc finger (C3HC4-type RING finger) family protein (BRH1) identical to BRH1 RING finger protein [Arabidopsis thaliana] GI:4689366; identical to cDNA BRH1 RING finger protein, GI:4689365	7e-59	459	1.664	0.085	0.000322928	0.00260261
WS0222_A10	n.a.	n.a.	At5g24610	At5g24610.1 68418.m02907 expressed protein similar to unknown protein (emb|CAB62459.1)	4e-57	438	1.663	0.069	7.49174e-05	0.000968514
WS0203_G06	n.a.	n.a.	At4g13440	At4g13440.1 68417.m02097 calcium-binding EF hand family protein low similarity to Polcalcin (Calcium-binding pollen allergen) from {Phleum pratense} SP|O82040, {Cynodon dactylon} SP|P94092; contains INTERPRO:IPR002048 calcium-binding EF-hand domain	6e-14	279	1.663	0.149	0.00908187	0.023269
WS0185_G02	n.a.	n.a.	At2g18245	At2g18245.1 68415.m02127 expressed protein	1e-71	723	1.662	0.097	0.000783507	0.00460479
WS0122_J23	n.a.	n.a.	At2g02450	At2g02450.1 68415.m00184 no apical meristem (NAM) family protein contains Pfam PF02365: No apical meristem (NAM) domain	5e-15	189	1.662	0.139	0.00651189	0.0183997
WS01110_H15	n.a.	n.a.	At4g01575	At4g01575.1 68417.m00205 serine protease inhibitor, Kazal-type family protein contains Pfam domain PF00050: Kazal-type serine protease inhibitor domain	1e-18	258	1.662	0.07	8.61422e-05	0.00106154
WS0207_M18	n.a.	n.a.		No significant hit	99	0	1.661	0.068	6.86142e-05	0.000914893
WS0144_B14	n.a.	n.a.	At1g59610	At1g59610.1 68414.m06704 dynamin-like protein, putative (ADL3) strong similarity to dynamin-like protein 6 (ADL6) [Arabidopsis thaliana] GI:6651399; contains Pfam profiles PF01031: Dynamin central region, PF00350: Dynamin family, PF02212: Dynamin GTPase effector domain, PF00169: PH domain; identical to cDNA dynamin-like protein ADL3, GI:4803835	2e-65	483	1.661	0.072	0.000103353	0.00121033
PX0011_G13	n.a.	n.a.	At1g69010	At1g69010.1 68414.m07896 basic helix-loop-helix (bHLH) family protein contains Pfam profile: PF00010 helix-loop-helix DNA-binding domain	4e-15	507	1.661	0.068	7.23906e-05	0.00095032
WS0134_H12	WS0134_H12,	EF148587,		No significant hit	99	0	1.658	0.053	1.15049e-05	0.000282638
WS0196_I12	n.a.	n.a.		No significant hit	99	0	1.657	0.073	0.000121455	0.00133608
WS0208_N02	n.a.	n.a.	At3g55340	At3g55340.1 68416.m06146 RNA recognition motif (RRM)-containing protein low similarity to nucleolar phosphoprotein (Nopp52), Tetrahymena thermophila, EMBL:TT51555; contains InterPro entry IPR000504: RNA-binding region RNP-1 (RNA recognition motif) (RRM)	1e-08	270	1.656	0.111	0.00190988	0.00811122
WS0172_L04	n.a.	n.a.		No significant hit	99	0	1.655	0.206	0.0402631	0.0645859
WS0148_I03	n.a.	n.a.		No significant hit	99	0	1.655	0.125	0.00383362	0.013012
WS0203_P09	n.a.	n.a.		No significant hit	99	0	1.654	0.174	0.0200785	0.0399912
WS0127_I08	WS0127_I08,	EF148094,		No significant hit	99	0	1.654	0.145	0.00832678	0.0218999
WS0203_O23	n.a.	n.a.	At3g10420	At3g10420.2 68416.m01250 sporulation protein-related similar to hypothetical proteins: GB:P51281 [Chloroplast Porphyra purpurea], GB:BAA16982 [Synechocystis sp], GB:P49540 [Odontella sinensis], GB:AAB82669 [Chloroplast Cyanidium caldarium]; similar to stage III sporulation protein AA (GI:18145497) [Clostridium perfringens str. 13]; similar to stage III sporulation protein AA (mutants block sporul…	5e-41	369	1.649	0.182	0.0253095	0.0470148
WS0126_D24	n.a.	n.a.		No significant hit	99	0	1.649	0.057	2.13052e-05	0.000422994
WS0205_H05	n.a.	n.a.	At1g36160	At1g36160.1 68414.m04495 acetyl-CoA carboxylase 1 (ACC1) nearly identical to acetyl-CoA carboxylase 1 (ACC1) [Arabidopsis thaliana] GI:11869927	2e-20	219	1.648	0.138	0.00674848	0.0189198
WS0183_L13	n.a.	n.a.	At5g50770	At5g50770.1 68418.m06290 short-chain dehydrogenase/reductase (SDR) family protein similar to sterol-binding dehydrogenase steroleosin GI:15824408 from [Sesamum indicum]	4e-28	294	1.648	0.237	0.0680618	0.0925949
WS0162_J03	n.a.	n.a.	At5g04310	At5g04310.1 68418.m00423 pectate lyase family protein similar to pectate lyase GP:14531296 from [Fragaria x ananassa]	1e-24	348	1.648	0.107	0.00159848	0.0072826
WS0126_E09	n.a.	n.a.		No significant hit	99	0	1.648	0.186	0.0277131	0.0500478
WS01120_O01	n.a.	n.a.	At4g38280	At4g38280.1 68417.m05408 expressed protein unknown protein F4L23.24 Arabidopsis thaliana chromosome II BAC F4L23, PID:g2583136	3e-14	177	1.648	0.204	0.0402198	0.0645434
WS0232_D14	n.a.	n.a.	At2g41900	At2g41900.1 68415.m05183 zinc finger (CCCH-type) family protein contains Pfam domain, PF00642: Zinc finger C-x8-C-x5-C-x3-H type (and similar) and Pfam domain, PF00023: Ankyrin repeat	4e-21	318	1.647	0.099	0.00101177	0.00542095
WS0208_F08	n.a.	n.a.	At4g08690	At4g08690.1 68417.m01432 SEC14 cytosolic factor family protein / phosphoglyceride transfer family protein contains Pfam PF00650: CRAL/TRIO domain; similar to polyphosphoinositide binding protein Ssh2p (GI:2739046) [Glycine max]; similar to SEC14-like protein (GB:U82515) [D. discoideum]	6e-28	237	1.647	0.109	0.00184001	0.007946
WS0155_I21	n.a.	n.a.	At4g04470	At4g04470.1 68417.m00649 peroxisomal membrane protein 22 kDa (PMP22) identical to peroxisomal membrane protein [Arabidopsis thaliana] gi|3980254|emb|CAA06834	3e-61	531	1.646	0.108	0.00173497	0.00766226
WS0186_I09	n.a.	n.a.	At4g38100	At4g38100.1 68417.m05381 expressed protein	2e-22	531	1.645	0.109	0.00180816	0.0078807
WS0123_J21	WS0123_J21,	EF147582,	At5g12860	At5g12860.1 68418.m01476 oxoglutarate/malate translocator, putative similar to 2-oxoglutarate/malate translocator precursor, spinach, SWISSPROT:Q41364	3e-56	318	1.644	0.043	2.97054e-06	0.000117595
WS0127_C23	n.a.	n.a.	At2g41410	At2g41410.1 68415.m05110 calmodulin, putative identical to SP|P30188 Calmodulin-like protein {Arabidopsis thaliana}	8e-06	114	1.643	0.072	0.000125294	0.0013695
WS0122_E19	WS0122_E19,	EF147289,		No significant hit	99	0	1.643	0.138	0.00707416	0.0195333
WS01911_O19	n.a.	n.a.		No significant hit	99	0	1.642	0.126	0.00430813	0.0139947
WS0166_A16	n.a.	n.a.		No significant hit	99	0	1.641	0.099	0.00103956	0.00547764
WS0214_F06	n.a.	n.a.	At4g00730	At4g00730.1 68417.m00099 anthocyaninless2 (ANL2) nearly identical to Anthocyaninless2 [Arabidopsis thaliana] GI:5702094	8e-14	159	1.639	0.119	0.00320454	0.0115435
WS01218_P01	n.a.	n.a.	At2g26560	At2g26560.1 68415.m03186 patatin, putative similar to patatin-like latex allergen [Hevea brasiliensis][PMID:10589016]; contains patatin domain PF01734	5e-13	285	1.639	0.1	0.00115905	0.00586456
WS01213_E20	n.a.	n.a.	At5g15410	At5g15410.2 68418.m01803 cyclic nucleotide-regulated ion channel / cyclic nucleotide-gated channel (CNGC2) identical to cyclic nucleotide-gated cation channel GI:3894399 from [Arabidopsis thaliana]	3e-71	489	1.637	0.12	0.0033276	0.0118195
WS0207_C24	WS01119_A23,	EF144854,	At1g74270	At1g74270.1 68414.m08601 60S ribosomal protein L35a (RPL35aC) similar to ribosomal protein L33B GB:NP_014877 from [Saccharomyces cerevisiae]	5e-09	81	1.636	0.085	0.000401809	0.00298011
WS0188_A14	WS01122_E23,	EF145255,	At5g27860	At5g27860.1 68418.m03342 expressed protein	1e-10	186	1.636	0.141	0.00809633	0.0215085
WS0183_P19	n.a.	n.a.	At1g15820	At1g15820.1 68414.m01898 chlorophyll A-B binding protein, chloroplast (LHCB6) nearly identical to Lhcb6 protein [Arabidopsis thaliana] GI:4741960; contains Pfam profile PF00504: Chlorophyll A-B binding protein	2e-55	342	1.636	0.104	0.00143645	0.00677045
WS0128_M02	WS0128_M02,	EF148210,		No significant hit	99	0	1.636	0.164	0.0172994	0.0362378
PX0019_F08	PX0011_A21,	EF144183,	At5g26010	At5g26010.1 68418.m03095 protein phosphatase 2C, putative / PP2C, putative protein phosphatase-2C, Mesembryanthemum crystallinum, AF075579	5e-53	711	1.636	0.451	0.307019	0.249783
WS0197_N04	WS0124_F20,	EF147695,	At2g40010	At2g40010.1 68415.m04916 60S acidic ribosomal protein P0 (RPP0A)	6e-21	270	1.635	0.048	7.13745e-06	0.000210915
WS0115_H06	WS0115_H06,	EF146088,	At3g02560	At3g02560.2 68416.m00247 40S ribosomal protein S7 (RPS7B) similar to ribosomal protein S7 GB:AAD26256 from [Secale cereale]	4e-82	561	1.634	0.041	2.21282e-06	9.71645e-05
WS0125_A17	WS0125_A17,	EF147787,	At1g80840	At1g80840.1 68414.m09484 WRKY family transcription factor similar to WRKY transcription factor GB:BAA87058 GI:6472585 from [Nicotiana tabacum]	3e-26	288	1.632	0.115	0.00277695	0.0104058
WS0119_P10	n.a.	n.a.	At5g56030	At5g56030.1 68418.m06991 heat shock protein 81-2 (HSP81-2) nearly identical to SP|P55737 Heat shock protein 81-2 (HSP81-2) {Arabidopsis thaliana}	1e-67	501	1.631	0.204	0.0435228	0.0683791
WS0117_A13	WS0117_A13, WS0117_P09,	EF146311, EF146406,	At1g48880	At1g48880.1 68414.m05476 hypothetical protein	2e-58	459	1.631	0.105	0.00166968	0.00746551
WS02010_B23	WS0134_F04,	EF148575,	At5g64260	At5g64260.1 68418.m08073 phosphate-responsive protein, putative similar to phi-1 (phosphate-induced gene) [Nicotiana tabacum] GI:3759184; contains Pfam profile PF04674: Phosphate-induced protein 1 conserved region	2e-11	105	1.63	0.088	0.000545853	0.00363917
WS0113_M10	n.a.	n.a.		No significant hit	99	0	1.63	0.08	0.000293058	0.00242866
WS02010_M15	n.a.	n.a.	At4g15920	At4g15920.1 68417.m02418 nodulin MtN3 family protein similar to MtN3 GI:1619602 (root nodule development) from [Medicago truncatula]	5e-57	627	1.629	0.108	0.00197374	0.00828114
WS0111_F02	WS0111_F02,	EF144981,		No significant hit	99	0	1.629	0.07	0.000115311	0.00130144
WS0163_P24	n.a.	n.a.		No significant hit	99	0	1.628	0.076	0.000204578	0.00190383
WS0156_O05	n.a.	n.a.	At4g08170	At4g08170.2 68417.m01350 inositol 1,3,4-trisphosphate 5/6-kinase family protein similar to inositol phosphate kinase (GI:27549256) [Zea mays]; similar to inositol 1,3,4-trisphosphate 5/6-kinase (GI:3396079) [Arabidopsis thaliana]	2e-20	306	1.628	0.144	0.00946254	0.0239108
WS01221_H09	n.a.	n.a.		No significant hit	99	0	1.628	0.056	2.24107e-05	0.000432385
WS01210_M23	WS0126_C01,	EF147940,		No significant hit	99	0	1.628	0.105	0.00162516	0.00736022
WS0185_F03	n.a.	n.a.	At4g01470	At4g01470.1 68417.m00190 major intrinsic family protein / MIP family protein contains Pfam profile: MIP PF00230	1e-50	303	1.627	0.084	0.000400884	0.00298011
WS0232_H05	n.a.	n.a.	At5g52640	At5g52640.1 68418.m06535 heat shock protein 81-1 (HSP81-1) / heat shock protein 83 (HSP83) nearly identical to SP|P27323 Heat shock protein 81-1 (HSP81-1) (Heat shock protein 83) {Arabidopsis thaliana}; contains Pfam profiles PF02518: ATPase, histidine kinase-, DNA gyrase B-, and HSP90-like domain protein, PF00183: Hsp90 protein	2e-36	285	1.625	0.183	0.0293811	0.0518352
WS0151_L03	n.a.	n.a.	At3g01930	At3g01930.2 68416.m00144 nodulin family protein similar to nodulin-like protein [Arabidopsis thaliana] GI:3329368, nodule-specific protein Nlj70 [Lotus japonicus] GI:3329366	9e-71	321	1.623	0.069	0.00011549	0.00130144
WS01224_B02	n.a.	n.a.	At1g30530	At1g30530.1 68414.m03735 UDP-glucoronosyl/UDP-glucosyl transferase family protein contains Pfam profile: PF00201 UDP-glucoronosyl and UDP-glucosyl transferase	7e-10	327	1.623	0.11	0.00228925	0.00912691
WS0178_H02	n.a.	n.a.	At1g19020	At1g19020.1 68414.m02367 expressed protein	1e-18	222	1.621	0.066	7.98837e-05	0.00101217
WS0154_H13	n.a.	n.a.	At4g01850	At4g01850.1 68417.m00242 S-adenosylmethionine synthetase 2 (SAM2) identical to S-adenosylmethionine synthetase 2 (Methionine adenosyltransferase 2, AdoMet synthetase 2) [Arabidopsis thaliana] SWISS-PROT:P17562	1e-123	732	1.621	0.067	9.49747e-05	0.00114127
WS0111_E20	n.a.	n.a.		No significant hit	99	0	1.62	0.071	0.000136505	0.00143854
WS0145_H22	n.a.	n.a.		No significant hit	99	0	1.619	0.057	2.97776e-05	0.000515594
WS01224_M07	n.a.	n.a.	At1g69780	At1g69780.1 68414.m08029 homeobox-leucine zipper protein 13 (HB-13) / HD-ZIP transcription factor 13 identical to homeobox gene 13 protein (GP:12325190) [Arabidopsis thaliana]	1e-64	648	1.619	0.234	0.0733789	0.0975021
WS01911_A10	n.a.	n.a.	At4g13730	At4g13730.1 68417.m02132 RabGAP/TBC domain-containing protein low similarity to SP|Q08484 GTPase-activating protein GYP1 {Saccharomyces cerevisiae}; contains Pfam profile PF00566: TBC domain	1e-41	282	1.618	0.063	6.36092e-05	0.000863222
WS0175_L12	n.a.	n.a.		No significant hit	99	0	1.618	0.127	0.00530814	0.0161063
WS0148_A16	n.a.	n.a.		No significant hit	99	0	1.616	0.103	0.00163257	0.00738008
WS01223_O17	n.a.	n.a.		No significant hit	99	0	1.616	0.147	0.0113613	0.0271602
WS0195_N06	n.a.	n.a.		No significant hit	99	0	1.615	0.084	0.000467615	0.00329283
WS0154_F04	n.a.	n.a.	At3g53950	At3g53950.1 68416.m05960 glyoxal oxidase-related contains similarity to glyoxal oxidase precursor [Phanerochaete chrysosporium] gi|1050302|gb|AAA87594	3e-48	384	1.615	0.084	0.000467055	0.00329283
WS0234_I22	n.a.	n.a.	At5g08790	At5g08790.1 68418.m01042 no apical meristem (NAM) family protein contains Pfam PF02365: No apical meristem (NAM) domain;	1e-69	417	1.614	0.102	0.00153562	0.00710636
WS0121_H15	WS0121_H15, WS0123_J23,	EF146879, EF147584,	At5g56030	At5g56030.1 68418.m06991 heat shock protein 81-2 (HSP81-2) nearly identical to SP|P55737 Heat shock protein 81-2 (HSP81-2) {Arabidopsis thaliana}	3e-97	561	1.614	0.266	0.109753	0.128198
WS0212_H16	n.a.	n.a.	At1g01720	At1g01720.1 68414.m00090 no apical meristem (NAM) family protein contains Pfam PF02365: No apical meristem (NAM) domain; similar to NAC domain protein NAM GB:AAD17313 GI:4325282 from [Arabidopsis thaliana]	6e-14	183	1.612	0.13	0.00635129	0.0180806
WS0195_H10	n.a.	n.a.	At3g61110	At3g61110.1 68416.m06839 40S ribosomal protein S27 (ARS27A) identical to cDNA ribosomal protein S27 (ARS27A) GI:4193381	2e-36	258	1.611	0.091	0.000764831	0.00452287
WS0117_M05	WS0117_M05, WS01231_P14, WS0114_P23, WS0125_K19,	EF146383, EF147503, EF146023, EF147881,	At2g27710	At2g27710.3 68415.m03359 60S acidic ribosomal protein P2 (RPP2B)	7e-20	339	1.611	0.071	0.000149811	0.00152411
WS01125_B07	n.a.	n.a.	At5g06720	At5g06720.1 68418.m00760 peroxidase, putative identical to peroxidase [Arabidopsis thaliana] gi|1491617|emb|CAA68212	2e-49	423	1.611	0.15	0.0128664	0.0296134
WS01127_I01	n.a.	n.a.	At5g42830	At5g42830.1 68418.m05219 transferase family protein similar to anthranilate N-hydroxycinnamoyl/benzoyltransferase, Dianthus caryophyllus [gi:2239091]; contains Pfam transferase family domain PF002458	8e-09	402	1.609	0.137	0.00825155	0.0217544
WS0224_D09	n.a.	n.a.	At1g15880	At1g15880.1 68414.m01905 Golgi SNARE 11 protein identical to Golgi SNARE 11 protein (GI:13898893) {Arabidopsis thaliana}; similar to putative cis-Golgi SNARE protein GI:2583133 from [Arabidopsis thaliana];similar toSP|O95249| 28 kDa Golgi SNARE protein (28 kDa cis-Golgi SNARE p28) (GOS-28). [Homo sapiens]; similar to Golgi SNARE protein (Golgi SNAP receptor complex member 1) (28 kDa cis-Golgi SNA…	4e-83	585	1.608	0.09	0.000740858	0.00445169
WS0186_J15	n.a.	n.a.	At3g55750	At3g55750.1 68416.m06194 60S ribosomal protein L35a (RPL35aD) ribosomal protein L35a.e.c15, Saccharomyces cerevisiae, PIR:S44069	4e-06	63	1.608	0.108	0.00231619	0.00919292
WS01215_C09	n.a.	n.a.	At3g09600	At3g09600.1 68416.m01140 myb family transcription factor contains Pfam profile: PF00249 myb-like DNA-binding domain	4e-33	276	1.608	0.135	0.00770899	0.0208124
WS0223_G02	n.a.	n.a.	At5g05320	At5g05320.1 68418.m00573 monooxygenase, putative (MO3) similar to GI:3426064; identical to cDNA monooxygenase 3, partial GI:3426065	2e-25	498	1.607	0.132	0.00698747	0.019378
WS0221_C05	n.a.	n.a.	At5g14470	At5g14470.1 68418.m01693 GHMP kinase-related contains similarity to D-glycero-D-manno-heptose 7-phosphate kinase [Aneurinibacillus thermoaerophilus] gi|13491143|gb|AAK27850	3e-48	369	1.607	0.16	0.0178521	0.0369234
WS0206_O15	WS0111_B02,	EF144940,	At1g78300	At1g78300.1 68414.m09125 14-3-3 protein GF14 omega (GRF2) identical to GF14omega isoform GI:487791 from [Arabidopsis thaliana]	8e-69	417	1.606	0.041	2.72172e-06	0.000111202
WS0204_J20	n.a.	n.a.	At4g34555	At4g34555.1 68417.m04910 40S ribosomal protein S25, putative	5e-29	213	1.605	0.076	0.000262254	0.00225642
PX0019_F14	PX0019_F14,	EF144411,	At5g42770	At5g42770.1 68418.m05209 Maf family protein contains Pfam domain PF02545: Maf-like protein	2e-41	360	1.605	0.092	0.00088703	0.0049845
WS0213_M21	n.a.	n.a.	At4g12650	At4g12650.1 68417.m01990 endomembrane protein 70, putative TM4 family;	7e-99	603	1.604	0.153	0.0148294	0.0325672
WS0173_O09	WS01312_H23,	EF148281,	At1g57860	At1g57860.1 68414.m06565 60S ribosomal protein L21 similar to 60S ribosomal protein L21 GI:3885884 from [Oryza sativa]	3e-84	492	1.604	0.074	0.000211595	0.00195012
WS01210_K15	WS01210_K15,	EF146617,	At5g25560	At5g25560.1 68418.m03041 zinc finger (C3HC4-type RING finger) family protein contains Pfam domain PF00097: Zinc finger, C3HC4 type (RING finger)	3e-07	78	1.604	0.09	0.000763198	0.00452244
WS01127_P11	n.a.	n.a.	At3g46040	At3g46040.1 68416.m04981 40S ribosomal protein S15A (RPS15aD) cytoplasmic ribosomal protein S15a, Arabidopsis thaliana, EMBL:ATAF1412	3e-21	147	1.604	0.107	0.00229	0.00912691
WS0185_N02	n.a.	n.a.	At1g74440	At1g74440.1 68414.m08624 expressed protein similar to YGL010w-like protein GB:AAC32136 [Picea mariana]	9e-15	141	1.603	0.131	0.00692848	0.0192493
WS0158_E19	n.a.	n.a.		No significant hit	99	0	1.603	0.198	0.0445343	0.0693832
WS0117_F02	WS01110_A12, WS01225_K13, WS0115_E11, WS0119_L18, WS0133_C09, WS0135_P06,	EF144532, EF146974, EF146062, EF146576, EF148523, EF148668,	At5g24510	At5g24510.1 68418.m02889 60s acidic ribosomal protein P1, putative	7e-21	183	1.603	0.088	0.000654306	0.00412466
WS0114_J03	WS0116_A17,	EF146182,		No significant hit	99	0	1.603	0.096	0.00120754	0.00603405
WS0209_I11	n.a.	n.a.	At2g27710	At2g27710.3 68415.m03359 60S acidic ribosomal protein P2 (RPP2B)	1e-19	336	1.602	0.095	0.00113895	0.00582067
WS0204_G15	WS0124_F20,	EF147695,	At2g40010	At2g40010.1 68415.m04916 60S acidic ribosomal protein P0 (RPP0A)	3e-28	324	1.602	0.071	0.000169534	0.00165816
WS0152_L20	n.a.	n.a.	At1g31420	At1g31420.1 68414.m03848 leucine-rich repeat transmembrane protein kinase, putative contains Pfam profile: PF00069: Eukaryotic protein kinase domain	3e-55	351	1.602	0.086	0.000601537	0.00387515
PX0019_C19	PX0019_C19,	EF144386,	At2g29960	At2g29960.1 68415.m03644 peptidyl-prolyl cis-trans isomerase / cyclophilin (CYP5) / rotamase identical to cyclophilin [Arabidopsis thaliana] gi|2443755|gb|AAB71401	1e-57	393	1.602	0.05	1.24654e-05	0.000297335
WS0167_J04	n.a.	n.a.		No significant hit	99	0	1.601	0.068	0.000127799	0.00138697
WS01911_D14	n.a.	n.a.	At5g60020	At5g60020.1 68418.m07526 laccase, putative / diphenol oxidase, putative similar to laccase LAC2-4, Liriodendron tulipifera, EMBL:LTU73106 [GI:1621467]	2e-36	228	1.6	0.089	0.000722162	0.004379
WS01119_I17	PX0015_O20, WS01211_D17, WS01122_P08,	EF144353, EF146644, EF145299,	At2g27710	At2g27710.3 68415.m03359 60S acidic ribosomal protein P2 (RPP2B)	2e-19	342	1.6	0.089	0.000748871	0.00447957
WS0186_E01	n.a.	n.a.	At2g29530	At2g29530.1 68415.m03587 mitochondrial import inner membrane translocase (TIM10) identical to mitochondrial import inner membrane translocase subunit Tim10 [Arabidopsis thaliana] Swiss-Prot:Q9ZW33; contains Pfam domain, PF02953: Tim10/DDP family zinc finger	1e-33	237	1.599	0.137	0.00911519	0.0232997
WS01221_H07	WS01116_O05,	EF144681,	At5g03740	At5g03740.1 68418.m00335 zinc finger (C2H2 type) family protein contains Pfam domain, PF00096: Zinc finger, C2H2 type	9e-18	270	1.599	0.118	0.00415457	0.0136761
WS01121_A08	WS01231_J04, WS01117_M18, PX0019_J22, PX0019_J04,	EF147472, EF144751, EF144461, EF144455,		No significant hit	99	0	1.599	0.133	0.0075894	0.0205914
WS0167_G21	WS01125_J22,	EF145519,	At1g48830	At1g48830.2 68414.m05465 40S ribosomal protein S7 (RPS7A) similar to 40S ribosomal protein S7 homolog GI:5532505 from [Brassica oleracea]	2e-11	102	1.598	0.135	0.00831898	0.0218991
WS0124_N18	n.a.	n.a.	At3g52990	At3g52990.1 68416.m05841 pyruvate kinase, putative similar to pyruvate kinase, cytosolic isozyme [Glycine max] SWISS-PROT:Q42806	2e-53	327	1.598	0.068	0.000119665	0.00132543
WS0172_P17	n.a.	n.a.		No significant hit	99	0	1.596	0.14	0.0101279	0.025026
WS0168_N14	n.a.	n.a.		No significant hit	99	0	1.596	0.107	0.00234988	0.00929767
WS01221_M15	n.a.	n.a.	At5g24530	At5g24530.1 68418.m02897 oxidoreductase, 2OG-Fe(II) oxygenase family protein similar to flavanone 3-hydroxylase [Persea americana][GI:727410]; contains PF03171 2OG-Fe(II) oxygenase superfamily domain	1e-14	153	1.595	0.131	0.00723828	0.0198377
WS01123_C01	WS01123_C01,	EF145312,	At1g15380	At1g15380.1 68414.m01841 lactoylglutathione lyase family protein / glyoxalase I family protein contains glyoxalase family protein domain, Pfam:PF00903	4e-35	282	1.595	0.159	0.0186732	0.0379539
WS0208_C04	n.a.	n.a.		No significant hit	99	0	1.593	0.14	0.0106594	0.0259531
WS0188_K23	n.a.	n.a.		No significant hit	99	0	1.593	0.103	0.00199372	0.00832736
WS0172_O03	n.a.	n.a.		No significant hit	99	0	1.593	0.144	0.0118317	0.0279092
WS01116_G21	n.a.	n.a.	At4g05050	At4g05050.1 68417.m00744 polyubiquitin (UBQ11) identical to GI:304117	1e-62	357	1.593	0.22	0.0673156	0.091825
WS0194_C08	WS01231_O21, PX0015_G15,	EF147496, EF144290,	At2g38360	At2g38360.1 68415.m04712 prenylated rab acceptor (PRA1) family protein weak similarity to prenylated Rab acceptor 1 (PRA1) [Homo sapiens] GI:4877285; contains Pfam profile PF03208: Prenylated rab acceptor (PRA1)	3e-48	522	1.591	0.037	1.44321e-06	7.06369e-05
WS0148_I15	n.a.	n.a.	At2g46510	At2g46510.1 68415.m05796 basic helix-loop-helix (bHLH) family protein contains Pfam profile: PF00010 helix-loop-helix DNA-binding domain	3e-25	342	1.591	0.089	0.000829728	0.00477003
WS0211_F04	n.a.	n.a.		No significant hit	99	0	1.59	0.167	0.0241659	0.0454207
WS0208_J17	WS01230_F19,	EF147394,	At3g47300	At3g47300.1 68416.m05141 selenoprotein-related contains weak similarity to selenoprotein W (Swiss-Prot:P49904) [Rattus norvegicus]	9e-53	378	1.59	0.127	0.00644807	0.0182802
WS0183_E13	n.a.	n.a.		No significant hit	99	0	1.589	0.093	0.00109856	0.00568267
WS0232_F22	WS0119_A01,	EF146539,	At1g67430	At1g67430.1 68414.m07675 60S ribosomal protein L17 (RPL17B) similar to ribosomal protein GI:19101 from [Hordeum vulgare]	2e-86	522	1.588	0.072	0.000198561	0.00187061
WS0205_I16	n.a.	n.a.	At5g05140	At5g05140.1 68418.m00545 transcription elongation factor-related low similarity to transcription elongation factor TFIIS.h [Mus musculus] GI:3288547, elongin A [Mus musculus] GI:6009624	1e-20	330	1.587	0.074	0.000246298	0.00216049
WS02012_D07	n.a.	n.a.		No significant hit	99	0	1.587	0.139	0.0104805	0.0256415
WS0124_N02	n.a.	n.a.	At5g17920	At5g17920.1 68418.m02101 5-methyltetrahydropteroyltriglutamate--homocysteine methyltransferase / vitamin-B12-independent methionine synthase / cobalamin-independent methionine synthase (CIMS) identical to SP|O50008 5-methyltetrahydropteroyltriglutamate--homocysteine methyltransferase (EC 2.1.1.14) (Vitamin-B12-independent methionine synthase isozyme) (Cobalamin-independent methionine synthase iso…	8e-96	612	1.587	0.142	0.0115235	0.0274146
WS0178_N18	n.a.	n.a.	At4g09550	At4g09550.1 68417.m01569 expressed protein	3e-10	123	1.586	0.12	0.00496782	0.0153914
WS0163_H09	n.a.	n.a.	At1g18720	At1g18720.1 68414.m02335 expressed protein similar to YGL010w-like protein GI:2982301 from [Picea mariana]	5e-60	555	1.586	0.156	0.0181572	0.0373332
WS01212_L01	WS01212_L01,	EF146719,	At3g58660	At3g58660.1 68416.m06538 60S ribosomal protein-related contains weak similarity to 60S ribosomal protein L10A (CSA-19) (NEDD-6) (Swiss-Prot:P53026) [Mus musculus]	7e-82	714	1.586	0.189	0.040185	0.0645294
WS01110_M24	n.a.	n.a.	At5g50460	At5g50460.1 68418.m06248 protein transport protein SEC61 gamma subunit, putative similar to Swiss-Prot:Q19967 protein transport protein SEC61 gamma subunit [Caenorhabditis elegans]	5e-22	204	1.586	0.092	0.00101354	0.0054228
WS0214_C22	n.a.	n.a.	At5g40380	At5g40380.1 68418.m04898 protein kinase family protein contains Pfam domain, PF00069: Protein kinase domain	7e-28	543	1.585	0.081	0.000465327	0.00329189
WS0152_G13	n.a.	n.a.		No significant hit	99	0	1.584	0.122	0.00558482	0.0166224
WS01213_K10	n.a.	n.a.	At1g10290	At1g10290.1 68414.m01159 dynamin-like protein 6 (ADL6) identical to dynamin-like protein 6 (ADL6) [Arabidopsis thaliana] GI:6651399; contains Pfam profiles PF01031: Dynamin central region, PF00350: Dynamin family, PF02212: Dynamin GTPase effector domain, PF00169: PH domain	3e-72	555	1.583	0.152	0.0165428	0.0350782
WS0141_E18	n.a.	n.a.	At5g22460	At5g22460.2 68418.m02620 esterase/lipase/thioesterase family protein low similarity to 2-hydroxy-6-oxo-6-phenylhexa-2,4-dienoate hydrolase [Rhodococcus sp. RHA1] GI:8978311, SP|Q02104 Lipase 1 precursor (EC 3.1.1.3) (Triacylglycerol lipase) {Psychrobacter immobilis}; contains Interpro entry IPR000379	3e-94	735	1.582	0.081	0.000460877	0.00327253
PX0019_H11	n.a.	n.a.	At1g30620	At1g30620.1 68414.m03745 UDP-D-xylose 4-epimerase, putative (MUR4) similar to SP|P55180 UDP-glucose 4-epimerase (EC 5.1.3.2) from Bacillus subtilis, GI:3021357 UDP-galactose 4-epimerase from Cyamopsis tetragonoloba; contains Pfam profile PF01370 NAD dependent epimerase/dehydratase family; contains TIGRfam profile TIGR01179: UDP-glucose 4-epimerase	8e-37	306	1.582	0.138	0.0102878	0.0252728
WS0223_L16	n.a.	n.a.	At5g06970	At5g06970.1 68418.m00789 expressed protein	1e-57	690	1.581	0.08	0.000435394	0.00316177
WS0161_N16	n.a.	n.a.	At3g55380	At3g55380.1 68416.m06151 ubiquitin-conjugating enzyme 14 (UBC14) E2; UbcAT3; identical to gi:2129757, S46656	2e-80	459	1.581	0.153	0.0169995	0.0357828
WS0152_G05	WS0112_E03, PX0011_L13,	EF145639, EF144244,	At5g17920	At5g17920.1 68418.m02101 5-methyltetrahydropteroyltriglutamate--homocysteine methyltransferase / vitamin-B12-independent methionine synthase / cobalamin-independent methionine synthase (CIMS) identical to SP|O50008 5-methyltetrahydropteroyltriglutamate--homocysteine methyltransferase (EC 2.1.1.14) (Vitamin-B12-independent methionine synthase isozyme) (Cobalamin-independent methionine synthase iso…	9e-92	552	1.581	0.078	0.000374945	0.00286756
WS0157_I02	n.a.	n.a.	At3g54820	At3g54820.1 68416.m06068 aquaporin, putative similar to plasma membrane aquaporin GI:3551133 from [Raphanus sativus]	2e-42	252	1.58	0.098	0.0016278	0.00736781
WS0209_P19	n.a.	n.a.	At1g60420	At1g60420.1 68414.m06802 DC1 domain-containing protein contains Pfam domain PF03107: DC1 domain	7e-41	456	1.579	0.198	0.0497463	0.0748625
WS01223_M18	n.a.	n.a.	At3g19180	At3g19180.1 68416.m02435 cell division protein-related weak similarity to cell division protein Ftn2 [Synechococcus sp. PCC 7942] GI:16226084	8e-33	330	1.579	0.078	0.000372144	0.00285471
WS0207_L15	WS01126_C10,	EF145556,	At3g09800	At3g09800.1 68416.m01165 clathrin adaptor complex small chain family protein contains Pfam profile: PF01217 clathrin adaptor complex small chain	5e-60	480	1.578	0.105	0.00252375	0.00979288
WS02011_P14	n.a.	n.a.	At5g11520	At5g11520.1 68418.m01344 aspartate aminotransferase, chloroplast / transaminase A (ASP3) (YLS4) identical to SP|P46644 Aspartate aminotransferase, chloroplast precursor (EC 2.6.1.1) (Transaminase A) {Arabidopsis thaliana}; identical to cDNA YLS4 mRNA for aspartate aminotransferase (ASP3), partial cds GI:13122285	1e-44	294	1.578	0.09	0.000948487	0.00520598
WS0132_N22	n.a.	n.a.	At3g03190	At3g03190.1 68416.m00315 glutathione S-transferase, putative identical to glutathione S-transferase GB:AAB09584 from [Arabidopsis thaliana]	2e-32	432	1.578	0.039	2.42634e-06	0.000103564
WS01224_L05	n.a.	n.a.	At1g29670	At1g29670.1 68414.m03626 GDSL-motif lipase/hydrolase family protein similar to family II lipase EXL1 GI:15054382 from [Arabidopsis thaliana]; contains Pfam profile: PF00657 Lipase/Acylhydrolase with GDSL-like motif	9e-12	330	1.578	0.134	0.00930009	0.0236143
WS0114_B06	WS0114_B06,	EF145890,		No significant hit	99	0	1.578	0.172	0.0295332	0.0520153
WS0125_D14	n.a.	n.a.	At1g07710	At1g07710.1 68414.m00831 ankyrin repeat family protein contains ankyrin repeat domains, Pfam:PF00023	5e-09	264	1.576	0.08	0.000446223	0.00320319
WS0115_D16	WS0115_D16,	EF146055,	At1g63000	At1g63000.1 68414.m07114 expressed protein	1e-41	264	1.576	0.036	1.31528e-06	6.61128e-05
WS0194_A17	n.a.	n.a.	At5g45775	At5g45775.2 68418.m05629 60S ribosomal protein L11 (RPL11D)	2e-16	84	1.575	0.067	0.000147777	0.00150944
WS0209_N16	n.a.	n.a.		No significant hit	99	0	1.574	0.146	0.0145197	0.0321365
WS0199_N13	n.a.	n.a.		No significant hit	99	0	1.573	0.158	0.0210309	0.0413171
WS0176_P23	n.a.	n.a.	At5g38250	At5g38250.1 68418.m04611 serine/threonine protein kinase, putative similar to receptor serine/threonine kinase PR55K gi|1235680|gb|AAC49208; contains protein kinase domain, Pfam:PF00069; contains serine/threonine protein kinase domain, INTERPRO:IPR002290	4e-13	210	1.573	0.085	0.000716914	0.00435408
WS01215_J06	n.a.	n.a.	At5g62280	At5g62280.1 68418.m07819 expressed protein	2e-46	600	1.573	0.117	0.00481358	0.0150747
WS0141_D13	WS0118_G09,	EF146474,	At4g24380	At4g24380.1 68417.m03496 expressed protein contains Pfam profile: PF03959 domain of unknown function (DUF341)	2e-35	321	1.572	0.09	0.00103845	0.00547556
WS0127_G06	n.a.	n.a.	At3g27000	At3g27000.1 68416.m03378 actin-related protein 2 (ARP2) nearly identical to actin-related protein 2 (ARP2) [Arabidopsis thaliana] GI:3818624; contains Pfam profile PF00022: Actin	3e-31	210	1.571	0.05	1.8598e-05	0.000389299
WS0204_D18	n.a.	n.a.	At1g17500	At1g17500.1 68414.m02150 haloacid dehalogenase-like hydrolase family protein similar to Potential phospholipid-transporting ATPase (EC 3.6.3.1) from Homo sapiens [SP|O43520], Mus musculus [SP|P70704]; contains InterPro accession IPR005834: Haloacid dehalogenase-like hydrolase	2e-90	615	1.57	0.079	0.000450142	0.00322326
WS0152_O01	n.a.	n.a.		No significant hit	99	0	1.57	0.118	0.00515685	0.0157979
WS0184_I02	WS01231_K13,	EF147480,	At5g28840	At5g28840.1 68418.m03547 NAD-dependent epimerase/dehydratase family protein similar to sugar epimerase BlmG from Streptomyces verticillus GI:9937230; contains Pfam profile PF01370 NAD dependent epimerase/dehydratase family	1e-94	534	1.569	0.121	0.00583465	0.0171522
WS0181_A24	WS0117_L12, WS0119_A24,	EF146377, EF146543,	At3g55770	At3g55770.1 68416.m06197 LIM domain-containing protein similar to pollen specific LIM domain protein 1b [Nicotiana tabacum] GI:6467905, PGPS/D1 [Petunia x hybrida] GI:4105772; contains Pfam profile PF00412: LIM domain	4e-94	552	1.569	0.223	0.0783653	0.101974
WS01116_C07	WS01116_C07,	EF144626,	At2g40110	At2g40110.1 68415.m04931 yippee family protein similar to mdgl-1 [Mus musculus] GI:10441648, Yippee protein [Drosophila melanogaster] GI:5713279; contains Pfam profile PF03226: Yippee putative zinc-binding protein	9e-62	387	1.569	0.289	0.158306	0.163386
WS0198_F12	n.a.	n.a.		No significant hit	99	0	1.568	0.096	0.00161384	0.00733403
WS0171_I23	n.a.	n.a.	At2g14610	At2g14610.1 68415.m01643 pathogenesis-related protein 1 (PR-1) identical to GB:M90508 SP|P33154	5e-56	477	1.568	0.178	0.0353521	0.058807
WS0211_H07	n.a.	n.a.		No significant hit	99	0	1.567	0.222	0.0781581	0.101803
WS0154_N01	n.a.	n.a.	At5g24530	At5g24530.1 68418.m02897 oxidoreductase, 2OG-Fe(II) oxygenase family protein similar to flavanone 3-hydroxylase [Persea americana][GI:727410]; contains PF03171 2OG-Fe(II) oxygenase superfamily domain	4e-90	603	1.567	0.146	0.0151967	0.0330696
WS0154_K13	n.a.	n.a.	At1g54100	At1g54100.2 68414.m06167 aldehyde dehydrogenase, putative / antiquitin, putative strong similarity to SP|Q41247 Aldehyde dehydrogenase family 7 member A1 (EC 1.2.1.3) (Antiquitin 1) (Brassica turgor-responsive/drought-induced gene 26 protein) (Btg-26) {Brassica napus}; similar to turgor-responsive protein 26G (aldehyde dehydrogenase family 7 member A1) [Pisum sativum] SWISS-PROT:P25795	2e-38	291	1.567	0.143	0.0136466	0.0308765
WS0187_H16	n.a.	n.a.	At1g36240	At1g36240.1 68414.m04505 60S ribosomal protein L30 (RPL30A) similar to GI:6984132 from [Euphorbia esula]	1e-32	207	1.565	0.153	0.0191364	0.0386383
WS0177_M24	n.a.	n.a.	At2g47730	At2g47730.1 68415.m05960 glutathione S-transferase 6 (GST6) identical to GB:X95295. Based on identical cDNA hits, the translation is now 40 AAs longer at the N-terminal, and start of exon2 is also corrected.	1e-48	498	1.565	0.09	0.00105532	0.00553774
WS0116_L02	n.a.	n.a.	At1g67420	At1g67420.1 68414.m07674 24 kDa vacuolar protein, putative similar to 24 kDa vacuolar protein VP24 [Ipomoea batatas] gi|5821406|dbj|BAA83809	3e-52	477	1.565	0.137	0.0114366	0.0272805
WS0233_O15	n.a.	n.a.	At3g11410	At3g11410.1 68416.m01392 protein phosphatase 2C, putative / PP2C, putative identical to protein phosphatase 2C (PP2C) GB:P49598 [Arabidopsis thaliana]; contains Pfam profile PF00481: Protein phosphatase 2C; identical to cDNA protein phosphatase 2C GI:633027	6e-37	423	1.564	0.08	0.00050586	0.003457
WS0153_O14	WS01110_A12, WS0119_L18,	EF144532, EF146576,		No significant hit	99	0	1.564	0.09	0.00109064	0.0056532
WS0177_E14	n.a.	n.a.	At2g02960	At2g02960.4 68415.m00247 zinc finger (C3HC4-type RING finger) family protein contains Pfam profile PF00097: Zinc finger, C3HC4 type (RING finger); contains PROSITE PS00190: Cytochrome c family heme-binding site signature	2e-47	534	1.563	0.127	0.0078955	0.0211515
WS0176_I05	n.a.	n.a.		No significant hit	99	0	1.561	0.218	0.0754036	0.0994488
WS0184_A05	n.a.	n.a.	At1g11860	At1g11860.2 68414.m01366 aminomethyltransferase, putative similar to aminomethyltransferase, mitochondrial precursor SP:O49849 from [Flaveria anomala]	6e-84	543	1.56	0.281	0.151845	0.159163
WS0148_H23	n.a.	n.a.		No significant hit	99	0	1.56	0.114	0.00447847	0.0143287
WS01221_P15	WS01231_J04, WS01117_M18, PX0019_J22, PX0019_J04,	EF147472, EF144751, EF144461, EF144455,		No significant hit	99	0	1.56	0.159	0.0232185	0.0442195
WS0116_O11	WS0116_O11,	EF146294,	At3g54960	At3g54960.1 68416.m06094 thioredoxin family protein similar to protein disulfide isomerase GI:5902592 from [Volvox carteri f. nagariensis], GI:2708314 from Chlamydomonas reinhardtii; contains Pfam profile: PF00085 Thioredoxin	2e-58	363	1.56	0.089	0.00103646	0.0054726
WS0186_O16	n.a.	n.a.	At4g27300	At4g27300.1 68417.m03917 S-locus protein kinase, putative similar to receptor protein kinase [Ipomoea trifida] gi|836954|gb|AAC23542; contains S-locus glycoprotein family domain, Pfam:PF00954	1e-33	333	1.559	0.101	0.0022967	0.00914187
WS0144_P05	n.a.	n.a.		No significant hit	99	0	1.559	0.095	0.00157581	0.00720941
WS0117_I04	WS0117_I04,	EF146356,	At2g39805	At2g39805.1 68415.m04889 integral membrane Yip1 family protein contains Pfam domain, PF04893: Yip1 domain	9e-27	303	1.559	0.057	5.01691e-05	0.000735715
WS0118_N17	WS0118_N17,	EF146520,	At3g53520	At3g53520.2 68416.m05910 NAD-dependent epimerase/dehydratase family protein similar to UDP-glucuronic acid decarboxylase Uxs1p from Filobasidiella neoformans GI:14318327; contains Pfam profile PF01370 NAD dependent epimerase/dehydratase family	1e-24	168	1.558	0.085	0.000816452	0.00471856
WS0204_D20	n.a.	n.a.		No significant hit	99	0	1.557	0.11	0.00390408	0.0131403
WS0125_K19	WS0125_K19, WS01231_P14, WS0117_M05, WS0114_P23,	EF147881, EF147503, EF146383, EF146023,	At2g27710	At2g27710.3 68415.m03359 60S acidic ribosomal protein P2 (RPP2B)	8e-20	339	1.557	0.076	0.000398832	0.00298011
WS0212_O20	n.a.	n.a.		No significant hit	99	0	1.556	0.211	0.0692495	0.0937433
WS0183_F06	n.a.	n.a.	At5g57850	At5g57850.1 68418.m07234 aminotransferase class IV family protein contains Pfam profile: PF01063 aminotransferase class IV	1e-18	165	1.556	0.076	0.000400701	0.00298011
WS0127_K05	WS0127_K05, WS01212_P09,	EF148109, EF146734,	At2g14610	At2g14610.1 68415.m01643 pathogenesis-related protein 1 (PR-1) identical to GB:M90508 SP|P33154	8e-54	462	1.556	0.085	0.000808952	0.00470904
WS0203_L05	n.a.	n.a.	At2g39080	At2g39080.1 68415.m04802 expressed protein	5e-29	207	1.555	0.148	0.0174117	0.0363671
WS0151_M09	n.a.	n.a.		No significant hit	99	0	1.555	0.165	0.0281363	0.0505217
WS0125_N02	n.a.	n.a.		No significant hit	99	0	1.555	0.088	0.00102965	0.00545738
WS0119_M24	PX0011_L13, WS0112_E03,	EF144244, EF145639,	At5g17920	At5g17920.1 68418.m02101 5-methyltetrahydropteroyltriglutamate--homocysteine methyltransferase / vitamin-B12-independent methionine synthase / cobalamin-independent methionine synthase (CIMS) identical to SP|O50008 5-methyltetrahydropteroyltriglutamate--homocysteine methyltransferase (EC 2.1.1.14) (Vitamin-B12-independent methionine synthase isozyme) (Cobalamin-independent methionine synthase iso…	9e-73	441	1.555	0.086	0.00090764	0.00505809
WS0213_D20	n.a.	n.a.	At2g20420	At2g20420.1 68415.m02383 succinyl-CoA ligase [GDP-forming] beta-chain, mitochondrial, putative / succinyl-CoA synthetase, beta chain, putative / SCS-beta, putative identical to SP|O82662 Succinyl-CoA ligase [GDP-forming] beta-chain, mitochondrial precursor (EC 6.2.1.4) (Succinyl-CoA synthetase, beta chain) (SCS- beta) {Arabidopsis thaliana}; similar to SP|O97580 Succinyl-CoA ligase [ADP-forming] …	1e-109	657	1.554	0.076	0.000397333	0.00297622
WS0206_A02	n.a.	n.a.	At5g56030	At5g56030.1 68418.m06991 heat shock protein 81-2 (HSP81-2) nearly identical to SP|P55737 Heat shock protein 81-2 (HSP81-2) {Arabidopsis thaliana}	1e-12	120	1.554	0.125	0.00777614	0.0209196
WS0194_E21	n.a.	n.a.	At4g39980	At4g39980.1 68417.m05662 2-dehydro-3-deoxyphosphoheptonate aldolase 1 / 3-deoxy-D-arabino-heptulosonate 7-phosphate synthase 1 / DAHP synthetase 1 (DHS1) nearly identical to SP|P29965	1e-26	174	1.554	0.165	0.0283956	0.0508385
WS0167_L07	n.a.	n.a.	At2g20820	At2g20820.1 68415.m02450 expressed protein .	1e-16	258	1.553	0.074	0.000354715	0.00276544
WS01217_J11	n.a.	n.a.		No significant hit	99	0	1.553	0.22	0.0806707	0.104066
WS01212_F03	n.a.	n.a.		No significant hit	99	0	1.553	0.087	0.000962275	0.00524773
WS0172_D09	n.a.	n.a.		No significant hit	99	0	1.552	0.09	0.00122095	0.00606548
WS0176_B24	n.a.	n.a.		No significant hit	99	0	1.551	0.116	0.00526856	0.0160436
WS0166_K16	n.a.	n.a.		No significant hit	99	0	1.551	0.073	0.000324457	0.00261217
WS01120_G09	WS01120_G09,	EF145103,	At1g64520	At1g64520.1 68414.m07314 26S proteasome regulatory subunit, putative (RPN12) similar to 26S proteasome regulatory complex subunit p30 GB:AAF08395 GI:6434966 from [Drosophila melanogaster]	3e-50	357	1.551	0.109	0.00375213	0.0127811
WS0156_O21	n.a.	n.a.	At1g30110	At1g30110.1 68414.m03680 diadenosine 5',5'''-P1,P4-tetraphosphate hydrolase, putative similar to diadenosine 5',5'''-P1,P4-tetraphosphate hydrolase GI:1888557 from [Lupinus angustifolius], [Hordeum vulgare subsp. vulgare] GI:2564253; contains Pfam profile PF00293: NUDIX domain	8e-85	519	1.549	0.109	0.00392106	0.0131687
WS0158_G17	WS0113_I08,	EF145806,	At1g70600	At1g70600.1 68414.m08133 60S ribosomal protein L27A (RPL27aC) identical to 60S ribosomal protein L27A GB:P49637 [Arabidopsis thaliana]	2e-32	279	1.548	0.06	8.24343e-05	0.00103622
WS01116_K12	n.a.	n.a.	At2g18600	At2g18600.1 68415.m02166 RUB1-conjugating enzyme, putative strong similarity to gi:6635457 RUB1 conjugating enzyme [Arabidopsis thaliana]; contains Pfam profile PF00179: Ubiquitin-conjugating enzyme	2e-84	549	1.548	0.07	0.000248851	0.0021672
WS0231_N04	n.a.	n.a.		No significant hit	99	0	1.547	0.159	0.0254147	0.0471138
WS0148_L15	n.a.	n.a.	At2g06520	At2g06520.1 68415.m00723 membrane protein, putative contains 2 transmembrane domains;	4e-16	225	1.547	0.124	0.00797714	0.021303
PX0015_N15	n.a.	n.a.		No significant hit	99	0	1.547	0.075	0.00038171	0.00289899
WS01911_C20	n.a.	n.a.	At2g32390	At2g32390.1 68415.m03958 glutamate receptor family protein (GLR3.5) plant glutamate receptor family, PMID:11379626	8e-13	216	1.546	0.093	0.0015915	0.00726376
WS0158_J04	n.a.	n.a.		No significant hit	99	0	1.546	0.19	0.0515415	0.076423
WS0157_C19	n.a.	n.a.		No significant hit	99	0	1.546	0.072	0.000293115	0.00242866
WS01911_D11	n.a.	n.a.	At1g23100	At1g23100.1 68414.m02888 10 kDa chaperonin, putative similar to 10 kDa chaperonin SP:P34893 from [Arabidopsis thaliana]	1e-38	291	1.545	0.182	0.0437189	0.0685552
WS0163_K12	n.a.	n.a.		No significant hit	99	0	1.545	0.059	7.73149e-05	0.000991123
WS0153_H09	WS01111_F09,	EF144584,	At1g26910	At1g26910.1 68414.m03281 60S ribosomal protein L10 (RPL10B) Nearly identical to ribosomal protein L10.e, Wilm's tumor suppressor homologue, gi|17682 (Z15157), however differences in sequence indicate this is a different member of the L10 family	1e-115	660	1.545	0.054	3.97099e-05	0.000629452
WS01224_J12	n.a.	n.a.	At2g27710	At2g27710.3 68415.m03359 60S acidic ribosomal protein P2 (RPP2B)	9e-17	342	1.545	0.063	0.000123066	0.00135061
WS0231_M02	n.a.	n.a.	At5g49220	At5g49220.1 68418.m06093 expressed protein	1e-19	201	1.543	0.089	0.00125833	0.00618666
WS02010_L20	n.a.	n.a.	At2g06010	At2g06010.1 68415.m00657 expressed protein	5e-67	426	1.543	0.092	0.00146838	0.00687853
WS0162_N05	n.a.	n.a.	At4g37790	At4g37790.1 68417.m05348 homeobox-leucine zipper protein 22 (HAT22) / HD-ZIP protein 22 identical to homeobox-leucine zipper protein HAT22 (HD-ZIP protein 22) (SP:P46604) [Arabidopsis thaliana]	5e-17	255	1.541	0.078	0.000563851	0.00371379
WS0142_K02	n.a.	n.a.	At1g75170	At1g75170.1 68414.m08731 SEC14 cytosolic factor family protein / phosphoglyceride transfer family protein similar to polyphosphoinositide binding protein Ssh1p (GI:2739044) {Glycine max}; similar to SEC14 cytosolic factor (Phosphatidylinositol/phosphatidylcholine transfer protein) (PI/PCTP) (SP:P24859) [Kluyveromyces lactis] and to SEC14 cytosolic factor (SP:P53989) [Candida glabrata]	1e-96	687	1.541	0.043	8.08753e-06	0.000224695
WS0112_G04	PX0019_I09,	EF144446,	At2g47570	At2g47570.1 68415.m05936 60S ribosomal protein L18 (RPL18A)	8e-13	147	1.541	0.055	5.1397e-05	0.000750813
WS0175_L21	n.a.	n.a.		No significant hit	99	0	1.54	0.165	0.0307677	0.0534624
WS01124_K13	WS01124_K13,	EF145435,	At5g08180	At5g08180.1 68418.m00955 ribosomal protein L7Ae/L30e/S12e/Gadd45 family protein Similar to NHP2/L7Ae family proteins, see SWISSPROT:P32495 and PMID:2063628.	3e-30	357	1.54	0.086	0.00101866	0.00542683
WS0199_C18	n.a.	n.a.		No significant hit	99	0	1.539	0.156	0.0246323	0.0460971
WS0151_N09	WS0119_L18,	EF146576,		No significant hit	99	0	1.539	0.095	0.00185624	0.00797652
WS0123_L11	WS0123_L11,	EF147602,		No significant hit	99	0	1.539	0.096	0.00200385	0.00834789
WS0232_L16	n.a.	n.a.	At3g46450	At3g46450.1 68416.m05035 SEC14 cytosolic factor family protein / phosphoglyceride transfer family protein contains Pfam PF00650 : CRAL/TRIO domain; similar to polyphosphoinositide binding protein Ssh1p (GI:|2739044) {Glycine max}	2e-52	636	1.538	0.075	0.000421164	0.00308812
WS0157_A11	n.a.	n.a.	At4g39840	At4g39840.1 68417.m05645 expressed protein	9e-17	579	1.537	0.109	0.00436116	0.014089
WS01222_A20	WS0121_F13,	EF146872,		No significant hit	99	0	1.537	0.064	0.000145987	0.00149876
WS0174_K11	n.a.	n.a.	At1g49570	At1g49570.1 68414.m05558 peroxidase, putative identical to peroxidase ATP5a [Arabidopsis thaliana] gi|1546702|emb|CAA67341; similar to peroxidase SWISS-PROT:P80679 from [Armoracia rusticana]	2e-33	324	1.536	0.128	0.00996222	0.0247285
WS0145_J01	n.a.	n.a.	At1g32080	At1g32080.1 68414.m03947 membrane protein, putative contains 12 transmembrane domains; similar to yohK (GI:405873) [Escherichia coli]	1e-100	636	1.536	0.213	0.078713	0.102295
WS0114_P23	WS0114_P23, WS0117_M05, WS01231_P14, WS0125_K19,	EF146023, EF146383, EF147503, EF147881,	At2g27710	At2g27710.3 68415.m03359 60S acidic ribosomal protein P2 (RPP2B)	1e-19	339	1.536	0.071	0.000301019	0.00247033
WS0113_P21	WS01120_G07, WS01110_I06, WS01110_E02, WS01123_I09, WS01314_B07,	EF145102, EF144554, EF144541, EF145340, EF148377,	At2g21660	At2g21660.2 68415.m02578 glycine-rich RNA-binding protein (GRP7) SP|Q03250 Glycine-rich RNA-binding protein 7 {Arabidopsis thaliana}	3e-35	243	1.536	0.149	0.0203647	0.0403822
WS0231_O08	WS01227_O01,	EF147119,	At5g08570	At5g08570.1 68418.m01020 pyruvate kinase, putative similar to pyruvate kinase, cytosolic isozyme [Glycine max] SWISS-PROT:Q42806	1e-69	408	1.535	0.095	0.00192998	0.00816934
WS0176_M20	n.a.	n.a.	At5g07900	At5g07900.1 68418.m00912 mitochondrial transcription termination factor family protein / mTERF family protein low similarity to SP|Q99551 Transcription termination factor, mitochondrial precursor (mTERF) {Homo sapiens}; contains Pfam profile PF02536: mTERF	6e-24	552	1.535	0.072	0.000355465	0.00276846
WS0203_B01	n.a.	n.a.	At2g35470	At2g35470.1 68415.m04345 expressed protein	5e-08	297	1.534	0.133	0.0124693	0.028966
WS0162_A24	n.a.	n.a.	At2g37090	At2g37090.1 68415.m04551 glycosyl transferase family 43 protein low similarity to galactosylgalactosylxylosylprotein 3-beta-glucuronosyltransferase 2, Rattus norvegicus [SP|Q9Z137]; contains Pfam domain Glycosyltransferase family 43 [PF03360]	5e-68	435	1.534	0.055	5.14935e-05	0.000750813
WS0202_J10	n.a.	n.a.	At2g40010	At2g40010.1 68415.m04916 60S acidic ribosomal protein P0 (RPP0A)	7e-15	240	1.533	0.077	0.000528621	0.00357559
WS0201_N20	n.a.	n.a.	At2g18660	At2g18660.1 68415.m02174 expansin family protein (EXPR3) identical to Expansin-related protein 3 precursor (Ath-ExpGamma-1.2) (Swiss-Prot:Q9ZV52) [Arabidopsis thaliana]; contains Prosite PS00092: N-6 Adenine-specific DNA methylases signature;	1e-15	243	1.532	0.179	0.0441263	0.0690291
WS0178_O11	n.a.	n.a.	At1g12520	At1g12520.1 68414.m01449 superoxide dismutase copper chaperone, putative similar to copper chaperone for superoxide dismutase [Homo sapiens] gi|2431868|gb|AAC51764	4e-56	429	1.532	0.098	0.00238848	0.00939686
WS0148_D08	n.a.	n.a.	At3g04300	At3g04300.1 68416.m00455 expressed protein	5e-28	234	1.532	0.085	0.000993393	0.00536005
WS0143_B22	PX0015_G15, WS01231_O21,	EF144290, EF147496,	At2g38360	At2g38360.1 68415.m04712 prenylated rab acceptor (PRA1) family protein weak similarity to prenylated Rab acceptor 1 (PRA1) [Homo sapiens] GI:4877285; contains Pfam profile PF03208: Prenylated rab acceptor (PRA1)	2e-50	516	1.532	0.084	0.000974465	0.00528779
WS0114_P03	WS0113_M02,	EF145846,	At1g55360	At1g55360.1 68414.m06327 expressed protein contains Pfam profile PF03080: Arabidopsis proteins of unknown function	3e-82	459	1.532	0.115	0.00601723	0.0174751
WS0148_K17	n.a.	n.a.	At5g60600	At5g60600.2 68418.m07603 1-hydroxy-2-methyl-2-(E)-butenyl 4-diphosphate synthase, putative / GcpE family protein similar to GcpE [Plasmodium falciparum] GI:13094969; contains Pfam profile PF04551: GcpE protein; supporting cDNA gi|27462471|gb|AF434673.1	3e-79	525	1.53	0.108	0.00419928	0.0137599
WS0195_E20	WS0111_H07,	EF144996,		No significant hit	99	0	1.529	0.127	0.0101036	0.024982
WS0153_K19	n.a.	n.a.	At5g21930	At5g21930.1 68418.m02545 ATPase E1-E2 type family protein / haloacid dehalogenase-like hydrolase family protein / heavy-metal-associated domain-containing protein contains InterPro accession IPR001757: ATPase, E1-E2 type; contains Pfam profiles PF00403: Heavy-metal-associated domain, PF00702: haloacid dehalogenase-like hydrolase	2e-66	489	1.529	0.112	0.00532235	0.0161353
WS0111_N08	WS0111_N08,	EF145053,	At3g56070	At3g56070.1 68416.m06231 peptidyl-prolyl cis-trans isomerase, putative / cyclophilin, putative / rotamase, putative similar to peptidyl-prolyl cis-trans isomerase, PPIase (cyclophilin, cyclosporin A-binding protein) [Catharanthus roseus] SWISS-PROT:Q39613	9e-76	513	1.529	0.074	0.000429171	0.0031378
WS0176_K07	WS0113_M03,	EF145847,	At5g59850	At5g59850.1 68418.m07505 40S ribosomal protein S15A (RPS15aF) cytoplasmic ribosomal protein S15a, Arabidopsis thaliana, EMBL:ATAF1412	3e-68	390	1.528	0.08	0.000711149	0.00434324
WS01125_M23	n.a.	n.a.	At3g44720	At3g44720.1 68416.m04813 prephenate dehydratase family protein similar to bacterial PheA gene products	3e-23	357	1.528	0.184	0.0498564	0.0749196
WS0168_B15	n.a.	n.a.	At3g60210	At3g60210.1 68416.m06728 chloroplast chaperonin 10, putative similar to chloroplast chaperonin 10 GI:14041813 from [Arabidopsis thaliana]	4e-42	294	1.527	0.278	0.165893	0.167944
WS01210_C05	WS01210_C05,	EF146596,		No significant hit	99	0	1.527	0.091	0.00160673	0.00731142
WS01124_B05	WS0119_A01,	EF146539,	At1g67430	At1g67430.1 68414.m07675 60S ribosomal protein L17 (RPL17B) similar to ribosomal protein GI:19101 from [Hordeum vulgare]	6e-86	519	1.527	0.059	9.7016e-05	0.00115817
WS0233_K10	n.a.	n.a.	At3g05890	At3g05890.1 68416.m00662 hydrophobic protein (RCI2B) / low temperature and salt responsive protein (LTI6B) identical to SP|Q9ZNS6 Hydrophobic protein RCI2B (Low temperature and salt responsive protein LTI6B) {Arabidopsis thaliana}	1e-09	87	1.526	0.152	0.0238515	0.0450403
WS0143_H21	n.a.	n.a.	At3g51980	At3g51980.1 68416.m05702 expressed protein	8e-66	651	1.526	0.082	0.000881082	0.00497174
WS01215_L11	n.a.	n.a.	At2g36930	At2g36930.1 68415.m04529 zinc finger (C2H2 type) family protein contains Prosite PS00028: Zinc finger, C2H2 type, domain; weak similarity to Zinc finger protein T86 (Swiss-Prot:O00488) [Homo sapiens]	3e-48	357	1.526	0.092	0.00181071	0.00788282
WS0122_B07	WS01225_K13, WS0115_E11, WS01110_A12, WS0119_L18, WS0133_C09, WS0135_P06,	EF146974, EF146062, EF144532, EF146576, EF148523, EF148668,	At5g24510	At5g24510.1 68418.m02889 60s acidic ribosomal protein P1, putative	7e-21	183	1.525	0.075	0.000474772	0.00331846
WS0118_J21	n.a.	n.a.	At3g10950	At3g10950.1 68416.m01320 60S ribosomal protein L37a (RPL37aB) similar to putative 60S ribosomal protein L37a GB:AAD28753 [Gossypium hirsutum]	4e-43	261	1.525	0.092	0.00173792	0.00766738
WS01127_D10	n.a.	n.a.	At2g20630	At2g20630.1 68415.m02418 protein phosphatase 2C, putative / PP2C, putative	2e-29	507	1.525	0.104	0.00364564	0.0125468
WS0224_O09	n.a.	n.a.	At1g76460	At1g76460.1 68414.m08893 RNA recognition motif (RRM)-containing protein low similarity to RRM-containing protein SEB-4 [Xenopus laevis] GI:8895698; contains Pfam profile: PF00076 RNA recognition motif. (a.k.a. RRM, RBD, or RNP domain)	9e-64	462	1.524	0.093	0.00197537	0.00828343
WS0192_L06	n.a.	n.a.	At3g05880	At3g05880.1 68416.m00661 hydrophobic protein (RCI2A) / low temperature and salt responsive protein (LTI6A) identical to SP|Q9ZNQ7 Hydrophobic protein RCI2A (Low temperature and salt responsive protein LTI6A) {Arabidopsis thaliana}	8e-15	108	1.524	0.055	5.88765e-05	0.000822367
WS0153_N10	n.a.	n.a.	At4g23400	At4g23400.1 68417.m03373 major intrinsic family protein / MIP family protein contains Pfam profile: MIP PF00230	1e-64	378	1.524	0.165	0.0339099	0.0570288
WS0174_C03	n.a.	n.a.		No significant hit	99	0	1.523	0.088	0.00133922	0.00647597
WS0154_I07	n.a.	n.a.	At5g49720	At5g49720.1 68418.m06157 endo-1,4-beta-glucanase KORRIGAN (KOR) / cellulase (OR16pep) identical to endo-1,4-beta-D-glucanase KORRIGAN [Arabidopsis thaliana] GI:3978258; similar to endo-1,4-beta-D-glucanase; cellulase GI:5689613 from [Brassica napus]; identical to cDNA cellulase (OR16pep) GI:1022806	1e-62	426	1.523	0.126	0.0102425	0.0251789
WS0153_C08	n.a.	n.a.	At3g27300	At3g27300.1 68416.m03412 glucose-6-phosphate 1-dehydrogenase / G6PD (ACG9) identical to glucose-6-phosphate 1-dehydrogenase (acg9) [Arabidopsis thaliana] GI:5732195	6e-91	531	1.523	0.081	0.000813867	0.00471296
WS0204_E24	n.a.	n.a.	At4g23740	At4g23740.1 68417.m03415 leucine-rich repeat transmembrane protein kinase, putative receptor-like protein kinase - Arabidopsis thaliana RKL1, PID:g4008006	2e-66	465	1.522	0.12	0.00814635	0.0215888
WS0116_F01	n.a.	n.a.	At2g21160	At2g21160.1 68415.m02510 translocon-associated protein alpha (TRAP alpha) family protein contains Pfam profile: PF03896 translocon-associated protein (TRAP), alpha subunit	1e-20	207	1.522	0.067	0.000247195	0.0021634
WS0152_H13	WS0124_H23,	EF147714,	At5g60390	At5g60390.1 68418.m07574 elongation factor 1-alpha / EF-1-alpha identical to SWISS-PROT:P13905 elongation factor 1-alpha (EF-1-alpha) [Arabidopsis thaliana]	2e-32	213	1.521	0.078	0.000653015	0.00411993
WS0124_N16	WS0124_N16, WS0137_B15,	EF147763, EF148728,	At4g05530	At4g05530.1 68417.m00842 short-chain dehydrogenase/reductase (SDR) family protein similar to peroxisomal short-chain alcohol dehydrogenase GI:4105190 from [Homo sapiens]	7e-67	528	1.521	0.114	0.00626505	0.0179485
WS0208_H18	n.a.	n.a.	At5g37670	At5g37670.1 68418.m04537 15.7 kDa class I-related small heat shock protein-like (HSP15.7-CI) contains Pfam profile: PF00011 Hsp20/alpha crystallin family; identified in Scharf, K-D., et al,Cell Stress & Chaperones (2001) 6: 225-237.	5e-44	423	1.52	0.108	0.0046313	0.0147129
WS0195_N02	WS0111_H07,	EF144996,		No significant hit	99	0	1.52	0.094	0.00220112	0.00888858
WS0174_E07	n.a.	n.a.	At4g38640	At4g38640.1 68417.m05469 choline transporter-related contains weak similarity to CD92 protein [Homo sapiens] gi|16945323|emb|CAC82175	5e-35	342	1.52	0.117	0.00709663	0.0195812
WS0158_B18	n.a.	n.a.		No significant hit	99	0	1.52	0.066	0.000213529	0.00195866
WS0118_K13	n.a.	n.a.		No significant hit	99	0	1.52	0.077	0.000606834	0.00389286
WS01123_H19	WS01123_H19,	EF145338,	At4g16720	At4g16720.1 68417.m02526 60S ribosomal protein L15 (RPL15A)	3e-44	345	1.52	0.075	0.000525304	0.00356395
WS0156_P13	n.a.	n.a.	At1g09645	At1g09645.1 68414.m01082 expressed protein	2e-07	207	1.519	0.059	9.94633e-05	0.00118001
WS0154_L13	WS0113_O09, WS0112_M12,	EF145869, EF145703,	At5g03300	At5g03300.1 68418.m00281 adenosine kinase 2 (ADK2) contains Pfam profile: PF00294 pfkB family carbohydrate kinase; identical to cDNA adenosine kinase 2 (ADK2) GI:12017763	2e-70	438	1.519	0.064	0.000176901	0.00171086
WS0124_P09	WS0124_P09,	EF147775,	At1g77380	At1g77380.1 68414.m09011 amino acid carrier, putative / amino acid permease, putative strong similarity to amino acid carrier GI:3293031 from [Ricinus communis]; contains Pfam profile PF01490: Transmembrane amino acid transporter protein; identical to cDNA AAP3 (Amino Acid Permease) GI:3970651	1e-42	366	1.518	0.065	0.000199588	0.00187421
WS0205_P06	n.a.	n.a.	At2g28550	At2g28550.1 68415.m03468 AP2 domain-containing transcription factor RAP2.7 (RAP2.7) nearly identical to AP2 domain transcription factor RAP2.7 (GI:2281639) [Arabidopsis thaliana]	2e-07	414	1.517	0.171	0.0412234	0.0656165
WS0122_M23	n.a.	n.a.		No significant hit	99	0	1.517	0.165	0.0359592	0.059472
WS01215_E16	n.a.	n.a.	At1g31812	At1g31812.1 68414.m03905 acyl-CoA binding protein / ACBP identical to acyl-CoA-binding protein (ACBP) [Arabidopsis thaliana] SWISS-PROT:P57752	1e-31	252	1.517	0.164	0.034607	0.05787
WS0174_J18	n.a.	n.a.	At5g37010	At5g37010.1 68418.m04438 expressed protein	2e-29	633	1.515	0.103	0.00377166	0.0128245
WS0194_C15	WS01225_M17,	EF146988,	At1g09560	At1g09560.1 68414.m01072 germin-like protein (GLP4) (GLP5) identical to Arabidopsis germin-like protein subfamily 2 member 1 [SP|P94014]; Location of EST 180L10T7, gi|906417	5e-66	621	1.514	0.145	0.0209321	0.0411678
WS0175_H24	n.a.	n.a.	At3g57150	At3g57150.1 68416.m06363 dyskerin, putative / nucleolar protein NAP57, putative similar to SP|P40615 Dyskerin (Nucleolar protein NAP57) {Rattus norvegicus}; contains Pfam profiles PF01509: TruB family pseudouridylate synthase (N terminal domain), PF01472: PUA domain; supporting cDNA gi|8901185|gb|AF234984.2|AF234984	2e-14	141	1.514	0.068	0.000291273	0.00241975
WS0118_I24	n.a.	n.a.	At1g61580	At1g61580.1 68414.m06939 60S ribosomal protein L3 (RPL3B) identical to ribosomal protein GI:806279 from [Arabidopsis thaliana]	2e-21	180	1.514	0.097	0.00265718	0.0100953
WS01123_L23	WS01123_L23,	EF145365,	At3g04400	At3g04400.1 68416.m00466 60S ribosomal protein L23 (RPL23C) similar to ribosomal protein L17 GB:AAA34113.1 from [Nicotiana tabacum]	9e-44	318	1.514	0.114	0.00669996	0.0188059
PX0015_H05	n.a.	n.a.	At5g56010	At5g56010.1 68418.m06989 heat shock protein, putative strong similarity to SP|P55737 Heat shock protein 81-2 (HSP81-2) {Arabidopsis thaliana}; contains Pfam profiles PF02518: ATPase, histidine kinase-, DNA gyrase B-, and HSP90-like domain protein, PF00183: Hsp90 protein	1e-23	192	1.514	0.184	0.0542924	0.079117
WS0206_B14	n.a.	n.a.		No significant hit	99	0	1.512	0.137	0.0163482	0.0347732
WS0193_K19	n.a.	n.a.		No significant hit	99	0	1.512	0.073	0.000471546	0.00330832
WS0166_E10	n.a.	n.a.	At2g47900	At2g47900.1 68415.m05985 F-box family protein / tubby family protein similar to Chain A, C-Terminal Domain Of Mouse Brain Tubby Protein Length(GI:6730158) [Mus musculus]; similar to phosphodiesterase (GI:467578) [Mus musculus]; similar to Tubby protein homolog (Swiss-Prot:O88808) [Rattus norvegicus]; contains Pfam PF00646: F-box domain and Pfam PF01167: Tub family	3e-53	354	1.512	0.082	0.000959342	0.00524773
WS0155_A15	n.a.	n.a.	At5g56030	At5g56030.1 68418.m06991 heat shock protein 81-2 (HSP81-2) nearly identical to SP|P55737 Heat shock protein 81-2 (HSP81-2) {Arabidopsis thaliana}	2e-12	135	1.512	0.179	0.0498432	0.0749196
WS01222_M16	n.a.	n.a.		No significant hit	99	0	1.512	0.14	0.0185378	0.0377914
WS0166_O03	WS0128_K05,	EF148198,	At5g08680	At5g08680.1 68418.m01033 ATP synthase beta chain, mitochondrial, putative strong similarity to SP|P83483 ATP synthase beta chain 1, mitochondrial precursor (EC 3.6.3.14) {Arabidopsis thaliana}, SP|P17614 ATP synthase beta chain, mitochondrial precursor (EC 3.6.3.14) {Nicotiana plumbaginifolia}; contains Pfam profiles PF00006: ATP synthase alpha/beta family nucleotide-binding domain, PF00306: ATP …	3e-73	426	1.511	0.057	9.15872e-05	0.00111072
WS0168_P05	n.a.	n.a.	At5g60490	At5g60490.1 68418.m07586 fasciclin-like arabinogalactan-protein (FLA12)	6e-40	492	1.51	0.061	0.000138491	0.00145146
WS0167_D11	n.a.	n.a.	At4g14010	At4g14010.1 68417.m02166 rapid alkalinization factor (RALF) family protein similar to RALF precursor [Nicotiana tabacum] GI:16566316	4e-10	228	1.51	0.121	0.00919149	0.0234242
WS0153_M14	n.a.	n.a.	At4g03510	At4g03510.2 68417.m00479 zinc finger (C3HC4-type RING finger) family protein (RMA1) identical to RING zinc finger protein RMA1 gi:3164222	3e-08	90	1.51	0.146	0.0226412	0.0435953
WS0115_P05	PX0015_O13,	EF144350,	At1g72370	At1g72370.1 68414.m08371 40S ribosomal protein SA (RPSaA) identical to laminin receptor-like protein GB:U01955 [Arabidopsis thaliana]; identical to cDNA laminin receptor homologue GI:16379	7e-49	459	1.51	0.067	0.000275061	0.00234025
WS0165_K21	n.a.	n.a.		No significant hit	99	0	1.509	0.143	0.0205811	0.0406531
WS0125_D15	WS0125_D15,	EF147817,		No significant hit	99	0	1.509	0.068	0.000307886	0.00250783
WS0207_H16	n.a.	n.a.		No significant hit	99	0	1.508	0.075	0.000588383	0.00381615
WS02010_J09	n.a.	n.a.	At1g14990	At1g14990.1 68414.m01791 expressed protein	3e-53	354	1.508	0.102	0.00388358	0.0131095
WS0158_M09	n.a.	n.a.	At4g14450	At4g14450.1 68417.m02228 expressed protein	8e-11	192	1.508	0.076	0.000658001	0.00412753
WS0155_P02	n.a.	n.a.	At2g20450	At2g20450.1 68415.m02387 60S ribosomal protein L14 (RPL14A)	3e-55	369	1.508	0.072	0.00046708	0.00329283
WS0141_B09	WS01227_A03,	EF147065,	At4g00430	At4g00430.1 68417.m00059 plasma membrane intrinsic protein, putative identical to transmembrane protein GI:535780 from [Arabidopsis thaliana]; very strong similarity to SP|Q08733 Plasma membrane intrinsic protein 1C (Transmembrane protein B) (TMP-B) {Arabidopsis thaliana}; contains Pfam profile PF00230: Major intrinsic protein;	1e-97	609	1.508	0.126	0.0112964	0.0271239
WS0156_G24	PX0019_J19,	EF144459,	At5g25450	At5g25450.1 68418.m03023 ubiquinol-cytochrome C reductase complex 14 kDa protein, putative similar to SP|P48502 Ubiquinol-cytochrome C reductase complex 14 kDa protein (EC 1.10.2.2) (CR14) {Solanum tuberosum}; contains Pfam profile PF02271: Ubiquinol-cytochrome C reductase complex 14kD subunit	8e-27	189	1.507	0.099	0.00325318	0.0116527
WS0116_F24	n.a.	n.a.		No significant hit	99	0	1.507	0.164	0.0371931	0.0608885
WS0111_C02	n.a.	n.a.	At4g28830	At4g28830.1 68417.m04121 expressed protein	3e-52	306	1.506	0.173	0.0452722	0.0701851
WS0192_D01	n.a.	n.a.	At2g40510	At2g40510.1 68415.m04999 40S ribosomal protein S26 (RPS26A)	2e-08	144	1.505	0.079	0.000839723	0.0048094
WS0182_F09	n.a.	n.a.	At3g11950	At3g11950.1 68416.m01473 UbiA prenyltransferase family protein contains Pfam profile PF01040: UbiA prenyltransferase family	1e-104	645	1.505	0.092	0.00212045	0.00867334
WS0167_C05	n.a.	n.a.	At3g51780	At3g51780.1 68416.m05678 BAG domain-containing protein low similarity to SP|Q99933 BAG-family molecular chaperone regulator-1 {Homo sapiens}; contains Pfam profile PF02179: BAG (Apoptosis regulator Bcl-2 protein) domain	1e-07	132	1.505	0.172	0.0450403	0.0698866
WS0152_F13	n.a.	n.a.	At1g57860	At1g57860.1 68414.m06565 60S ribosomal protein L21 similar to 60S ribosomal protein L21 GI:3885884 from [Oryza sativa]	3e-26	183	1.505	0.066	0.000260383	0.00224538
WS0118_E12	WS0118_E12,	EF146456,	At5g02610	At5g02610.1 68418.m00197 60S ribosomal protein L35 (RPL35D) ribosomal protein L35- cytosolic, Arabidopsis thaliana, PIR:T00549	2e-53	360	1.505	0.072	0.000485827	0.00336525
WS0177_A02	n.a.	n.a.	At5g07440	At5g07440.1 68418.m00851 glutamate dehydrogenase 2 (GDH2) identical to glutamate dehydrogenase 2 (GDH 2) [Arabidopsis thaliana] SWISS-PROT:Q38946	7e-25	174	1.504	0.046	2.20019e-05	0.000428829
WS01214_J08	WS0118_P03,	EF146530,	At3g56340	At3g56340.1 68416.m06264 40S ribosomal protein S26 (RPS26C) several 40S ribosomal protein S26	1e-31	321	1.504	0.056	8.35721e-05	0.00103993
WS0118_I13	n.a.	n.a.	At4g02930	At4g02930.1 68417.m00399 elongation factor Tu, putative / EF-Tu, putative similar to mitochondrial elongation factor Tu [Arabidopsis thaliana] gi|1149571|emb|CAA61511	6e-52	315	1.504	0.123	0.0107157	0.0260572
WS0118_C11	WS0118_C11,	EF146432,		No significant hit	99	0	1.504	0.099	0.00336709	0.0119045
WS01111_A20	n.a.	n.a.	At5g04320	At5g04320.1 68418.m00424 expressed protein	7e-06	258	1.504	0.074	0.000543174	0.00362447
WS0221_O19	n.a.	n.a.		No significant hit	99	0	1.502	0.389	0.325541	0.259302
WS0164_F02	n.a.	n.a.	At3g43190	At3g43190.1 68416.m04558 sucrose synthase, putative / sucrose-UDP glucosyltransferase, putative strong similarity to SP|P49040 Sucrose synthase (EC 2.4.1.13) (Sucrose-UDP glucosyltransferase) {Arabidopsis thaliana} (SUS1)	2e-29	210	1.502	0.184	0.0580929	0.0829466
WS0153_O20	n.a.	n.a.	At1g08450	At1g08450.1 68414.m00934 calreticulin 3 (CRT3) identical to similar to SP|O04153 Calreticulin 3 precursor {Arabidopsis thaliana}	1e-150	876	1.502	0.044	1.47728e-05	0.00033257
WS01912_N17	n.a.	n.a.	At4g00100	At4g00100.1 68417.m00010 40S ribosomal protein S13 (RPS13A) similar to ribosomal protein S13; PF00312 (View Sanger Pfam): ribosomal protein S15; identical to cDNA AtRPS13A mRNA for cytoplasmic ribosomal protein S13 GI:6521011	5e-19	132	1.501	0.057	0.00010118	0.00119667
WS0187_M14	n.a.	n.a.	At4g22140	At4g22140.1 68417.m03200 PHD finger family protein / bromo-adjacent homology (BAH) domain-containing protein contains Pfam domain, PF00628: PHD-finger and PF01426: BAH domain	4e-64	387	1.501	0.131	0.014554	0.0321843
WS0121_B07	WS0121_B07,	EF146856,	At2g01140	At2g01140.1 68415.m00023 fructose-bisphosphate aldolase, putative similar to plastidic aldolase NPALDP1 from Nicotiana paniculata [GI:4827251]; contains Pfam profile PF00274 Fructose-bisphosphate aldolase class-I	3e-55	357	1.501	0.073	0.000542245	0.00362447
WS01120_L11	WS01120_L11,	EF145127,		No significant hit	99	0	1.501	0.066	0.000277888	0.00235737
WS01119_P04	n.a.	n.a.	At1g12020	At1g12020.1 68414.m01388 expressed protein	5e-16	129	1.501	0.083	0.00120789	0.00603405
WS0111_J23	WS0111_J23,	EF145028,	At4g15410	At4g15410.1 68417.m02355 UBX domain-containing protein low similarity to XY40 protein [Rattus norvegicus] GI:2547025; contains Pfam profile PF00789: UBX domain	6e-47	435	1.501	0.105	0.0048297	0.0151045
WS01912_I01	WS01117_M18, PX0019_J22, PX0019_J04, WS01231_J04,	EF144751, EF144461, EF144455, EF147472,		No significant hit	99	0	1.5	0.143	0.0220156	0.042681
WS01110_A21	n.a.	n.a.		No significant hit	99	0	1.5	0.041	9.55978e-06	0.000252732
WS01124_N01	WS01225_K13, WS01110_A12, WS0115_E11, WS0119_L18, WS0133_C09, WS0135_P06,	EF146974, EF144532, EF146062, EF146576, EF148523, EF148668,	At5g24510	At5g24510.1 68418.m02889 60s acidic ribosomal protein P1, putative	6e-21	183	1.498	0.09	0.00201014	0.00836495
WS0203_C05	n.a.	n.a.		No significant hit	99	0	1.497	0.128	0.0135611	0.0307338
WS0141_A14	n.a.	n.a.		No significant hit	99	0	1.497	0.163	0.0386794	0.0627317
WS0223_N21	n.a.	n.a.		No significant hit	99	0	1.496	0.044	1.50643e-05	0.000335556
WS0208_P20	n.a.	n.a.	At3g14067	At3g14067.1 68416.m01775 subtilase family protein contains similarity to cucumisin-like serine protease GI:3176874 from [Arabidopsis thaliana]	4e-12	198	1.496	0.093	0.00258026	0.00992648
WS01911_J18	WS0112_K05,	EF145687,	At1g48830	At1g48830.2 68414.m05465 40S ribosomal protein S7 (RPS7A) similar to 40S ribosomal protein S7 homolog GI:5532505 from [Brassica oleracea]	9e-29	213	1.496	0.06	0.00015839	0.00158189
WS0113_H03	WS0113_H03,	EF145796,	At3g52590	At3g52590.1 68416.m05792 ubiquitin extension protein 1 (UBQ1) / 60S ribosomal protein L40 (RPL40B) identical to GI:166929, GI:166930	8e-66	369	1.496	0.077	0.000812961	0.00471296
WS01125_C11	WS01125_C11,	EF145479,	At1g61580	At1g61580.1 68414.m06939 60S ribosomal protein L3 (RPL3B) identical to ribosomal protein GI:806279 from [Arabidopsis thaliana]	9e-26	342	1.496	0.086	0.00162063	0.00735279
WS01123_E17	WS0113_A08,	EF145730,	At4g34670	At4g34670.1 68417.m04922 40S ribosomal protein S3A (RPS3aB)	2e-75	495	1.496	0.059	0.000130728	0.00141073
WS0213_P19	n.a.	n.a.	At4g25630	At4g25630.1 68417.m03691 fibrillarin 2 (FIB2) identical to fibrillarin 2 GI:9965655 from [Arabidopsis thaliana]	2e-46	297	1.495	0.083	0.00124339	0.00615275
WS0195_H17	WS0115_L16,	EF146130,	At4g13930	At4g13930.1 68417.m02156 glycine hydroxymethyltransferase, putative / serine hydroxymethyltransferase, putative / serine/threonine aldolase, putative similar to serine hydroxymethyltransferase [Chlamydomonas reinhardtii] GI:17066746; contains Pfam profile PF00464: serine hydroxymethyltransferase	3e-27	204	1.495	0.104	0.00480908	0.0150747
WS0174_B04	n.a.	n.a.	At4g31300	At4g31300.1 68417.m04441 20S proteasome beta subunit A (PBA1) (PRCD) identical to cDNA proteasome subunit prcd GI:2511593	1e-110	657	1.495	0.073	0.000567289	0.0037268
WS0207_F08	n.a.	n.a.	At5g58730	At5g58730.1 68418.m07357 pfkB-type carbohydrate kinase family protein contains Pfam profile: PF00294 pfkB family carbohydrate kinase	6e-40	399	1.494	0.081	0.0011119	0.00573742
WS0125_A04	n.a.	n.a.	At5g58420	At5g58420.1 68418.m07315 40S ribosomal protein S4 (RPS4D) ribosomal protein S4, Arabidopsis thaliana, PIR:T48480	3e-38	387	1.494	0.079	0.000931281	0.00514481
WS01210_O18	n.a.	n.a.	At2g40140	At2g40140.1 68415.m04937 zinc finger (CCCH-type) family protein contains Pfam domain, PF00642: Zinc finger C-x8-C-x5-C-x3-H type (and similar) and Pfam domain, PF00023: Ankyrin repeat	4e-07	159	1.494	0.057	0.000107097	0.00123518
WS01124_M15	WS01124_M15,	EF145442,	At1g13890	At1g13890.1 68414.m01630 SNAP25 homologous protein, putative / synaptosomal-associated protein SNAP25-like, putative (SNAP30) identical to SP|Q9LMG8 Putative SNAP25 homologous protein SNAP30 (AtSNAP30) (Synaptosomal-associated protein SNAP25-like 3) {Arabidopsis thaliana}; similar to SP|Q9S7P9 SNAP25 homologous protein SNAP33 (AtSNAP33) (Synaptosomal-associated protein SNAP25-like 1) (SNAP-25 lik…	8e-58	456	1.494	0.111	0.00669767	0.0188059
WS0212_C04	n.a.	n.a.	At1g48850	At1g48850.1 68414.m05469 chorismate synthase, putative / 5-enolpyruvylshikimate-3-phosphate phospholyase, putative similar to chorismate synthase from Lycopersicon esculentum [SP|Q42884], Corydalis sempervirens [SP|P27793]; contains Pfam chorismate synthase domain PF01264	1e-87	528	1.493	0.092	0.00240325	0.00942585
WS0144_D17	n.a.	n.a.	At5g04990	At5g04990.1 68418.m00528 sad1/unc-84 protein-related contains weak similarity to Sad1/unc-84 protein-like 1 (Swiss-Prot:O94901) [Homo sapiens]	1e-62	510	1.493	0.088	0.00183778	0.00794184
WS0143_A11	n.a.	n.a.	At1g17180	At1g17180.1 68414.m02094 glutathione S-transferase, putative Second of three repeated putative glutathione transferases. 72% identical to glutathione transferase [Arabidopsis thaliana] (gi|4006934). Location of ests 191A10T7 (gb|R90188) and 171N13T7 (gb|R65532)	5e-59	525	1.493	0.143	0.022987	0.0439949
PX0019_F09	WS0111_F13, WS01116_O05,	EF144985, EF144681,	At3g44750	At3g44750.1 68416.m04817 histone deacetylase, putative (HD2A) contains Pfam domain, PF00096: Zinc finger, C2H2 type; identical to cDNA putative histone deacetylase (HD2A) GI:11066134	5e-27	327	1.493	0.129	0.0144511	0.0320217
WS0231_D18	n.a.	n.a.	At1g48830	At1g48830.2 68414.m05465 40S ribosomal protein S7 (RPS7A) similar to 40S ribosomal protein S7 homolog GI:5532505 from [Brassica oleracea]	6e-19	168	1.492	0.063	0.00021675	0.00197514
WS0152_A08	n.a.	n.a.		No significant hit	99	0	1.492	0.108	0.0059477	0.0173709
WS0131_G10	n.a.	n.a.	At1g64980	At1g64980.1 68414.m07365 expressed protein	4e-69	375	1.492	0.074	0.000614267	0.00392483
WS01217_O18	n.a.	n.a.		No significant hit	99	0	1.492	0.184	0.0618401	0.0864393
WS0113_A13	WS0128_E11,	EF148172,	At2g41410	At2g41410.1 68415.m05110 calmodulin, putative identical to SP|P30188 Calmodulin-like protein {Arabidopsis thaliana}	1e-27	300	1.492	0.088	0.00184082	0.007946
PX0011_H03	n.a.	n.a.	At2g21660	At2g21660.1 68415.m02577 glycine-rich RNA-binding protein (GRP7) SP|Q03250 Glycine-rich RNA-binding protein 7 {Arabidopsis thaliana}	1e-18	144	1.492	0.208	0.0906437	0.112903
WS0166_O09	n.a.	n.a.		No significant hit	99	0	1.491	0.062	0.000197239	0.00186506
WS0152_O14	WS0112_F16,	EF145654,	At5g14030	At5g14030.1 68418.m01640 translocon-associated protein beta (TRAPB) family protein low similarity to SP|P23438 Translocon-associated protein, beta subunit precursor (TRAP-beta) (Signal sequence receptor beta subunit) {Canis familiaris}; contains Pfam profile PF05753: Translocon-associated protein beta (TRAPB)	2e-29	234	1.491	0.098	0.00360164	0.0124458
WS0151_G14	PX0015_O20, WS01211_D17, WS01122_P08,	EF144353, EF146644, EF145299,	At2g27710	At2g27710.3 68415.m03359 60S acidic ribosomal protein P2 (RPP2B)	2e-19	342	1.491	0.077	0.000861	0.00488367
WS0147_G13	WS0125_K19, WS01231_P14, WS0117_M05, WS0114_P23,	EF147881, EF147503, EF146383, EF146023,	At2g27710	At2g27710.3 68415.m03359 60S acidic ribosomal protein P2 (RPP2B)	3e-19	336	1.491	0.063	0.000212261	0.0019539
WS0145_F10	n.a.	n.a.		No significant hit	99	0	1.491	0.121	0.0109518	0.0265047
WS0131_I17	WS0131_I17,	EF148501,	At3g56340	At3g56340.1 68416.m06264 40S ribosomal protein S26 (RPS26C) several 40S ribosomal protein S26	3e-16	231	1.491	0.061	0.000179472	0.00172698
WS01210_G22	WS01210_G22,	EF146605,	At5g66120	At5g66120.1 68418.m08329 3-dehydroquinate synthase, putative similar to aroB [Neisseria gonorrhoeae][GI:2661441]; contains 3-dehydroquinate synthase domain PF01761	1e-46	402	1.491	0.087	0.00182208	0.00790979
WS01122_B18	WS01122_B18,	EF145241,	At5g62300	At5g62300.1 68418.m07821 40S ribosomal protein S20 (RPS20C) ribosomal protein S20, Arabidopsis thaliana, PIR:T12992	8e-46	369	1.491	0.048	3.09567e-05	0.000528321
WS0177_O01	n.a.	n.a.		No significant hit	99	0	1.49	0.057	0.000117678	0.00131064
WS0168_O01	n.a.	n.a.	At5g47480	At5g47480.1 68418.m05863 expressed protein	6e-10	441	1.49	0.081	0.00120387	0.00603145
WS0162_E23	n.a.	n.a.		No significant hit	99	0	1.49	0.106	0.0053937	0.0162822
WS0158_D20	n.a.	n.a.	At5g23250	At5g23250.1 68418.m02720 succinyl-CoA ligase [GDP-forming] alpha-chain, mitochondrial, putative / succinyl-CoA synthetase, alpha chain, putative / SCS-alpha, putative similar to SP|P36967 Succinyl-CoA ligase [GDP-forming] alpha-chain, mitochondrial precursor (EC 6.2.1.4) (Succinyl-CoA synthetase, alpha chain) (SCS-alpha) {Dictyostelium discoideum}; contains Pfam profiles PF00549: CoA-ligase, PF02…	6e-38	261	1.489	0.1	0.00411195	0.0135826
WS0128_F18	WS0128_F18,	EF148175,	At5g17760	At5g17760.1 68418.m02082 AAA-type ATPase family protein contains Pfam profile: ATPase family PF00004	3e-31	291	1.489	0.088	0.00196874	0.00826927
WS0115_D18	WS0115_D18,	EF146056,	At1g70600	At1g70600.1 68414.m08133 60S ribosomal protein L27A (RPL27aC) identical to 60S ribosomal protein L27A GB:P49637 [Arabidopsis thaliana]	1e-75	438	1.489	0.043	1.50371e-05	0.000335556
WS0199_P23	n.a.	n.a.	At5g58110	At5g58110.1 68418.m07271 expressed protein predicted proteins, Homo sapiens and Drosophila melanogaster	1e-53	447	1.488	0.057	0.000109233	0.0012475
WS0155_P19	WS0115_M01,	EF146134,	At5g27700	At5g27700.1 68418.m03322 40S ribosomal protein S21 (RPS21C) ribosomal protein S21, Zea mays, PIR:T03945	5e-34	246	1.488	0.08	0.00109451	0.00566578
WS0154_D12	n.a.	n.a.	At2g45580	At2g45580.1 68415.m05668 cytochrome P450 family protein contains Pfam profile: PF00067 cytochrome p450	7e-74	657	1.488	0.06	0.000160907	0.00159867
WS01111_P03	PX0011_B13, WS01120_K04, WS01117_L06,	EF144191, EF145124, EF144744,	At5g22440	At5g22440.1 68418.m02617 60S ribosomal protein L10A (RPL10aC)	5e-63	468	1.488	0.078	0.000904857	0.00504627
WS01111_K10	n.a.	n.a.	At4g09800	At4g09800.1 68417.m01609 40S ribosomal protein S18 (RPS18C)	3e-36	255	1.488	0.059	0.000152339	0.00153999
WS0205_F12	n.a.	n.a.	At4g16695	At4g16695.1 68417.m02522 expressed protein	1e-14	141	1.487	0.097	0.00349556	0.0121947
WS0155_L24	n.a.	n.a.	At4g34050	At4g34050.1 68417.m04831 caffeoyl-CoA 3-O-methyltransferase, putative nearly identical to GI:2960356 [Populus balsamifera subsp. trichocarpa], GI:684942 [Medicago sativa subsp. sativa] isoform contains a GT-TG intron which removes an internal segment of the protein.	2e-20	150	1.487	0.088	0.00200341	0.00834789
WS0111_J19	WS0111_J19,	EF145027,	At3g12390	At3g12390.1 68416.m01544 nascent polypeptide associated complex alpha chain protein, putative / alpha-NAC, putative similar to alpha-NAC, non-muscle form [Mus musculus] GI:1666690; contains Pfam profiles PF01849: NAC domain, PF00627: UBA/TS-N domain	2e-58	441	1.487	0.078	0.000928282	0.00514311
WS0195_D04	n.a.	n.a.	At1g66120	At1g66120.1 68414.m07504 acyl-activating enzyme 11 (AAE11) similar to AMP-binding protein GI:1903034 from [Brassica napus]; contains Pfam AMP-binding domain PF00501; identical to cDNA acyl-activating enzyme 11 (At1g66120) GI:29893230, acyl-activating enzyme 11 [Arabidopsis thaliana] GI:29893231	8e-20	234	1.486	0.206	0.0910477	0.113232
WS0177_I08	n.a.	n.a.		No significant hit	99	0	1.486	0.075	0.000731292	0.00440896
WS0172_P22	n.a.	n.a.		No significant hit	99	0	1.486	0.096	0.00328019	0.0117165
WS0158_G18	n.a.	n.a.		No significant hit	99	0	1.486	0.09	0.00231559	0.00919292
WS0175_O04	n.a.	n.a.	At4g16400	At4g16400.1 68417.m02482 expressed protein	9e-21	312	1.485	0.138	0.0207398	0.0408925
WS0115_B02	WS0112_E05, WS01121_N22,	EF145641, EF145217,	At3g05590	At3g05590.1 68416.m00621 60S ribosomal protein L18 (RPL18B) similar to GB:P42791	9e-77	510	1.485	0.07	0.000458746	0.00326042
WS01211_K12	n.a.	n.a.	At4g14620	At4g14620.1 68417.m02250 expressed protein contains Pfam profile PF04720: Protein of unknown function (DUF506)	2e-23	453	1.484	0.093	0.0028568	0.0106129
WS0113_K15	WS0113_K15,	EF145831,	At4g16720	At4g16720.1 68417.m02526 60S ribosomal protein L15 (RPL15A)	1e-88	588	1.484	0.071	0.000520295	0.00353982
WS0234_B05	n.a.	n.a.	At3g54840	At3g54840.1 68416.m06076 Rab GTPase (ARA6) identical to small GTPase Ara6 [Arabidopsis thaliana] GI:13160603	2e-26	183	1.483	0.094	0.00296078	0.0109018
WS0221_D12	n.a.	n.a.		No significant hit	99	0	1.483	0.164	0.0431466	0.0679137
WS0115_A17	WS0115_A17,	EF146030,	At1g33140	At1g33140.1 68414.m04093 60S ribosomal protein L9 (RPL90A/C) similar to RIBOSOMAL PROTEIN L9 GB:P49209 from [Arabidopsis thaliana]	1e-52	354	1.483	0.065	0.000289722	0.00241975
WS01127_C24	n.a.	n.a.		No significant hit	99	0	1.483	0.126	0.0141742	0.0316283
WS01123_G09	WS01110_A12, WS01225_K13, WS0115_E11, WS0119_L18, WS0133_C09, WS0135_P06,	EF144532, EF146974, EF146062, EF146576, EF148523, EF148668,	At5g24510	At5g24510.1 68418.m02889 60s acidic ribosomal protein P1, putative	6e-21	183	1.483	0.111	0.0074759	0.0203702
WS01119_O24	n.a.	n.a.	At3g15050	At3g15050.1 68416.m01904 calmodulin-binding family protein similar to SF16 protein [Helianthus annuus] GI:560150; contains Pfam profile PF00612: IQ calmodulin-binding motif	5e-21	162	1.483	0.091	0.00250084	0.00972377
WS01912_K07	n.a.	n.a.	At5g02960	At5g02960.1 68418.m00239 40S ribosomal protein S23 (RPS23B) ribosomal protein S23, Fragaria x ananassa, PIR:S56673	6e-74	426	1.482	0.064	0.000287878	0.002417
WS0173_J18	n.a.	n.a.	At3g56640	At3g56640.1 68416.m06298 exocyst complex subunit Sec15-like family protein contains Pfam profile PF04091: Exocyst complex subunit Sec15-like	9e-51	363	1.482	0.086	0.00185883	0.00798314
WS0158_H14	n.a.	n.a.		No significant hit	99	0	1.482	0.123	0.0124862	0.0289815
WS0111_G17	WS0124_P17,	EF147780,	At5g52650	At5g52650.1 68418.m06536 40S ribosomal protein S10 (RPS10C) contains similarity to 40S ribosomal protein S10	2e-45	288	1.482	0.062	0.000232597	0.00206881
WS0185_A06	n.a.	n.a.	At2g34430	At2g34430.1 68415.m04223 chlorophyll A-B binding protein / LHCII type I (LHB1B1) identical to photosystem II type I chlorophyll a/b binding protein [Arabidopsis thaliana] GI:16366	2e-75	453	1.481	0.147	0.0286341	0.0511404
WS0166_B07	WS01211_A21, PX0019_E14,	EF146633, EF144404,	At5g62700	At5g62700.1 68418.m07868 tubulin beta-2/beta-3 chain (TUB3) nearly identical to SP|P29512 Tubulin beta-2/beta-3 chain {Arabidopsis thaliana}	1e-50	285	1.481	0.101	0.00454511	0.0144715
WS0152_G09	n.a.	n.a.	At4g33985	At4g33985.1 68417.m04822 expressed protein	6e-29	387	1.481	0.121	0.0116035	0.0275494
WS0113_D01	PX0019_M10,	EF144493,	At5g64140	At5g64140.1 68418.m08054 40S ribosomal protein S28 (RPS28C)	7e-19	153	1.481	0.078	0.000996115	0.00536715
WS01116_O01	WS01116_O01,	EF144680,		No significant hit	99	0	1.481	0.064	0.000269511	0.00230587
WS0213_D19	n.a.	n.a.	At2g41380	At2g41380.1 68415.m05107 embryo-abundant protein-related similar to embryo-abundant protein [Picea glauca] GI:1350531	3e-72	612	1.48	0.147	0.0288018	0.0513067
WS0124_C14	WS0124_C14,	EF147655,	At3g02870	At3g02870.1 68416.m00280 inositol-1(or 4)-monophosphatase, putative / inositol monophosphatase, putative / IMPase, putative similar to SP|P54928 Inositol-1(or 4)-monophosphatase 3 (EC 3.1.3.25) (IMPase 3) (IMP 3) (Inositol monophosphatase 3) {Lycopersicon esculentum}; contains Pfam profile PF00459: Inositol monophosphatase family	1e-39	234	1.48	0.059	0.00017015	0.00165816
WS0116_L16	WS0116_L16,	EF146270,	At3g10950	At3g10950.1 68416.m01320 60S ribosomal protein L37a (RPL37aB) similar to putative 60S ribosomal protein L37a GB:AAD28753 [Gossypium hirsutum]	4e-46	276	1.48	0.05	5.3222e-05	0.000766551
WS0114_I10	PX0019_B23,	EF144375,	At5g57290	At5g57290.1 68418.m07157 60S acidic ribosomal protein P3 (RPP3B)	1e-21	210	1.48	0.067	0.000373813	0.00286177
WS0182_P18	n.a.	n.a.	At5g66190	At5g66190.1 68418.m08338 ferredoxin--NADP(+) reductase, putative / adrenodoxin reductase, putative strong similarity to Ferredoxin--NADP reductase, chloroplast precursor (EC 1.18.1.2) (FNR) from {Pisum sativum} SP|P10933, {Mesembryanthemum crystallinum} SP|P41343, {Spinacia oleracea} SP|P00455; identical to cDNA ferredoxin-NADP+ reductase precursor (petH) GI:5730138	2e-56	342	1.479	0.126	0.0145759	0.0322049
WS01210_K09	WS01210_K09,	EF146615,	At2g38540	At2g38540.1 68415.m04735 nonspecific lipid transfer protein 1 (LTP1) identical to SP|Q42589	1e-30	336	1.479	0.103	0.00526591	0.0160419
WS0119_H19	n.a.	n.a.	At4g15000	At4g15000.1 68417.m02304 60S ribosomal protein L27 (RPL27C)	4e-49	378	1.479	0.073	0.000689325	0.00426104
WS0118_P03	WS0118_P03,	EF146530,	At3g56340	At3g56340.1 68416.m06264 40S ribosomal protein S26 (RPS26C) several 40S ribosomal protein S26	2e-31	270	1.479	0.066	0.00036434	0.00281463
PX0019_P05	PX0019_P05, WS01210_I16, WS01125_N15,	EF144523, EF146610, EF145539,	At1g02920	At1g02920.1 68414.m00259 glutathione S-transferase, putative similar to glutathione S-transferase GI:860955 from [Hyoscyamus muticus]; supported by cDNA GI:443697.	2e-38	324	1.479	0.174	0.0548593	0.0797151
WS0205_A09	n.a.	n.a.		No significant hit	99	0	1.477	0.092	0.00291091	0.0107649
WS0113_L17	WS0113_L17,	EF145841,	At3g04920	At3g04920.1 68416.m00534 40S ribosomal protein S24 (RPS24A) similar to ribosomal protein S19 GB:445612 [Solanum tuberosum] and similar to ribosomal protein S24 GB:4506703 [Homo sapiens]	5e-44	297	1.477	0.098	0.00403992	0.0134084
WS01127_J08	n.a.	n.a.		No significant hit	99	0	1.477	0.098	0.00414617	0.0136543
WS0175_O01	n.a.	n.a.	At4g38620	At4g38620.1 68417.m05465 myb family transcription factor (MYB4) contains Pfam profile: PF00249 myb-like DNA-binding domain	1e-12	228	1.476	0.097	0.0038427	0.0130312
WS0174_N07	n.a.	n.a.	At4g37790	At4g37790.1 68417.m05348 homeobox-leucine zipper protein 22 (HAT22) / HD-ZIP protein 22 identical to homeobox-leucine zipper protein HAT22 (HD-ZIP protein 22) (SP:P46604) [Arabidopsis thaliana]	4e-80	597	1.476	0.055	0.000105072	0.00121818
WS0163_L05	WS01118_J06,	EF144813,	At1g15250	At1g15250.1 68414.m01825 60S ribosomal protein L37 (RPL37A) almost identical to GB:Q43292	2e-44	267	1.476	0.082	0.00151	0.00702855
WS0143_A13	n.a.	n.a.	At3g59140	At3g59140.1 68416.m06593 ABC transporter family protein putative multi resistance protein mrp - Arabidopsis thaliana, EMBL:ATMRPPROT	3e-09	156	1.476	0.058	0.000144617	0.00149158
WS0122_N06	WS0122_N06,	EF147346,	At4g31290	At4g31290.1 68417.m04440 ChaC-like family protein contains Pfam profile: PF04752 ChaC-like protein	1e-15	207	1.476	0.146	0.0289411	0.0514335
WS0222_A09	n.a.	n.a.	At3g16310	At3g16310.1 68416.m02059 mitotic phosphoprotein N' end (MPPN) family protein contains Pfam profile PF05172: MPPN (Mitotic PhosphoProtein N' end) (rrm-like) domain	2e-67	498	1.475	0.05	5.01253e-05	0.000735715
WS0186_H12	n.a.	n.a.	At5g46030	At5g46030.1 68418.m05661 expressed protein contains Pfam profile PF05129: Putative zinc binding domain (DUF701)	8e-31	213	1.475	0.151	0.0324595	0.0554439
WS0113_B06	WS0116_F12,	EF146222,		No significant hit	99	0	1.475	0.126	0.0151703	0.0330404
WS02010_G12	WS0111_C22,	EF144963,	At3g62290	At3g62290.1 68416.m06998 ADP-ribosylation factor identical to GP:166586 ADP-ribosylation factor {Arabidopsis thaliana}; ADP-ribosylation factor 1 - Arabidopsis thaliana, PIR:S28875	1e-06	69	1.474	0.044	2.2096e-05	0.000429569
WS02010_F13	n.a.	n.a.		No significant hit	99	0	1.473	0.07	0.000572379	0.00374735
WS0163_E07	n.a.	n.a.	At1g21930	At1g21930.1 68414.m02744 expressed protein	5e-32	273	1.473	0.051	6.39649e-05	0.000865921
WS0161_M11	n.a.	n.a.	At1g71050	At1g71050.1 68414.m08200 heavy-metal-associated domain-containing protein / copper chaperone (CCH)-related low similarity to copper homeostasis factor [GI:3168840][PMID:9701579]; similar to farnesylated protein ATFP7 [GI:4097555]; contains heavy-metal-associated domain PF00403	7e-53	450	1.473	0.085	0.00192214	0.00814535
WS0154_K22	WS0121_F13,	EF146872,	At3g02560	At3g02560.2 68416.m00247 40S ribosomal protein S7 (RPS7B) similar to ribosomal protein S7 GB:AAD26256 from [Secale cereale]	2e-83	573	1.473	0.074	0.000758475	0.00451763
WS0154_C02	n.a.	n.a.	At3g11250	At3g11250.1 68416.m01368 60S acidic ribosomal protein P0 (RPP0C) similar to 60S acidic ribosomal protein P0 GI:2088654 [Arabidopsis thaliana]	2e-86	648	1.473	0.068	0.000475038	0.00331846
WS0175_M10	n.a.	n.a.	At5g01750	At5g01750.2 68418.m00094 expressed protein contains Pfam profile PF04525: Protein of unknown function (DUF567)	2e-53	546	1.472	0.068	0.000444584	0.00319544
WS0173_N04	n.a.	n.a.	At1g64160	At1g64160.1 68414.m07268 disease resistance-responsive family protein / dirigent family protein similar to dirigent protein GB:AAF25365 GI:6694709 from [Thuja plicata]; similar to pathogenesis-related protein [Pisum sativum] gi:4585273 gb:AAD25355	1e-30	276	1.472	0.322	0.264512	0.227758
WS0166_G12	n.a.	n.a.		No significant hit	99	0	1.472	0.149	0.0314345	0.0542878
WS0162_J23	n.a.	n.a.	At5g64813	At5g64813.1 68418.m08152 GTP-binding protein-related contains weak similarity to Ras-related protein Rab-27A (Rab-27) (GTP-binding protein Ram) (Swiss-Prot:P51159) [Homo sapiens]	3e-19	252	1.472	0.326	0.269341	0.230256
WS0132_J07	WS01230_F09, WS01226_O02,	EF147393, EF147056,	At5g45670	At5g45670.1 68418.m05615 GDSL-motif lipase/hydrolase family protein similar to family II lipases EXL3 GI:15054386, EXL1 GI:15054382, EXL2 GI:15054384 from [Arabidopsis thaliana]; contains Pfam profile PF00657: GDSL-like Lipase/Acylhydrolase	1e-19	387	1.472	0.101	0.0049069	0.0152772
WS01216_G05	n.a.	n.a.		No significant hit	99	0	1.472	0.17	0.0520185	0.0769144
WS0233_I09	n.a.	n.a.	At3g56110	At3g56110.1 68416.m06236 prenylated rab acceptor (PRA1) family protein weak similarity to prenylated Rab acceptor 1 (PRA1) [Homo sapiens] GI:4877285; contains Pfam profile PF03208: Prenylated rab acceptor (PRA1)	2e-33	411	1.471	0.069	0.000492436	0.00338646
WS0178_E15	n.a.	n.a.	At2g28190	At2g28190.1 68415.m03423 superoxide dismutase [Cu-Zn], chloroplast (SODCP) / copper/zinc superoxide dismutase (CSD2) identical to GP:3273753:AF061519	9e-72	438	1.471	0.1	0.00471948	0.0149001
WS0128_H20	n.a.	n.a.	At1g72660	At1g72660.1 68414.m08403 developmentally regulated GTP-binding protein, putative very strong similarity to developmentally regulated GTP binding protein (DRG1) [Arabidopsis thaliana] GI:2345150	6e-81	462	1.471	0.169	0.051452	0.0763319
WS01212_I16	WS01212_I16,	EF146707,		No significant hit	99	0	1.471	0.09	0.00262711	0.0100402
PX0019_P08	PX0019_P08,	EF144525,	At2g38710	At2g38710.1 68415.m04754 AMMECR1 family similar to AMMECR1 (GI:6063688) [Homo sapiens]; contains Pfam profile PF01871: AMMECR1	1e-60	441	1.471	0.133	0.0201558	0.0400929
PX0019_H12	PX0019_H12,	EF144435,	At5g59240	At5g59240.1 68418.m07424 40S ribosomal protein S8 (RPS8B) 40S ribosomal protein S8, Prunus armeniaca, EMBL:AF071889	3e-67	495	1.471	0.093	0.00314051	0.0113772
WS01213_J19	n.a.	n.a.		No significant hit	99	0	1.47	0.169	0.0517636	0.0767048
WS01211_J24	WS01211_J24,	EF146667,	At2g43110	At2g43110.1 68415.m05352 expressed protein	7e-75	615	1.47	0.05	5.47279e-05	0.000784499
WS0121_D17	n.a.	n.a.		No significant hit	99	0	1.47	0.105	0.00629334	0.0179951
WS01122_A17	WS01122_A17, WS01313_I16,	EF145234, EF148346,	At1g06890	At1g06890.1 68414.m00732 transporter-related low similarity to SP|Q9NTN3 UDP-glucuronic acid/UDP-N-acetylgalactosamine transporter {Homo sapiens}, SP|Q95YI5 UDP-sugar transporter UST74c {Drosophila melanogaster}, SP|Q18779 UDP-sugar transporter sqv-7 {Caenorhabditis elegans}; contains 8 predicted transmembrane domains	3e-44	333	1.47	0.081	0.00141368	0.00670184
WS0166_K23	n.a.	n.a.		No significant hit	99	0	1.469	0.094	0.00359616	0.0124325
WS0161_P14	n.a.	n.a.		No significant hit	99	0	1.469	0.249	0.161472	0.165422
WS0145_M02	n.a.	n.a.	At3g17210	At3g17210.1 68416.m02198 stable protein 1-related similar to stable protein 1 (GI:13445204) [Populus tremula] PMID:12376651; similar to pop3 peptide GB:AAC26526 from [Populus balsamifera subsp. trichocarpa X Populus deltoides]	3e-19	288	1.469	0.132	0.0191394	0.0386383
WS0209_D02	n.a.	n.a.	At5g64480	At5g64480.1 68418.m08101 expressed protein	9e-28	384	1.468	0.08	0.00135008	0.00650379
WS0208_C15	n.a.	n.a.	At3g45070	At3g45070.1 68416.m04858 sulfotransferase family protein similar to steroid sulfotransferase 3 [Brassica napus] GI:3420008, steroid sulfotransferase 1 [Brassica napus] GI:3420004; contains Pfam profile PF00685: Sulfotransferase domain	3e-50	408	1.468	0.197	0.0873238	0.110005
WS0152_P19	n.a.	n.a.	At5g09510	At5g09510.1 68418.m01100 40S ribosomal protein S15 (RPS15D) ribosomal protein S15 - Arabidopsis thaliana, EMBL:Z23161	3e-30	144	1.468	0.06	0.000216106	0.00197266
WS0126_I09	WS0126_I09,	EF147996,	At3g24170	At3g24170.1 68416.m03034 glutathione reductase, putative identical to GB:P48641 from [Arabidopsis thaliana]	3e-84	582	1.468	0.084	0.0018678	0.0080037
WS01118_F23	WS0116_B24, WS0113_E20, WS0115_M22,	EF146193, EF145772, EF146144,	At2g47110	At2g47110.1 68415.m05883 ubiquitin extension protein 6 (UBQ6) / 40S ribosomal protein S27A (RPS27aB) identical to GI:166936	6e-68	462	1.468	0.07	0.000593406	0.00384437
WS0158_N06	WS01118_N05,	EF144833,	At4g38920	At4g38920.1 68417.m05515 vacuolar ATP synthase 16 kDa proteolipid subunit 3 / V-ATPase 16 kDa proteolipid subunit 3 (AVAP3) (AVA-P3) identical to SP|P59227 Vacuolar ATP synthase 16 kDa proteolipid subunit 1/3/5 (EC 3.6.3.14) (V-ATPase 16 kDa proteolipid subunit 1/3/5) {Arabidopsis thaliana}; contains Pfam profile PF00137: ATP synthase subunit C	1e-13	150	1.467	0.036	5.03975e-06	0.000174232
WS0199_B22	n.a.	n.a.	At1g05350	At1g05350.1 68414.m00542 thiF family protein low similarity to SP|P30138 Adenylyltransferase thiF (EC 2.7.7.-) {Escherichia coli}; contains Pfam profile PF00899: ThiF family	3e-13	198	1.466	0.105	0.00643078	0.0182487
WS0152_N20	n.a.	n.a.	At3g61220	At3g61220.1 68416.m06851 short-chain dehydrogenase/reductase (SDR) family protein similar to carbonyl reductase GI:1049108 from [Mus musculus]	3e-64	636	1.466	0.092	0.00322184	0.0115828
WS0122_E20	WS0122_E20,	EF147290,	At5g06660	At5g06660.1 68418.m00752 expressed protein contains PF05809: Eukaryotic protein of unknown function (DUF841)	5e-66	501	1.466	0.071	0.000655323	0.00412509
WS0113_E09	WS0113_H11, WS0114_L23,	EF145799, EF145989,	At5g27700	At5g27700.1 68418.m03322 40S ribosomal protein S21 (RPS21C) ribosomal protein S21, Zea mays, PIR:T03945	9e-14	102	1.466	0.093	0.00336014	0.0118877
WS01119_C07	n.a.	n.a.	At2g23350	At2g23350.1 68415.m02788 polyadenylate-binding protein, putative / PABP, putative	3e-91	672	1.466	0.055	0.000119838	0.00132543
WS0207_A01	n.a.	n.a.		No significant hit	99	0	1.465	0.098	0.00443766	0.0142578
WS0191_P06	n.a.	n.a.	At4g24230	At4g24230.2 68417.m03478 acyl-CoA binding protein, putative / ACBP, putative contains similarity to acyl-CoA binding protein 2 [Arabidopsis thaliana] gi|12039034|gb|AAG46057	3e-22	270	1.465	0.121	0.0132246	0.0302063
WS01214_P13	n.a.	n.a.	At4g04470	At4g04470.1 68417.m00649 peroxisomal membrane protein 22 kDa (PMP22) identical to peroxisomal membrane protein [Arabidopsis thaliana] gi|3980254|emb|CAA06834	2e-47	420	1.465	0.125	0.0155738	0.0336222
WS0111_I14	WS01119_C09,	EF144865,	At1g74050	At1g74050.1 68414.m08576 60S ribosomal protein L6 (RPL6C) similar to 60S ribosomal protein L6 (YL 16 like) GB:CAB57309 from [Cyanophora paradoxa]	3e-71	468	1.465	0.053	8.94589e-05	0.00108664
WS0152_G02	n.a.	n.a.	At2g14110	At2g14110.1 68415.m01571 expressed protein	4e-44	483	1.463	0.097	0.00427841	0.0139371
WS0167_B11	WS01226_L12, WS01226_O19,	EF147048, EF147059,	At4g24340	At4g24340.1 68417.m03493 phosphorylase family protein contains Pfam PF01048: Phosphorylase family	5e-31	687	1.462	0.082	0.00162284	0.00735408
WS0131_K14	n.a.	n.a.	At5g06440	At5g06440.1 68418.m00721 expressed protein similar to unknown protein (gb|AAF23188.1)	1e-33	336	1.462	0.094	0.00368052	0.0126227
WS0122_J16	n.a.	n.a.	At1g26910	At1g26910.1 68414.m03281 60S ribosomal protein L10 (RPL10B) Nearly identical to ribosomal protein L10.e, Wilm's tumor suppressor homologue, gi|17682 (Z15157), however differences in sequence indicate this is a different member of the L10 family	3e-08	102	1.462	0.045	2.8082e-05	0.000497808
WS0116_L22	WS0116_L22,	EF146274,	At2g32150	At2g32150.1 68415.m03929 haloacid dehalogenase-like hydrolase family protein contains InterPro accession IPR005834: Haloacid dehalogenase-like hydrolase	2e-49	465	1.462	0.144	0.0302453	0.0528552
WS01127_F05	n.a.	n.a.		No significant hit	99	0	1.462	0.101	0.00552079	0.0165045
WS0209_B09	n.a.	n.a.	At1g53240	At1g53240.1 68414.m06033 malate dehydrogenase [NAD], mitochondrial identical to mitochondrial NAD-dependent malate dehydrogenase GI:3929649 SP|Q9ZP06 from [Arabidopsis thaliana]; contains InterPro entry IPR001236: Lactate/malate dehydrogenase	5e-67	519	1.461	0.082	0.00174078	0.00766738
WS01217_C22	n.a.	n.a.		No significant hit	99	0	1.461	0.19	0.080549	0.104002
WS0111_B13	WS0111_B13,	EF144946,	At2g29560	At2g29560.1 68415.m03590 enolase, putative similar to enolase [Spinacia oleracea] gi|8919731|emb|CAB96173	6e-52	348	1.461	0.136	0.0233573	0.0443922
PX0015_N19	PX0015_N19, WS01225_M17,	EF144341, EF146988,	At3g62020	At3g62020.2 68416.m06965 germin-like protein (GLP10) identical to germin-like protein subfamily 2 member 4 [SP|Q9M263]	4e-25	213	1.461	0.077	0.0011371	0.0058151
WS0224_O04	n.a.	n.a.	At1g17180	At1g17180.1 68414.m02094 glutathione S-transferase, putative Second of three repeated putative glutathione transferases. 72% identical to glutathione transferase [Arabidopsis thaliana] (gi|4006934). Location of ests 191A10T7 (gb|R90188) and 171N13T7 (gb|R65532)	1e-39	417	1.46	0.055	0.000120335	0.00132669
WS0161_F21	n.a.	n.a.	At5g17260	At5g17260.1 68418.m02022 no apical meristem (NAM) family protein contains Pfam PF02365: No apical meristem (NAM) domain;	5e-13	192	1.46	0.273	0.204078	0.192638
WS0212_J09	n.a.	n.a.	At2g19520	At2g19520.1 68415.m02281 WD-40 repeat protein (MSI4) contains 6 (4 significant) WD-40 repeats (PF0400); identical to WD-40 repeat protein MSI4 (SP:O22607) [Arabidopsis thaliana]	5e-48	270	1.459	0.053	9.50027e-05	0.00114127
WS0211_H23	n.a.	n.a.	At1g70780	At1g70780.1 68414.m08160 expressed protein	7e-10	135	1.459	0.086	0.00224159	0.00901116
WS0116_H11	WS0116_H11,	EF146242,	At3g08900	At3g08900.1 68416.m01036 reversibly glycosylated polypeptide-3 (RGP3) nearly identical to reversibly glycosylated polypeptide-3 [Arabidopsis thaliana] GI:11863238; contains non-consensus GA-donor splice site at intron 2	4e-71	408	1.459	0.11	0.0086981	0.0226163
WS01110_G10	WS01110_G10,	EF144547,	At3g12390	At3g12390.1 68416.m01544 nascent polypeptide associated complex alpha chain protein, putative / alpha-NAC, putative similar to alpha-NAC, non-muscle form [Mus musculus] GI:1666690; contains Pfam profiles PF01849: NAC domain, PF00627: UBA/TS-N domain	2e-63	429	1.459	0.078	0.00129205	0.00630777
WS0174_N16	WS01117_H02,	EF144724,	At3g54560	At3g54560.1 68416.m06037 histone H2A.F/Z identical to GI:2407800	3e-53	330	1.458	0.262	0.189001	0.182811
WS0157_E12	n.a.	n.a.	At1g76010	At1g76010.1 68414.m08825 expressed protein	1e-06	120	1.458	0.044	2.60586e-05	0.000476305
WS0151_B22	n.a.	n.a.	At1g30320	At1g30320.1 68414.m03708 remorin family protein contains Pfam domain, PF03763: Remorin, C-terminal region	3e-31	264	1.458	0.145	0.0320693	0.0550359
WS0154_E22	n.a.	n.a.	At3g18280	At3g18280.1 68416.m02325 protease inhibitor/seed storage/lipid transfer protein (LTP) family protein similar to TED4 [Zinnia elegans] GI:493721; contains Pfam protease inhibitor/seed storage/LTP family domain PF00234	9e-27	285	1.457	0.082	0.00174215	0.00766738
WS0122_A08	WS0115_P07,	EF146173,	At5g33320	At5g33320.1 68418.m03955 triose phosphate/phosphate translocator, putative similar to SWISS-PROT:P52178 triose phosphate/phosphate translocator [Cauliflower] {Brassica oleracea}	9e-43	312	1.457	0.064	0.000388129	0.00292036
WS01218_H16	n.a.	n.a.	At3g23100	At3g23100.1 68416.m02912 double strand break repair protein, putative (XRCC4) identical to cDNA putative double strand break repair protein (XRCC4) GI:9800642	3e-17	243	1.457	0.092	0.00343365	0.0120285
WS0117_O15	n.a.	n.a.	At2g27710	At2g27710.3 68415.m03359 60S acidic ribosomal protein P2 (RPP2B)	5e-13	288	1.457	0.069	0.000606256	0.00389242
WS0212_C22	n.a.	n.a.	At5g64120	At5g64120.1 68418.m08052 peroxidase, putative identical to peroxidase [Arabidopsis thaliana] gi|1483222|emb|CAA67551	8e-71	534	1.456	0.075	0.00105975	0.00554576
WS0167_B17	n.a.	n.a.	At4g28550	At4g28550.1 68417.m04084 RabGAP/TBC domain-containing protein similar to SP|P09379 GTPase-activating protein GYP7 (Fragment) {Yarrowia lipolytica}; contains Pfam profile PF00566: TBC domain	1e-58	459	1.455	0.15	0.0369371	0.0605343
WS0113_G06	WS0113_G06,	EF145783,	At2g37270	At2g37270.1 68415.m04572 40S ribosomal protein S5 (RPS5A) identical to GP:3043428	4e-88	537	1.455	0.068	0.00056016	0.00370481
WS0178_C17	n.a.	n.a.		No significant hit	99	0	1.454	0.106	0.0075345	0.0204861
WS01121_I03	WS01119_C09,	EF144865,	At1g18540	At1g18540.1 68414.m02313 60S ribosomal protein L6 (RPL6A) similar to 60S ribosomal protein L6 GI:7208784 from [Cicer arietinum]	7e-28	330	1.454	0.08	0.00157097	0.00720448
WS0233_N14	n.a.	n.a.	At1g72370	At1g72370.1 68414.m08371 40S ribosomal protein SA (RPSaA) identical to laminin receptor-like protein GB:U01955 [Arabidopsis thaliana]; identical to cDNA laminin receptor homologue GI:16379	9e-06	72	1.453	0.071	0.000794733	0.00465644
WS0132_F03	WS0134_H20, WS0124_B06,	EF148590, EF147647,	At5g48580	At5g48580.1 68418.m06009 FK506-binding protein 2-2 (FKBP15-2) / immunophilin / peptidyl-prolyl cis-trans isomerase / rotamase identical to SP|Q38936| FK506-binding protein 2-2 precursor (EC 5.2.1.8);	2e-59	375	1.453	0.08	0.001539	0.00711275
WS0196_G04	n.a.	n.a.	At5g44710	At5g44710.1 68418.m05478 expressed protein similar to unknown protein (ref|NP_011731.1)	9e-26	297	1.452	0.07	0.000714324	0.00435386
WS0158_A24	n.a.	n.a.	At3g52970	At3g52970.1 68416.m05839 cytochrome P450 family protein cytochrome P450 76A2, eggplant, PIR:S38534	3e-43	552	1.452	0.051	8.25406e-05	0.00103622
WS0111_E03	n.a.	n.a.	At3g13750	At3g13750.1 68416.m01735 beta-galactosidase, putative / lactase, putative similar to beta-galactosidase precursor SP:P48980 from [Lycopersicon esculentum]	2e-38	246	1.452	0.244	0.16458	0.167213
TPS2	n.a.	n.a.	n.a.	n.a.	n.a.	n.a.	1.452	0.258	0.185444	0.180386
WS01912_K13	n.a.	n.a.		No significant hit	99	0	1.451	0.131	0.0214352	0.0418746
WS0177_E16	n.a.	n.a.		No significant hit	99	0	1.451	0.089	0.00303428	0.011087
WS0154_L15	WS01225_C03,	EF146934,	At1g22410	At1g22410.1 68414.m02802 2-dehydro-3-deoxyphosphoheptonate aldolase, putative / 3-deoxy-D-arabino-heptulosonate 7-phosphate synthase, putative / DAHP synthetase, putative similar to 3-deoxy-D-arabino-heptulosonate 7-phosphate GI:170224 from [Nicotiana tabacum], SP|P21357 from Solanum tuberosum; contains Pfam Class-II DAHP synthetase family domain PF01474	1e-111	639	1.451	0.151	0.0386885	0.0627317
WS0153_J18	n.a.	n.a.	At2g28790	At2g28790.1 68415.m03500 osmotin-like protein, putative similar to SP|Q41350 Osmotin-like protein precursor {Lycopersicon esculentum}; contains Pfam profile PF00314: Thaumatin family	2e-24	201	1.451	0.097	0.00496976	0.0153914
WS01214_C17	WS01214_C17,	EF146803,	At3g53420	At3g53420.1 68416.m05895 plasma membrane intrinsic protein 2A (PIP2A) / aquaporin PIP2.1 (PIP2.1) identical to plasma membrane intrinsic protein 2A SP: P43286 from [Arabidopsis thaliana]	2e-12	243	1.451	0.099	0.00552618	0.0165045
WS01124_P05	WS01124_P05,	EF145457,	At5g12220	At5g12220.1 68418.m01434 las1-like family protein similar to Las1p [Saccharomyces cerevisiae] GI:495504; contains Pfam profile PF04031: Las1-like	4e-19	564	1.451	0.21	0.113413	0.131131
WS0194_J09	n.a.	n.a.	At3g24550	At3g24550.1 68416.m03083 protein kinase family protein contains Pfam domain PF00069: Protein kinase domain	2e-63	543	1.45	0.077	0.00131602	0.00640431
WS0174_J05	n.a.	n.a.	At5g11160	At5g11160.1 68418.m01304 adenine phosphoribosyltransferase, putative strong similarity to SP|Q42563 Adenine phosphoribosyltransferase 2 (EC 2.4.2.7) (APRT) {Arabidopsis thaliana}; contains Pfam profile PF00156: Phosphoribosyl transferase domain	2e-85	573	1.45	0.074	0.000983113	0.00531932
WS01127_M22	n.a.	n.a.	At1g73320	At1g73320.1 68414.m08485 expressed protein	1e-12	378	1.45	0.172	0.0626802	0.0871671
WS0134_J21	n.a.	n.a.		No significant hit	99	0	1.449	0.064	0.00040164	0.00298011
WS0161_L04	n.a.	n.a.	At3g07320	At3g07320.1 68416.m00873 glycosyl hydrolase family 17 protein similar to beta-1,3-glucanase from GI:6714534 [Salix gilgiana]	2e-18	156	1.448	0.2	0.101538	0.122055
WS0156_L13	n.a.	n.a.		No significant hit	99	0	1.448	0.183	0.0775949	0.101428
WS0115_K18	WS0117_L03, WS0113_A05, WS0115_E12, WS01312_O12,	EF146376, EF145729, EF146063, EF148301,	At5g60670	At5g60670.1 68418.m07614 60S ribosomal protein L12 (RPL12C) 60S RIBOSOMAL PROTEIN L12 (like), Arabidopsis thaliana, PIR:T45883	9e-81	489	1.448	0.065	0.000455608	0.00324599
WS0201_N02	n.a.	n.a.	At2g30020	At2g30020.1 68415.m03652 protein phosphatase 2C, putative / PP2C, putative similar to protein phosphatase 2C (GI:4587992){Arabidopsis thaliana}	4e-13	153	1.447	0.049	6.40348e-05	0.000865921
WS0177_H05	n.a.	n.a.	At5g14610	At5g14610.1 68418.m01713 DEAD box RNA helicase, putative similar to RNA helicase DRH1 [Arabidopsis thaliana] GI:3149952; contains Pfam profiles PF00270: DEAD/DEAH box helicase, PF00271: Helicase conserved C-terminal domain, PF00397: WW domain	7e-54	351	1.447	0.146	0.0347184	0.0579929
WS0154_B16	n.a.	n.a.	At4g11280	At4g11280.1 68417.m01824 1-aminocyclopropane-1-carboxylate synthase 6 / ACC synthase 6 (ACS6) identical to GI:3746125	1e-06	177	1.447	0.155	0.0442625	0.0691007
WS0153_I10	WS0121_N05,	EF146902,	At4g34050	At4g34050.1 68417.m04831 caffeoyl-CoA 3-O-methyltransferase, putative nearly identical to GI:2960356 [Populus balsamifera subsp. trichocarpa], GI:684942 [Medicago sativa subsp. sativa] isoform contains a GT-TG intron which removes an internal segment of the protein.	1e-122	699	1.447	0.137	0.0275674	0.0498752
WS01223_K17	n.a.	n.a.	At5g60390	At5g60390.1 68418.m07574 elongation factor 1-alpha / EF-1-alpha identical to SWISS-PROT:P13905 elongation factor 1-alpha (EF-1-alpha) [Arabidopsis thaliana]	2e-89	480	1.447	0.155	0.044236	0.0690847
WS01215_I19	WS0127_O01, WS01231_O24,	EF148135, EF147498,	At5g60800	At5g60800.1 68418.m07628 heavy-metal-associated domain-containing protein similar to farnesylated protein ATFP3 [GI:4097547]; contains Pfam profile PF00403: Heavy-metal-associated domain	7e-21	210	1.447	0.26	0.193081	0.185513
WS0172_G05	n.a.	n.a.		No significant hit	99	0	1.446	0.103	0.00718224	0.0197415
WS0164_I04	n.a.	n.a.	At1g27660	At1g27660.1 68414.m03381 ethylene-responsive protein -related contains similarity to ethylene-inducible ER33 protein [Lycopersicon esculentum] gi|5669656|gb|AAD46413	1e-52	510	1.446	0.187	0.0839596	0.106859
WS0164_F17	n.a.	n.a.		No significant hit	99	0	1.446	0.144	0.0337997	0.0569123
WS0224_A05	n.a.	n.a.	At3g16150	At3g16150.1 68416.m02039 L-asparaginase, putative / L-asparagine amidohydrolase, putative similar to Swiss-Prot:P30364 L-asparaginase (EC 3.5.1.1) (L-asparagine amidohydrolase) [Lupinus angustifolius]	3e-76	534	1.444	0.082	0.00201259	0.00837061
WS0202_I08	n.a.	n.a.	At3g18270	At3g18270.1 68416.m02324 mandelate racemase/muconate lactonizing enzyme family protein low similarity to cis,cis-muconate lactonizing enzyme [Burkholderia sp. TH2] GI:23491535; contains Pfam profile: PF01188 Mandelate racemase/muconate lactonizing enzyme, C-terminal domain, PF02746: Mandelate racemase/muconate lactonizing enzyme, N-terminal domain	3e-49	363	1.444	0.3	0.255064	0.222694
WS0168_M18	n.a.	n.a.		No significant hit	99	0	1.444	0.083	0.00215774	0.00878775
WS0117_B15	WS0117_B15,	EF146321,	At4g31985	At4g31985.1 68417.m04549 60S ribosomal protein L39 (RPL39C)	6e-24	153	1.444	0.047	4.9081e-05	0.000724543
WS0187_L19	n.a.	n.a.	At2g23090	At2g23090.1 68415.m02753 expressed protein	1e-26	120	1.443	0.148	0.0380938	0.0620965
WS0181_D23	n.a.	n.a.		No significant hit	99	0	1.443	0.14	0.0303171	0.0529499
WS0127_H15	WS0127_H15,	EF148088,		No significant hit	99	0	1.443	0.067	0.000597051	0.00385387
WS0111_P07	n.a.	n.a.	At2g19730	At2g19730.1 68415.m02305 60S ribosomal protein L28 (RPL28A)	1e-54	402	1.443	0.073	0.000983756	0.00531932
WS0176_G01	n.a.	n.a.	At2g21045	At2g21045.1 68415.m02497 senescence-associated family protein contains similarity to senescence-associated gene Ntdin from GI:7594903 [Nicotiana tabacum]; contains C2-domain profile. (PS50004;PF00168)	9e-53	384	1.442	0.112	0.0114242	0.0272679
WS0133_N15	n.a.	n.a.		No significant hit	99	0	1.442	0.172	0.0662128	0.0906931
WS01216_I04	n.a.	n.a.	At2g34420	At2g34420.2 68415.m04220 chlorophyll A-B binding protein / LHCII type I (LHB1B2) identical to GB:X64460 photosystem II type I chlorophyll a/b binding protein [Arabidopsis thaliana] GI:16364	3e-24	210	1.442	0.072	0.00093491	0.0051574
WS0116_K09	WS0116_K09,	EF146262,	At4g02080	At4g02080.1 68417.m00279 GTP-binding protein (SAR1A) identical to SP:O04834 GTP-binding protein SAR1A. [Arabidopsis thaliana]	2e-58	414	1.442	0.104	0.00783275	0.0210202
WS01110_N02	WS0111_N07,	EF145052,	At1g18540	At1g18540.1 68414.m02313 60S ribosomal protein L6 (RPL6A) similar to 60S ribosomal protein L6 GI:7208784 from [Cicer arietinum]	2e-25	252	1.442	0.058	0.000224738	0.00202246
PX0011_L23	PX0011_L23, PX0015_I18,	EF144245, EF144318,	At1g61580	At1g61580.1 68414.m06939 60S ribosomal protein L3 (RPL3B) identical to ribosomal protein GI:806279 from [Arabidopsis thaliana]	6e-22	177	1.442	0.082	0.00210852	0.00863329
WS0207_F16	n.a.	n.a.	At5g48720	At5g48720.1 68418.m06030 expressed protein	1e-15	165	1.441	0.095	0.00501639	0.0155106
WS01213_M14	WS01213_M14, WS01211_M20, WS01210_I19, WS0113_K14, WS0111_J04, PX0019_K10, PX0019_C01,	EF146773, EF146680, EF146611, EF145830, EF145018, EF144468, EF144377,	At3g43810	At3g43810.1 68416.m04682 calmodulin-7 (CAM7) almost identical to calmodulin GI:16227 from [Arabidopsis thaliana], SP|P59220 Calmodulin-7 {Arabidopsis thaliana}	3e-49	285	1.441	0.041	1.93843e-05	0.000397908
WS01210_A14	WS01226_B10,	EF147012,	At4g05390	At4g05390.1 68417.m00821 ferredoxin--NADP(+) reductase, putative / adrenodoxin reductase, putative strong similarity to SP|P41345 Ferredoxin--NADP reductase, root isozyme, chloroplast precursor (EC 1.18.1.2) (FNR) {Oryza sativa}, ferredoxin-NADP reductase precursor [Zea mays] GI:500751	3e-94	534	1.441	0.08	0.0017842	0.00779406
WS01126_F18	WS01126_F18,	EF145575,		No significant hit	99	0	1.441	0.087	0.0029991	0.0110005
PX0019_E14	PX0019_E14,	EF144404,	At5g62700	At5g62700.1 68418.m07868 tubulin beta-2/beta-3 chain (TUB3) nearly identical to SP|P29512 Tubulin beta-2/beta-3 chain {Arabidopsis thaliana}	3e-18	195	1.441	0.119	0.0152162	0.0330837
WS0194_E19	n.a.	n.a.	At3g55480	At3g55480.2 68416.m06162 adaptin family protein similar to AP-3 complex beta3A subunit, Homo sapiens, SP|O00203; contains Pfam profile: PF01602 Adaptin N terminal region	4e-49	480	1.44	0.023	2.13314e-07	1.81087e-05
WS0117_L03	WS0117_L03,	EF146376,	At5g60670	At5g60670.1 68418.m07614 60S ribosomal protein L12 (RPL12C) 60S RIBOSOMAL PROTEIN L12 (like), Arabidopsis thaliana, PIR:T45883	2e-13	192	1.44	0.054	0.000152381	0.00153999
WS01124_F22	WS01124_F22,	EF145407,		No significant hit	99	0	1.44	0.104	0.00817114	0.0216329
WS0111_N07	WS0111_N07,	EF145052,	At1g18540	At1g18540.1 68414.m02313 60S ribosomal protein L6 (RPL6A) similar to 60S ribosomal protein L6 GI:7208784 from [Cicer arietinum]	5e-49	510	1.44	0.06	0.000300502	0.00246912
WS01911_F20	n.a.	n.a.		No significant hit	99	0	1.439	0.135	0.0276578	0.0500021
WS0153_G22	WS0126_F07,	EF147966,	At5g35530	At5g35530.1 68418.m04226 40S ribosomal protein S3 (RPS3C)	3e-98	579	1.439	0.072	0.000977815	0.00530153
WS0143_E11	n.a.	n.a.	At1g29660	At1g29660.1 68414.m03625 GDSL-motif lipase/hydrolase family protein low similarity to family II lipase EXL1 [Arabidopsis thaliana] GI:15054382; contains InterPro Entry IPR001087 Lipolytic enzyme, G-D-S-L family	1e-48	681	1.439	0.13	0.0228868	0.0438742
WS0142_G10	WS01212_L02, WS01225_E16,	EF146720, EF146946,	At5g07870	At5g07870.1 68418.m00906 transferase family protein similar to anthranilate N-hydroxycinnamoyl/benzoyltransferase, Dianthus caryophyllus [gi:2239091]; contains Pfam transferase family domain PF002458	7e-40	645	1.439	0.058	0.000230393	0.00205639
WS01216_I10	n.a.	n.a.	At1g45230	At1g45230.1 68414.m05193 defective chloroplasts and leaves protein-related / DCL protein-related similar to defective chloroplasts and leaves (DCL) protein SP:Q42463 from [Lycopersicon esculentum]	3e-48	330	1.439	0.284	0.235692	0.211556
WS01118_O06	WS01118_O06,	EF144841,	At1g30120	At1g30120.1 68414.m03681 pyruvate dehydrogenase E1 component beta subunit, chloroplast identical to pyruvate dehydrogenase E1 beta subunit [Arabidopsis thaliana] GI:2454184; identical to cDNA pyruvate dehydrogenase E1 beta subunit mRNA, nuclear gene encoding plastid protein GI:2454183	1e-98	540	1.439	0.066	0.000553226	0.00367869
PX0019_F20	n.a.	n.a.	At3g04120	At3g04120.1 68416.m00436 glyceraldehyde-3-phosphate dehydrogenase, cytosolic (GAPC) / NAD-dependent glyceraldehyde-3-phosphate dehydrogenase identical to SP|P25858 Glyceraldehyde 3-phosphate dehydrogenase, cytosolic (EC 1.2.1.12) {Arabidopsis thaliana}	3e-08	93	1.439	0.143	0.0345349	0.0577747
WS0197_J22	n.a.	n.a.	At3g11130	At3g11130.1 68416.m01349 clathrin heavy chain, putative similar to Swiss-Prot:Q00610 clathrin heavy chain 1 (CLH-17) [Homo sapiens]	7e-18	195	1.438	0.036	8.50266e-06	0.000233511
WS0181_L18	n.a.	n.a.	At4g37550	At4g37550.1 68417.m05314 formamidase, putative / formamide amidohydrolase, putative similar to SP|Q50228 Formamidase (EC 3.5.1.49) (Formamide amidohydrolase) {Methylophilus methylotrophus}; contains Pfam profile PF03069: Acetamidase/Formamidase family	3e-94	558	1.438	0.188	0.090052	0.112422
WS0148_F22	n.a.	n.a.	At1g74270	At1g74270.1 68414.m08601 60S ribosomal protein L35a (RPL35aC) similar to ribosomal protein L33B GB:NP_014877 from [Saccharomyces cerevisiae]	2e-57	336	1.438	0.037	1.05339e-05	0.000267382
WS01218_H13	n.a.	n.a.	At3g55990	At3g55990.1 68416.m06221 expressed protein contains Pfam profile PF03005: Arabidopsis proteins of unknown function	7e-09	213	1.438	0.204	0.113254	0.131099
WS01127_E15	n.a.	n.a.	At1g48860	At1g48860.1 68414.m05471 3-phosphoshikimate 1-carboxyvinyltransferase, putative / 5-enolpyruvylshikimate-3-phosphate, putative / EPSP synthase, putative strong similarity to 5-enolpyruvylshikimate-3-phosphate (EPSP) synthase SP|P05466 from (Arabidopsis thaliana)	1e-88	561	1.438	0.071	0.000887257	0.0049845
WS01111_M04	WS0125_I09,	EF147862,	At5g24660	At5g24660.1 68418.m02914 expressed protein	2e-17	249	1.438	0.073	0.00104202	0.00548678
WS0203_C09	n.a.	n.a.	At4g24040	At4g24040.1 68417.m03454 glycosyl hydrolase family protein 37 / trehalase, putative similar to trehalase 1 GMTRE1 GI:4559292 from [Glycine max]	7e-21	180	1.437	0.079	0.00177367	0.00775696
WS0115_P17	WS0115_P17,	EF146177,	At3g05560	At3g05560.2 68416.m00614 60S ribosomal protein L22-2 (RPL22B) identical to 60S ribosomal protein L22-2 SP:Q9M9W1 from [Arabidopsis thaliana]	1e-41	321	1.437	0.056	0.000193133	0.00183304
WS01123_K19	n.a.	n.a.		No significant hit	99	0	1.437	0.08	0.00188675	0.00804426
WS0173_L23	n.a.	n.a.	At5g08680	At5g08680.1 68418.m01033 ATP synthase beta chain, mitochondrial, putative strong similarity to SP|P83483 ATP synthase beta chain 1, mitochondrial precursor (EC 3.6.3.14) {Arabidopsis thaliana}, SP|P17614 ATP synthase beta chain, mitochondrial precursor (EC 3.6.3.14) {Nicotiana plumbaginifolia}; contains Pfam profiles PF00006: ATP synthase alpha/beta family nucleotide-binding domain, PF00306: ATP …	1e-88	510	1.436	0.045	3.96675e-05	0.000629452
WS01123_D23	WS01123_D23,	EF145323,	At3g53620	At3g53620.1 68416.m05923 inorganic pyrophosphatase, putative [soluble] / pyrophosphate phospho-hydrolase, putative / PPase, putative similar to magnesium dependent soluble inorganic pyrophosphatase [Solanum tuberosum] GI:2706450; contains Pfam profile PF00719: inorganic pyrophosphatase	1e-57	345	1.436	0.121	0.0170744	0.0358882
WS0173_B15	n.a.	n.a.	At5g13870	At5g13870.1 68418.m01621 xyloglucan:xyloglucosyl transferase / xyloglucan endotransglycosylase / endo-xyloglucan transferase (EXGT-A4) identical to endoxyloglucan transferase EXGT-A4 GI:5533315 from [Arabidopsis thaliana]	4e-95	549	1.435	0.076	0.0014401	0.00677656
WS0193_J06	n.a.	n.a.	At3g08510	At3g08510.1 68416.m00988 phosphoinositide-specific phospholipase C (PLC2) identical to phosphoinositide specific phospholipase C(AtPLC2) GI:857374 [Arabidopsis thaliana]	4e-95	570	1.434	0.064	0.000471298	0.00330832
WS0168_E20	n.a.	n.a.	At3g04810	At3g04810.1 68416.m00520 protein kinase, putative similar to LSTK-1-like kinase [Lycopersicon esculentum] GI:15637110; contains Pfam profile: PF00069 Eukaryotic protein kinase domain	2e-25	801	1.434	0.121	0.0172529	0.0361733
WS0118_N20	WS0118_N20,	EF146522,	At4g29735	At4g29735.1 68417.m04234 expressed protein contains Pfam domain PF05251: Uncharacterised protein family (UPF0197)	3e-16	222	1.434	0.069	0.000809983	0.00470967
WS0112_A17	WS0112_A17,	EF145618,	At4g33865	At4g33865.1 68417.m04805 40S ribosomal protein S29 (RPS29C)	7e-28	168	1.434	0.086	0.002939	0.0108477
WS0174_B07	n.a.	n.a.	At3g53580	At3g53580.1 68416.m05918 diaminopimelate epimerase family protein contains Pfam profile PF01678: Diaminopimelate epimerase	2e-38	345	1.433	0.181	0.0814249	0.104592
WS0113_L22	n.a.	n.a.		No significant hit	99	0	1.433	0.198	0.107278	0.12637
WS01223_B04	n.a.	n.a.	At1g12220	At1g12220.1 68414.m01414 disease resistance protein RPS5 (CC-NBS-LRR class) / resistance to Pseudomonas syringae protein 5 (CC-NBS-LRR class) domain signature CC-NBS-LRR exists, suggestive of a disease resistance protein. Identical to RPS5 (resistance to Pseudomonas syringae protein 5)(gi:3309620)	3e-38	702	1.432	0.063	0.000436021	0.00316177
WS0122_G07	n.a.	n.a.	At3g09440	At3g09440.1 68416.m01121 heat shock cognate 70 kDa protein 3 (HSC70-3) (HSP70-3) identical to SP|O65719 Heat shock cognate 70 kDa protein 3 (Hsc70.3) {Arabidopsis thaliana}	4e-07	132	1.432	0.19	0.0949634	0.116479
WS01215_B11	WS01226_M10,	EF147050,	At1g27290	At1g27290.1 68414.m03325 expressed protein	1e-33	387	1.432	0.196	0.105014	0.124665
WS0232_K22	n.a.	n.a.	At2g39390	At2g39390.1 68415.m04834 60S ribosomal protein L35 (RPL35B)	3e-48	369	1.431	0.103	0.00824559	0.0217462
WS0186_J02	WS01315_A08,	EF148439,	At3g54890	At3g54890.1 68416.m06081 chlorophyll A-B binding protein / LHCI type I (CAB) identical to chlorophyll A/B-binding protein [Arabidopsis thaliana] GI:16207; contains Pfam profile: PF00504 chlorophyll A-B binding protein	1e-104	627	1.431	0.13	0.0252584	0.046991
WS0134_D14	WS0134_D14,	EF148563,	At1g27350	At1g27350.1 68414.m03331 expressed protein contains 1 transmembrane domain; similar to ribosome associated membrane protein RAMP4 GI:4585827 [Rattus norvegicus]; similar to ESTs gb|T20610 and gb|AA586199	3e-23	180	1.431	0.123	0.0193899	0.0389854
WS01123_H03	n.a.	n.a.	At1g45207	At1g45207.2 68414.m05186 remorin family protein Since this genomic sequence region is unfinished, the annotated gene may be missing a stop codon or start codon	3e-40	696	1.431	0.101	0.00765058	0.0207059
WS0177_C05	n.a.	n.a.		No significant hit	99	0	1.43	0.108	0.0109126	0.0264264
WS0146_F23	PX0019_K09,	EF144467,	At4g30800	At4g30800.1 68417.m04363 40S ribosomal protein S11 (RPS11B) ribosomal protein S11, Arabidopsis thaliana,PIR2:C35542	7e-31	246	1.43	0.077	0.00165345	0.00741364
WS0127_L05	WS0127_L05,	EF148115,	At5g01600	At5g01600.1 68418.m00075 ferritin 1 (FER1) identical to ferritin [Arabidopsis thaliana] GI:1246401, GI:8163920	1e-61	468	1.43	0.156	0.0512131	0.076066
WS0124_A14	WS0124_A14, WS0122_K20, WS01211_D15,	EF147643, EF147331, EF146643,	At2g47610	At2g47610.1 68415.m05940 60S ribosomal protein L7A (RPL7aA)	8e-53	360	1.43	0.092	0.00475053	0.0149672
WS0123_D12	WS0123_D12,	EF147529,	At2g22500	At2g22500.1 68415.m02669 mitochondrial substrate carrier family protein contains Pfam profile: PF00153 mitochondrial carrier protein	4e-54	375	1.43	0.106	0.00979994	0.0244528
WS01221_P08	WS0111_N10, WS01119_G03, WS0112_F04,	EF145054, EF144881, EF145652,	At5g24510	At5g24510.1 68418.m02889 60s acidic ribosomal protein P1, putative	3e-20	183	1.43	0.096	0.00572467	0.0169082
WS0114_I12	WS0114_I12,	EF145959,	At3g15260	At3g15260.2 68416.m01928 protein phosphatase 2C, putative / PP2C, putative similar to protein phosphatase type 2C GB:AAD17805 from [Lotus japonicus]	1e-50	297	1.43	0.057	0.000252908	0.00219081
WS0207_L02	n.a.	n.a.	At3g22845	At3g22845.1 68416.m02879 emp24/gp25L/p24 protein-related contains weak similarity to transmembrane protein (GI:1212965) [Homo sapiens]	8e-65	390	1.429	0.05	0.000101886	0.0012013
WS02010_P05	n.a.	n.a.	At1g22610	At1g22610.1 68414.m02823 C2 domain-containing protein contains INTERPRO:IPR000008 C2 domain	1e-33	249	1.429	0.104	0.00893773	0.0230155
WS0183_D19	n.a.	n.a.	At1g07890	At1g07890.3 68414.m00858 L-ascorbate peroxidase 1, cytosolic (APX1) identical to SP|Q05431 L-ascorbate peroxidase, cytosolic (EC 1.11.1.11) (AP) {Arabidopsis thaliana}, L-ascorbate peroxidase [Arabidopsis thaliana] gi|16173|emb|CAA42168; strong similarity to cytosolic ascorbate peroxidase [Spinacia oleracea] gi|1384110|dbj|BAA12890	4e-18	243	1.429	0.131	0.025963	0.047845
WS0161_I21	n.a.	n.a.		No significant hit	99	0	1.429	0.104	0.00867981	0.0225873
WS0161_C24	n.a.	n.a.	At2g28315	At2g28315.1 68415.m03441 transporter-related low similarity to SP|Q9NTN3 UDP-glucuronic acid/UDP-N-acetylgalactosamine transporter (UDP- GlcA/UDP-GalNAc transporter) {Homo sapiens}, SP|Q95YI5 UDP-sugar transporter UST74c (Fringe connection protein) {Drosophila melanogaster}	2e-70	573	1.429	0.134	0.0286348	0.0511404
WS0221_J09	n.a.	n.a.	At1g52760	At1g52760.1 68414.m05964 esterase/lipase/thioesterase family protein low similarity to monoglyceride lipase from [Homo sapiens] GI:14594904, [Mus musculus] GI:2632162; contains Interpro entry IPR000379	2e-74	459	1.428	0.064	0.000521505	0.00354174
WS0173_L16	PX0019_G20, WS0117_F12,	EF144429, EF146344,	At3g49910	At3g49910.1 68416.m05456 60S ribosomal protein L26 (RPL26A) 60S RIBOSOMAL PROTEIN L26, Brassica rapa, EMBL:BRD495	4e-54	438	1.428	0.079	0.00194766	0.00821232
WS0165_P05	n.a.	n.a.		No significant hit	99	0	1.428	0.093	0.00509264	0.015664
WS0157_N01	WS0114_L23, WS0113_H11,	EF145989, EF145799,	At5g27700	At5g27700.1 68418.m03322 40S ribosomal protein S21 (RPS21C) ribosomal protein S21, Zea mays, PIR:T03945	2e-35	234	1.428	0.08	0.00210561	0.00862843
WS0178_M23	n.a.	n.a.		No significant hit	99	0	1.427	0.057	0.000264204	0.00227064
WS0178_J19	WS0137_I01,	EF148763,	At3g09390	At3g09390.1 68416.m01115 metallothionein protein, putative (MT2A) identical to Swiss-Prot:P25860 metallothionein-like protein 2A (MT-2A) (MT-K) (MT-1G) [Arabidopsis thaliana]	6e-12	162	1.427	0.191	0.100508	0.121313
WS0165_B08	n.a.	n.a.		No significant hit	99	0	1.427	0.231	0.161688	0.165422
WS0155_P07	n.a.	n.a.	At5g15650	At5g15650.1 68418.m01831 reversibly glycosylated polypeptide-2 (RGP2) identical to reversibly glycosylated polypeptide-2 [Arabidopsis thaliana] GI:2317731	1e-107	606	1.427	0.084	0.00287627	0.0106419
WS0113_O15	WS0113_O15,	EF145870,	At4g31985	At4g31985.1 68417.m04549 60S ribosomal protein L39 (RPL39C)	5e-24	153	1.427	0.075	0.00146343	0.00686567
WS01111_P06	WS01111_P06,	EF144615,		No significant hit	99	0	1.427	0.053	0.0001418	0.00146801
WS0166_P10	n.a.	n.a.	At3g01850	At3g01850.2 68416.m00129 ribulose-phosphate 3-epimerase, cytosolic, putative / pentose-5-phosphate 3-epimerase, putative strong similarity to D-ribulose-5-phosphate 3-epimerase [Oryza sativa] GI:6007803; contains Pfam profile PF00834: Ribulose-phosphate 3 epimerase family; contains non-consensus splice sites at exon 1 and exon2	5e-83	537	1.426	0.051	0.000116757	0.00130418
WS0153_B05	n.a.	n.a.	At5g13490	At5g13490.1 68418.m01556 ADP, ATP carrier protein 2, mitochondrial / ADP/ATP translocase 2 / adenine nucleotide translocator 2 (ANT2) identical to SWISS-PROT:P40941 ADP,ATP carrier protein 2, mitochondrial precursor (Adenine nucleotide translocator 2) [Arabidopsis thaliana]	3e-15	117	1.426	0.046	5.91304e-05	0.000824406
WS0148_K16	n.a.	n.a.		No significant hit	99	0	1.426	0.068	0.00081761	0.00472169
WS0143_I22	n.a.	n.a.		No significant hit	99	0	1.426	0.082	0.00255249	0.00985936
WS0123_M08	WS0123_M08,	EF147607,	At2g19880	At2g19880.1 68415.m02324 ceramide glucosyltransferase, putative similar to ceramide glucosyltransferase (GI:14718995) [Gossypium arboreum]; weak similarity to Ceramide glucosyltransferase (Glucosylceramide synthase) (GCS) (UDP-glucose:N-acylsphingosine D-glucosyltransferase) (GLCT-1) (Swiss-Prot:Q16739) [Homo sapiens]	8e-37	276	1.426	0.054	0.000167921	0.00164694
WS01125_L05	WS01120_G07, WS01110_I06, WS01110_E02, WS01123_I09, WS01314_B07,	EF145102, EF144554, EF144541, EF145340, EF148377,	At2g21660	At2g21660.1 68415.m02577 glycine-rich RNA-binding protein (GRP7) SP|Q03250 Glycine-rich RNA-binding protein 7 {Arabidopsis thaliana}	3e-35	249	1.426	0.12	0.0180091	0.0371277
WS01124_D16	WS01124_D16,	EF145403,	At3g56340	At3g56340.1 68416.m06264 40S ribosomal protein S26 (RPS26C) several 40S ribosomal protein S26	1e-33	303	1.426	0.077	0.00180503	0.00787604
WS01110_H19	n.a.	n.a.		No significant hit	99	0	1.426	0.056	0.000236822	0.0020942
WS0206_I15	n.a.	n.a.	At2g47370	At2g47370.1 68415.m05913 expressed protein	1e-28	303	1.425	0.15	0.0453301	0.0702507
WS0178_E13	n.a.	n.a.	At5g27290	At5g27290.1 68418.m03258 expressed protein predicted proteins, Arabidopsis thaliana	2e-14	150	1.425	0.078	0.00188359	0.0080382
WS0167_A05	n.a.	n.a.	At4g36760	At4g36760.1 68417.m05216 aminopeptidase P similar to Xaa-Pro aminopeptidase 2 [Lycopersicon esculentum] GI:15384991; contains Pfam profile PF00557: metallopeptidase family M24	1e-104	609	1.425	0.089	0.00403568	0.0134055
WS0128_G13	n.a.	n.a.	At3g02080	At3g02080.1 68416.m00173 40S ribosomal protein S19 (RPS19A) similar to 40S ribosomal protein S19 GB:P40978 [Oryza sativa]	6e-28	210	1.425	0.127	0.023687	0.0448127
WS0114_K22	WS0126_B17,	EF147935,	At5g48760	At5g48760.1 68418.m06034 60S ribosomal protein L13A (RPL13aD)	2e-88	576	1.425	0.044	4.33156e-05	0.000667227
WS01121_P05	WS01211_D17, PX0015_O20, WS01122_P08,	EF146644, EF144353, EF145299,	At2g27710	At2g27710.3 68415.m03359 60S acidic ribosomal protein P2 (RPP2B)	2e-19	342	1.425	0.058	0.000280023	0.00236404
WS0221_K10	n.a.	n.a.	At5g15740	At5g15740.1 68418.m01841 expressed protein contains Pfam PF03138: Plant protein family. The function of this family of plant proteins is unknown;	1e-36	333	1.424	0.102	0.0083368	0.0219187
WS0176_A05	WS0134_M10,	EF148605,		No significant hit	99	0	1.424	0.06	0.000361148	0.00279846
WS0116_E13	WS0125_I23,	EF147866,	At4g34670	At4g34670.1 68417.m04922 40S ribosomal protein S3A (RPS3aB)	2e-56	375	1.424	0.082	0.00255115	0.00985936
WS0211_L02	n.a.	n.a.		No significant hit	99	0	1.423	0.166	0.0663003	0.0907479
WS0162_P19	n.a.	n.a.	At1g31410	At1g31410.1 68414.m03847 putrescine-binding periplasmic protein-related similar to Chain A, Putrescine Receptor (Potf) (GI:3891734) [Escherichia coli]; similar to Chain C, Putrescine Receptor (Potf) (GI:3891736) [Escherichia coli]; similar to Putrescine-binding periplasmic protein precursor. (Swiss-Prot:P31133) [Escherichia coli]	3e-56	492	1.423	0.098	0.00705491	0.0194943
WS01223_M06	n.a.	n.a.	At3g09200	At3g09200.1 68416.m01094 60S acidic ribosomal protein P0 (RPP0B) similar to putative 60S acidic ribosomal protein P0 GB:P50346 [Glycine max]	9e-17	237	1.423	0.121	0.0194883	0.0391112
WS01221_G04	WS01228_D15,	EF147144,		No significant hit	99	0	1.423	0.082	0.002634	0.0100402
WS01213_L04	WS01213_L04,	EF146765,	At3g17430	At3g17430.1 68416.m02226 phosphate translocator-related low similarity to phosphoenolpyruvate/phosphate translocator precursor [Mesembryanthemum crystallinum] GI:9295275, SP|P52178 Triose phosphate/phosphate translocator, non-green plastid, chloroplast precursor (CTPT) {Brassica oleracea}	3e-36	363	1.423	0.15	0.0463842	0.0713919
WS02011_A12	n.a.	n.a.	At1g77420	At1g77420.1 68414.m09016 hydrolase, alpha/beta fold family protein similar to monoglyceride lipase from [Homo sapiens] GI:14594904, [Mus musculus] GI:2632162; contains Pfam profile PF00561: hydrolase, alpha/beta fold family	9e-12	141	1.422	0.073	0.00128616	0.00628489
WS0152_O04	n.a.	n.a.	At1g01300	At1g01300.1 68414.m00046 aspartyl protease family protein contains Pfam domain, PF00026: eukaryotic aspartyl protease	1e-101	648	1.422	0.056	0.000227067	0.00204102
WS0114_P22	WS0114_P22,	EF146022,	At4g39790	At4g39790.1 68417.m05634 expressed protein ; expression supported by MPSS	4e-42	480	1.422	0.131	0.0273699	0.0495901
WS0193_M17	n.a.	n.a.	At1g68200	At1g68200.1 68414.m07791 zinc finger (CCCH-type) family protein contains Pfam domain, PF00642: Zinc finger C-x8-C-x5-C-x3-H type (and similar)	4e-44	300	1.421	0.085	0.00329828	0.0117427
WS0176_D03	n.a.	n.a.	At5g24260	At5g24260.1 68418.m02854 prolyl oligopeptidase family protein similar to dipeptidyl peptidase IV [Stenotrophomonas maltophilia] GI:1753197; contains Pfam profiles PF00326: prolyl oligopeptidase family, PF00930: Dipeptidyl peptidase IV (DPP IV) N-terminal region	2e-89	630	1.421	0.064	0.000581086	0.00377523
WS0163_C01	n.a.	n.a.	At2g26110	At2g26110.1 68415.m03133 expressed protein	6e-20	333	1.421	0.095	0.00596331	0.0173998
WS0153_L08	n.a.	n.a.		No significant hit	99	0	1.421	0.244	0.186958	0.181458
WS0184_P10	n.a.	n.a.	At2g14580	At2g14580.1 68415.m01633 pathogenesis-related protein, putative similar to SP|P33154 Pathogenesis-related protein 1 precursor (PR-1) {Arabidopsis thaliana}; contains Pfam profile PF00188: SCP-like extracellular protein	9e-55	408	1.42	0.06	0.000371637	0.00285369
WS0153_B01	n.a.	n.a.	At5g40760	At5g40760.1 68418.m04946 glucose-6-phosphate 1-dehydrogenase / G6PD (ACG12) idential to glucose-6-phosphate 1-dehydrogenase (acg12) [Arabidopsis thaliana] GI:5732197	7e-74	444	1.42	0.122	0.0207545	0.0409043
WS0111_K20	WS0111_K20,	EF145036,		No significant hit	99	0	1.42	0.18	0.086311	0.109107
WS0207_E03	n.a.	n.a.	At3g46550	At3g46550.1 68416.m05053 fasciclin-like arabinogalactan family protein similar to fasciclin-like arabinogalactan protein FLA8 [Arabidopsis thaliana] gi|10880493|gb|AAG24276	1e-51	525	1.419	0.139	0.0361051	0.0595925
WS0195_I20	PX0019_B23,	EF144375,	At5g57290	At5g57290.1 68418.m07157 60S acidic ribosomal protein P3 (RPP3B)	1e-21	210	1.419	0.144	0.041061	0.0654262
WS0185_P10	n.a.	n.a.	At1g51400	At1g51400.1 68414.m05784 photosystem II 5 kD protein 100% identical to GI:4836947 (F5D21.10)	1e-12	219	1.419	0.12	0.0193695	0.0389751
WS0181_P23	n.a.	n.a.	At1g74170	At1g74170.1 68414.m08590 leucine-rich repeat family protein contains leucine rich-repeat (LRR) domains Pfam:PF00560, INTERPRO:IPR001611; similar to Cf-2.2 [Lycopersicon pimpinellifolium] gi|1184077|gb|AAC15780	5e-37	855	1.419	0.142	0.039099	0.0632363
WS0124_F09	WS0124_F09,	EF147688,		No significant hit	99	0	1.419	0.099	0.00756961	0.020545
WS01127_H04	n.a.	n.a.		No significant hit	99	0	1.419	0.073	0.0013945	0.00663001
WS0111_K13	WS0111_K13,	EF145031,	At5g04800	At5g04800.2 68418.m00499 40S ribosomal protein S17 (RPS17D) 40S ribosomal protein S17, Lycopersicon esculentum, EMBL:AF161704	5e-58	369	1.419	0.07	0.00101515	0.00542383
WS0205_B01	n.a.	n.a.	At3g07090	At3g07090.1 68416.m00843 expressed protein	1e-15	255	1.418	0.111	0.0139433	0.0313182
WS01912_I11	n.a.	n.a.	At5g37770	At5g37770.1 68418.m04547 touch-responsive protein / calmodulin-related protein 2, touch-induced (TCH2) identical to calmodulin-related protein 2,touch-induced SP:P25070 from [Arabidopsis thaliana]	2e-13	135	1.418	0.081	0.00254089	0.00984056
WS0181_I19	WS0118_D17,	EF146446,	At5g64130	At5g64130.1 68418.m08053 expressed protein	9e-38	336	1.418	0.057	0.00027493	0.00234025
WS0156_G10	n.a.	n.a.	At1g67910	At1g67910.1 68414.m07755 expressed protein	1e-17	219	1.418	0.061	0.000455598	0.00324599
WS0146_N19	n.a.	n.a.	At3g11700	At3g11700.1 68416.m01434 beta-Ig-H3 domain-containing protein / fasciclin domain-containing protein contains Pfam profile PF02469: Fasciclin domain	3e-63	480	1.418	0.077	0.00188908	0.00804971
WS0142_D12	n.a.	n.a.		No significant hit	99	0	1.418	0.109	0.0125704	0.0291294
WS01224_C05	WS0116_B04,	EF146188,	At2g32060	At2g32060.3 68415.m03918 40S ribosomal protein S12 (RPS12C)	3e-47	363	1.418	0.062	0.000471346	0.00330832
WS0118_E24	WS0118_E24, WS0112_M12, WS0113_O09,	EF146461, EF145703, EF145869,	At5g03300	At5g03300.1 68418.m00281 adenosine kinase 2 (ADK2) contains Pfam profile: PF00294 pfkB family carbohydrate kinase; identical to cDNA adenosine kinase 2 (ADK2) GI:12017763	2e-39	252	1.418	0.091	0.00484167	0.0151082
WS0112_O12	WS0112_O12, WS01123_M02,	EF145716, EF145366,	At1g01170	At1g01170.1 68414.m00028 ozone-responsive stress-related protein, putative similar to stress-related ozone-induced protein AtOZI1 (GI:790583) [Arabidopsis thaliana]; contains 1 predicted transmembrane domain;	3e-28	219	1.418	0.107	0.0114849	0.0273699
WS0208_L03	n.a.	n.a.		No significant hit	99	0	1.417	0.113	0.0151507	0.0330167
WS0193_O10	n.a.	n.a.	At2g31610	At2g31610.1 68415.m03862 40S ribosomal protein S3 (RPS3A)	3e-35	252	1.417	0.049	9.37438e-05	0.00113328
WS01911_G21	n.a.	n.a.	At1g02130	At1g02130.1 68414.m00139 Ras-related protein (ARA-5) / small GTP-binding protein, putative identical to Ras-related protein ARA-5 SP:P28188 from [Arabidopsis thaliana]	1e-78	483	1.417	0.07	0.00103562	0.00547194
WS0186_N21	n.a.	n.a.		No significant hit	99	0	1.417	0.159	0.0595335	0.0843729
WS0168_E22	n.a.	n.a.		No significant hit	99	0	1.417	0.081	0.00258171	0.00992703
WS0146_N07	n.a.	n.a.		No significant hit	99	0	1.417	0.14	0.0370304	0.0606611
WS0124_B16	WS0125_B20, WS0136_G04,	EF147798, EF148686,	At5g39850	At5g39850.1 68418.m04829 40S ribosomal protein S9 (RPS9C) 40S ribosomal protein S9 - Chlamydomonas sp.,EMBL:AU066528	3e-48	297	1.417	0.05	0.000109096	0.0012475
WS01210_E09	n.a.	n.a.		No significant hit	99	0	1.417	0.139	0.0361654	0.0596793
WS01111_D12	WS0113_K11, WS01119_C17, WS0138_O21,	EF145829, EF144867, EF148836,	At3g62870	At3g62870.1 68416.m07063 60S ribosomal protein L7A (RPL7aB) 60S RIBOSOMAL PROTEIN L7A - Oryza sativa, SWISSPROT:RL7A_ORYSA	1e-81	546	1.417	0.088	0.00424042	0.0138513
WS0155_A07	n.a.	n.a.	At2g01140	At2g01140.1 68415.m00023 fructose-bisphosphate aldolase, putative similar to plastidic aldolase NPALDP1 from Nicotiana paniculata [GI:4827251]; contains Pfam profile PF00274 Fructose-bisphosphate aldolase class-I	5e-70	426	1.416	0.069	0.000998586	0.00536786
WS0152_D02	WS01230_I23, WS0114_J08, WS01123_M09, WS01118_E04,	EF147400, EF145967, EF145369, EF144783,	At3g04400	At3g04400.1 68416.m00466 60S ribosomal protein L23 (RPL23C) similar to ribosomal protein L17 GB:AAA34113.1 from [Nicotiana tabacum]	3e-76	420	1.416	0.123	0.0221927	0.042948
WS01125_A19	WS01125_A19,	EF145464,		No significant hit	99	0	1.416	0.155	0.0555332	0.0803929
PX0019_P07	PX0019_P07,	EF144524,	At1g26880	At1g26880.1 68414.m03278 60S ribosomal protein L34 (RPL34A) identical to GB:Q42351, location of EST 105E2T7, gb|T22624	4e-48	285	1.416	0.067	0.000842736	0.00481943
WS0163_N20	n.a.	n.a.	At1g75750	At1g75750.1 68414.m08798 gibberellin-regulated protein 1 (GASA1) / gibberellin-responsive protein 1 identical to SP|P46689 Gibberellin-regulated protein 1 precursor {Arabidopsis thaliana}; supporting cDNA gi|887938|gb|U11766.1|ATU11766	1e-30	303	1.415	0.094	0.00613836	0.0177178
WS01221_M18	n.a.	n.a.		No significant hit	99	0	1.415	0.088	0.00432336	0.0140263
WS01216_F22	n.a.	n.a.		No significant hit	99	0	1.415	0.133	0.0315912	0.0545048
PX0019_M15	PX0019_M15, WS0117_P07,	EF144497, EF146404,	At2g46170	At2g46170.1 68415.m05741 reticulon family protein (RTNLB5) weak similarity to Nogo-C protein [Rattus norvegicus] GI:6822251; contains Pfam profile PF02453: Reticulon	2e-69	531	1.415	0.151	0.0502196	0.0752488
WS0211_D12	n.a.	n.a.	At1g20380	At1g20380.1 68414.m02542 prolyl oligopeptidase, putative / prolyl endopeptidase, putative / post-proline cleaving enzyme, putative similar to SP|P48147 Prolyl endopeptidase (EC 3.4.21.26) (Post-proline cleaving enzyme) {Homo sapiens}; contains Pfam profiles PF00326: prolyl oligopeptidase family, PF02897: Prolyl oligopeptidase, N-terminal beta-propeller domain	8e-38	222	1.414	0.045	5.68481e-05	0.000804328
WS0193_M16	n.a.	n.a.		No significant hit	99	0	1.414	0.035	1.00982e-05	0.000261191
WS01211_H22	WS01211_H22,	EF146658,	At1g75110	At1g75110.1 68414.m08723 expressed protein	9e-74	468	1.414	0.091	0.00516742	0.0158145
WS0115_F02	WS0115_F02,	EF146068,		No significant hit	99	0	1.414	0.07	0.00108329	0.00562657
WS0201_J01	n.a.	n.a.	At5g39850	At5g39850.1 68418.m04829 40S ribosomal protein S9 (RPS9C) 40S ribosomal protein S9 - Chlamydomonas sp.,EMBL:AU066528	3e-89	522	1.413	0.064	0.000647311	0.00409464
WS0188_F01	n.a.	n.a.	At2g15290	At2g15290.1 68415.m01744 expressed protein	2e-85	639	1.413	0.043	4.13468e-05	0.000651163
WS0187_M17	n.a.	n.a.		No significant hit	99	0	1.413	0.05	0.000120047	0.00132543
WS0146_H04	n.a.	n.a.	At1g19920	At1g19920.1 68414.m02497 sulfate adenylyltransferase 2 / ATP-sulfurylase 2 (ASA1) (MET3-1) (APS2) identical to ATP sulfurylase (APS2) [Arabidopsis thaliana] GI:1575324	7e-14	126	1.413	0.07	0.00118388	0.00596652
WS0143_O15	n.a.	n.a.	At2g19730	At2g19730.1 68415.m02305 60S ribosomal protein L28 (RPL28A)	2e-58	429	1.413	0.051	0.000135627	0.00143494
WS0168_P10	WS0127_M02,	EF148120,	At2g44290	At2g44290.1 68415.m05511 protease inhibitor/seed storage/lipid transfer protein (LTP) family protein (YLS3) similar to lipid transfer protein Picea abies GI:2627141; contains Pfam profile: PF00234: Protease inhibitor/seed storage/LTP family; identical to cDNA YLS3 mRNA for non-specific lipid transfer protein (nLTP) like protein, partial cds GI:13122283	7e-38	468	1.412	0.096	0.00687245	0.0191354
WS0168_I14	n.a.	n.a.		No significant hit	99	0	1.412	0.078	0.00222446	0.00896391
WS0167_H20	n.a.	n.a.	At2g06925	At2g06925.1 68415.m00790 phospholipase A2 family protein similar to secretory low molecular weight phospholipase A2 beta [Arabidopsis thaliana] GI:25992715; contains INTERPRO domain IPR001211 phospholipase A2	2e-57	390	1.412	0.092	0.00552404	0.0165045
WS0157_P07	WS01229_A09,	EF147196,	At3g02750	At3g02750.1 68416.m00267 protein phosphatase 2C family protein / PP2C family protein similar to protein phosphatase-2C; PP2C (GI:3643088) [Mesembryanthemum crystallinum]; contains Pfam PF00481 : Protein phosphatase 2C domain;	7e-07	141	1.412	0.09	0.00506603	0.0156073
WS0111_N04	WS01120_A19,	EF145082,	At1g05570	At1g05570.1 68414.m00575 callose synthase 1 (CALS1) / 1,3-beta-glucan synthase 1 nearly identical to callose synthase 1 catalytic subunit [Arabidopsis thaliana] GI:13649388	2e-75	501	1.412	0.142	0.0409164	0.0652757
WS0111_A03	WS01124_O12,	EF145452,	At3g52590	At3g52590.1 68416.m05792 ubiquitin extension protein 1 (UBQ1) / 60S ribosomal protein L40 (RPL40B) identical to GI:166929, GI:166930	2e-44	273	1.412	0.084	0.00343558	0.0120297
WS01911_M13	n.a.	n.a.	At1g61720	At1g61720.1 68414.m06961 dihydroflavonol 4-reductase (dihydrokaempferol 4-reductase) family (BAN) similar to dihydroflavonol 4-reductase GI:1332411 from [Rosa hybrida]	5e-09	180	1.411	0.151	0.0520376	0.0769144
WS0176_K18	n.a.	n.a.		No significant hit	99	0	1.411	0.086	0.00395488	0.0132529
WS0166_C21	n.a.	n.a.		No significant hit	99	0	1.411	0.067	0.000898485	0.00501806
WS01110_A24	n.a.	n.a.	At1g69410	At1g69410.1 68414.m07972 eukaryotic translation initiation factor 5A, putative / eIF-5A, putative strong similarity to eukaryotic initiation factor 5A (2) (Nicotiana plumbaginifolia) GI:19702, SP|Q9AXQ6| Eukaryotic translation initiation factor 5A-1 (eIF-5A 1) {Lycopersicon esculentum}	7e-09	96	1.411	0.084	0.00335503	0.0118838
WS0223_J21	n.a.	n.a.	At3g04920	At3g04920.1 68416.m00534 40S ribosomal protein S24 (RPS24A) similar to ribosomal protein S19 GB:445612 [Solanum tuberosum] and similar to ribosomal protein S24 GB:4506703 [Homo sapiens]	1e-58	366	1.41	0.086	0.00395396	0.0132529
WS0184_A19	n.a.	n.a.		No significant hit	99	0	1.41	0.203	0.129481	0.143311
WS0155_K21	n.a.	n.a.	At4g26470	At4g26470.1 68417.m03808 calcium-binding EF hand family protein low similarity to SP|P06787 Calmodulin {Saccharomyces cerevisiae}; contains INTERPRO:IPR002048 calcium-binding EF-hand domain	4e-86	612	1.41	0.105	0.0110772	0.026715
WS0155_D24	n.a.	n.a.		No significant hit	99	0	1.41	0.076	0.00193815	0.00819483
WS0134_D08	n.a.	n.a.	At1g22920	At1g22920.1 68414.m02864 COP9 signalosome subunit 5B / CSN subunit 5B (CSN5B) / c-JUN coactivator protein AJH1, putative (AJH1) COP9 complex subunit CSN5-1; identical to Arabidopsis homologs of a c-Jun coactivator AJH1 GI:3641314 from [Arabidopsis thaliana]; identical to cDNA CSN complex subunit 5B (CSN5B) GI:18056662; contains Pfam profile PF01398: Mov34/MPN/PAD-1 family	3e-62	423	1.41	0.074	0.00161246	0.00733316
WS0223_K13	n.a.	n.a.	At4g21490	At4g21490.1 68417.m03107 pyridine nucleotide-disulphide oxidoreductase family protein similar to GI:3718005 alternative NADH-dehydrogenase {Yarrowia lipolytica}; contains Pfam profile PF00070: Pyridine nucleotide-disulphide oxidoreductase	5e-38	222	1.409	0.092	0.00584472	0.0171686
WS0205_C13	n.a.	n.a.	At1g64980	At1g64980.1 68414.m07365 expressed protein	3e-51	315	1.409	0.128	0.0284272	0.0508528
WS0112_D24	n.a.	n.a.		No significant hit	99	0	1.409	0.153	0.0549333	0.0797699
WS0194_F18	n.a.	n.a.	At3g25140	At3g25140.1 68416.m03139 glycosyl transferase family 8 protein contains Pfam profile: PF01501 glycosyl transferase family 8	8e-41	234	1.408	0.054	0.00021506	0.00196781
WS0145_E08	n.a.	n.a.	At2g25720	At2g25720.1 68415.m03083 expressed protein	1e-17	216	1.408	0.082	0.00311434	0.0113038
WS01222_L03	n.a.	n.a.	At3g04880	At3g04880.1 68416.m00530 DNA-damage-repair/toleration protein (DRT102) identical to DNA-damage-toleration protein DRT102 SP:Q05212 from [Arabidopsis thaliana]; contains Pfam profile: PF02502 ribose/galactose isomerase	2e-63	492	1.408	0.111	0.0147526	0.0324826
WS0202_D06	n.a.	n.a.	At2g03340	At2g03340.1 68415.m00293 WRKY family transcription factor contains Pfam profile: PF03106 WRKY DNA -binding domain	2e-34	345	1.407	0.132	0.0321872	0.0551762
WS0194_H15	n.a.	n.a.	At4g09800	At4g09800.1 68417.m01609 40S ribosomal protein S18 (RPS18C)	3e-07	90	1.407	0.066	0.000887128	0.0049845
WS0178_C14	n.a.	n.a.	At5g57660	At5g57660.1 68418.m07205 zinc finger (B-box type) family protein contains Pfam domain, PF00643: B-box zinc finger	5e-32	540	1.407	0.124	0.0247546	0.0462426
WS0119_K21	WS0115_N24,	EF146159,	At3g53740	At3g53740.2 68416.m05937 60S ribosomal protein L36 (RPL36B) 60S RIBOSOMAL PROTEIN L36 - Schizosaccharomyces pombe, swissprot:Q92365	5e-45	330	1.407	0.074	0.00175944	0.00772122
WS0231_F10	n.a.	n.a.	At5g58660	At5g58660.1 68418.m07350 oxidoreductase, 2OG-Fe(II) oxygenase family protein similar to ACC oxidase, Lycopersicon esculentum [SP|P05116], gibberellin 3B-hydroxylase, Latuca sativa [gi:4164145]; contains Pfam domain PF03171, 2OG-Fe(II) oxygenase superfamily	3e-22	414	1.406	0.092	0.00617891	0.0177929
WS0185_B01	WS0134_O10,	EF148610,	At2g45740	At2g45740.2 68415.m05690 peroxisomal biogenesis factor 11 family protein / PEX11 family protein contains Pfam profile PF05648: Peroxisomal biogenesis factor 11 (PEX11)	1e-100	648	1.406	0.163	0.0698617	0.0942713
WS0184_L01	n.a.	n.a.	At5g58390	At5g58390.1 68418.m07312 peroxidase, putative similar to peroxidase [Nicotiana tabacum] gi|5381253|dbj|BAA82306	3e-65	552	1.406	0.157	0.0623683	0.0869231
WS0181_D04	n.a.	n.a.	At5g45775	At5g45775.2 68418.m05629 60S ribosomal protein L11 (RPL11D)	1e-84	540	1.406	0.121	0.0226633	0.0436268
WS0173_N05	n.a.	n.a.	At4g31550	At4g31550.2 68417.m04480 WRKY family transcription factor contains Pfam profile: PF03106 WRKY DNA -binding domain	6e-41	279	1.406	0.095	0.00729113	0.019945
WS0167_A11	n.a.	n.a.	At1g13830	At1g13830.1 68414.m01623 beta-1,3-glucanase-related similar to beta-1,3-glucanase-like protein (GI:14279169) [Olea europaea] similar to Glucan endo-1,3-beta-glucosidase precursor (EC 3.2.1.39) ((1-3)-beta- glucan endohydrolase) ((1-3)-beta-glucanase) (Beta-1,3- endoglucanase) (Swiss-Prot:P52409) [Triticum aestivum]	3e-23	162	1.406	0.055	0.000251102	0.00218011
WS0166_J14	WS0126_G15,	EF147980,	At2g19770	At2g19770.1 68415.m02310 profilin 4 (PRO4) (PFN4) identical to profilin 4 SP:Q38905 GI:1353768 from [Arabidopsis thaliana]	9e-51	393	1.406	0.135	0.035943	0.059472
WS0146_P10	WS0125_G14, WS0117_K09, WS0115_N10, WS01122_L24,	EF147844, EF146373, EF146148, EF145278,	At5g09510	At5g09510.1 68418.m01100 40S ribosomal protein S15 (RPS15D) ribosomal protein S15 - Arabidopsis thaliana, EMBL:Z23161	6e-75	456	1.406	0.067	0.00093932	0.00517052
WS0222_L13	n.a.	n.a.		No significant hit	99	0	1.405	0.136	0.0370565	0.0606909
WS0203_A08	n.a.	n.a.	At5g47470	At5g47470.1 68418.m05862 nodulin MtN21 family protein integral membrane protein domain (PF00892); similar to MtN21 GI:2598575 (root nodule development) from [Medicago truncatula]	1e-41	408	1.405	0.107	0.0131945	0.0301555
WS02010_O15	n.a.	n.a.		No significant hit	99	0	1.405	0.11	0.0149122	0.0326831
WS0174_G05	n.a.	n.a.		No significant hit	99	0	1.405	0.18	0.0964329	0.117734
WS01127_I24	n.a.	n.a.	At2g45330	At2g45330.1 68415.m05641 tRNA 2'phosphotransferase, putative contains similarity to Swiss-Prot:Q12272 tRNA 2'phosphotransferase [Saccharomyces cerevisiae]; contains Pfam domain PF01885: RNA 2'-phosphotransferase, Tpt1 / KptA family	3e-18	225	1.405	0.097	0.00800747	0.0213392
WS01124_J22	WS01124_J22,	EF145428,		No significant hit	99	0	1.405	0.08	0.0027058	0.0102241
WS0112_G06	WS01121_E01,	EF145169,	At4g09320	At4g09320.1 68417.m01542 nucleoside diphosphate kinase 1 (NDK1) identical to identical to Nucleoside diphosphate kinase I (NDK I) (NDP kinase I) (NDPK I) (SP:P39207) [Arabidopsis thaliana]; contains Pfam PF00334 : Nucleoside diphosphate kinase domain;	2e-64	453	1.405	0.124	0.0256524	0.0473984
WS0111_M23	WS0113_C23,	EF145755,	At3g49910	At3g49910.1 68416.m05456 60S ribosomal protein L26 (RPL26A) 60S RIBOSOMAL PROTEIN L26, Brassica rapa, EMBL:BRD495	3e-61	438	1.405	0.083	0.00349707	0.0121947
WS0232_F10	n.a.	n.a.		No significant hit	99	0	1.404	0.07	0.00130606	0.00636396
WS0187_I11	n.a.	n.a.	At5g09660	At5g09660.1 68418.m01117 malate dehydrogenase, glyoxysomal identical to SP|Q9ZP05; identical to cDNA microbody NAD-dependent malate dehydrogenase GI:3929650	2e-38	294	1.404	0.064	0.000716306	0.00435386
WS0161_C18	n.a.	n.a.	At1g72830	At1g72830.1 68414.m08421 CCAAT-binding transcription factor (CBF-B/NF-YA) family protein contains Pfam profile: PF02045 CCAAT-binding transcription factor (CBF-B/NF-YA) subunit B	2e-06	318	1.404	0.079	0.0025949	0.00996273
WS0151_C20	n.a.	n.a.	At1g18300	At1g18300.1 68414.m02286 MutT/nudix family protein similar to SP|Q09790 Diadenosine 5',5'''-P1,P6-hexaphosphate hydrolase (EC 3.6.1.-) (Ap6A hydrolase) {Schizosaccharomyces pombe}; contains Pfam profile PF00293: NUDIX domain	3e-46	276	1.404	0.078	0.00240495	0.00942768
WS0178_D11	n.a.	n.a.	At3g45660	At3g45660.1 68416.m04933 proton-dependent oligopeptide transport (POT) family protein contains Pfam profile: PF00854 POT family	1e-39	411	1.403	0.174	0.0872207	0.109914
WS0124_P06	WS0124_P06,	EF147774,	At5g58660	At5g58660.1 68418.m07350 oxidoreductase, 2OG-Fe(II) oxygenase family protein similar to ACC oxidase, Lycopersicon esculentum [SP|P05116], gibberellin 3B-hydroxylase, Latuca sativa [gi:4164145]; contains Pfam domain PF03171, 2OG-Fe(II) oxygenase superfamily	2e-57	537	1.403	0.122	0.0243896	0.0457203
WS0222_B14	n.a.	n.a.	At5g13420	At5g13420.1 68418.m01545 transaldolase, putative similar to transaldolase [Solanum tuberosum] gi|2078350|gb|AAB54016	1e-50	531	1.402	0.164	0.0730865	0.0972489
WS0211_O04	n.a.	n.a.	At5g57220	At5g57220.1 68418.m07149 cytochrome P450, putative similar to Cytochrome P450 (SP:O65790) [Arabidopsis thaliana]; Cytochrome P450 (GI:7415996) [Lotus japonicus]	6e-46	483	1.402	0.085	0.00403728	0.0134055
WS0199_B04	n.a.	n.a.		No significant hit	99	0	1.402	0.06	0.00051544	0.00351304
WS0162_O04	n.a.	n.a.	At4g30440	At4g30440.1 68417.m04323 NAD-dependent epimerase/dehydratase family protein similar to nucleotide sugar epimerase from Vibrio vulnificus GI:3093975 [PID:g3093975], WbnF [Escherichia coli] GI:5739472, CAPI protein {Staphylococcus aureus} SP|P39858; contains Pfam profile PF01370 NAD dependent epimerase/dehydratase family	1e-147	879	1.402	0.064	0.000771012	0.00455237
WS0146_I07	n.a.	n.a.	At4g24220	At4g24220.1 68417.m03476 expressed protein protein induced upon wounding - Arabidopsis thaliana, PID:e257749	5e-47	390	1.402	0.061	0.000538325	0.00361421
WS01126_K24	n.a.	n.a.	At5g56580	At5g56580.1 68418.m07061 mitogen-activated protein kinase kinase (MAPKK), putative (MKK6) similar to NQK1 MAPKK [Nicotiana tabacum] gi|12718822|dbj|BAB32405; mitogen-activated protein kinase kinase (MAPKK) family, PMID:12119167	4e-57	231	1.402	0.092	0.00610094	0.0176364
WS0222_P10	n.a.	n.a.	At1g12740	At1g12740.1 68414.m01479 cytochrome P450 family protein similar to Cytochrome P450 90A1 (SP:Q42569) [Arabidopsis thaliana]	4e-30	324	1.401	0.2	0.130479	0.143915
WS02010_M11	WS01231_J24,	EF147478,		No significant hit	99	0	1.401	0.055	0.000273244	0.00233259
WS0172_B12	n.a.	n.a.	At5g18380	At5g18380.1 68418.m02162 40S ribosomal protein S16 (RPS16C)	7e-29	195	1.401	0.132	0.0337137	0.0568615
WS0152_E23	n.a.	n.a.	At2g21580	At2g21580.1 68415.m02567 40S ribosomal protein S25 (RPS25B)	6e-14	129	1.401	0.04	2.83682e-05	0.000500558
WS01216_F09	n.a.	n.a.	At3g19180	At3g19180.1 68416.m02435 cell division protein-related weak similarity to cell division protein Ftn2 [Synechococcus sp. PCC 7942] GI:16226084	1e-100	729	1.401	0.063	0.000669449	0.00418217
PX0019_I22	PX0019_I22,	EF144450,	At4g09800	At4g09800.1 68417.m01609 40S ribosomal protein S18 (RPS18C)	3e-73	456	1.401	0.152	0.0580202	0.0828738
PX0015_I01	WS01117_M18, PX0019_J04, PX0019_J22, WS01231_J04,	EF144751, EF144455, EF144461, EF147472,		No significant hit	99	0	1.401	0.131	0.0330298	0.0561329
WS0196_C07	n.a.	n.a.	At3g06760	At3g06760.1 68416.m00801 drought-responsive family protein similar to drought-induced mRNA, Di19 [Arabidopsis thaliana] gi|469110|emb|CAA55321	5e-12	120	1.4	0.147	0.0508418	0.0757282
WS0168_H05	n.a.	n.a.		No significant hit	99	0	1.4	0.154	0.0600205	0.0848898
WS0152_F19	n.a.	n.a.	At3g18760	At3g18760.1 68416.m02381 ribosomal protein S6 family protein contains TIGRFAM profile TIGR00166: ribosomal protein S6	9e-12	96	1.4	0.072	0.00155186	0.0071426
WS01212_K17	n.a.	n.a.	At5g40010	At5g40010.1 68418.m04852 AAA-type ATPase family protein contains Pfam profile: ATPase family PF00004	4e-37	405	1.4	0.137	0.0392722	0.0634224
WS0117_F12	WS0117_F12,	EF146344,		No significant hit	99	0	1.4	0.085	0.00409823	0.0135431
WS01122_G18	WS01122_G18,	EF145262,	At1g77940	At1g77940.1 68414.m09083 60S ribosomal protein L30 (RPL30B) similar to ribosomal protein L30 GI:388034 from [Homo sapiens]	1e-44	333	1.4	0.046	8.81947e-05	0.00107641
WS0188_K24	n.a.	n.a.	At5g59970	At5g59970.1 68418.m07521 histone H4 identical to histone H4 from Lycopersicon esculentum GI:297150, Lolium temulentum SP|P02308, Acropora formosa GI:455652, Citrus jambhiri GI:16797797	9e-39	243	1.398	0.093	0.00690812	0.0192138
WS0176_B10	n.a.	n.a.	At5g59030	At5g59030.1 68418.m07395 copper transporter 1 (COPT1) nearly identical to SP|Q39065 Copper transporter 1 (COPT1) {Arabidopsis thaliana}	8e-15	210	1.398	0.07	0.00133122	0.00645772
WS0154_A05	n.a.	n.a.	At4g27090	At4g27090.1 68417.m03894 60S ribosomal protein L14 (RPL14B) ribosomal protein L14 - Human,PIR3:JC5954	6e-30	225	1.398	0.065	0.00086454	0.00489285
WS0143_C04	n.a.	n.a.	At3g55800	At3g55800.1 68416.m06200 sedoheptulose-1,7-bisphosphatase, chloroplast / sedoheptulose-bisphosphatase identical to SP|P46283 Sedoheptulose-1,7-bisphosphatase, chloroplast precursor (EC 3.1.3.37) (Sedoheptulose-bisphosphatase) (SBPASE) (SED(1,7)P2ASE) {Arabidopsis thaliana}	1e-117	675	1.398	0.111	0.0168715	0.0355889
WS0132_F24	n.a.	n.a.		No significant hit	99	0	1.398	0.22	0.166536	0.16832
WS0211_N08	n.a.	n.a.		No significant hit	99	0	1.397	0.141	0.0449981	0.0698495
PX0015_P11	n.a.	n.a.		No significant hit	99	0	1.397	0.105	0.0129888	0.0298102
WS0163_O12	PX0019_F02,	EF144408,	At1g62510	At1g62510.1 68414.m07053 protease inhibitor/seed storage/lipid transfer protein (LTP) family protein contains Pfam protease inhibitor/seed storage/LTP family domain PF00234	2e-24	252	1.396	0.084	0.00405712	0.0134422
WS0157_A05	n.a.	n.a.	At4g13510	At4g13510.1 68417.m02107 ammonium transporter 1, member 1 (AMT1.1) identical to SP|P54144 High affinity ammonium transporter (AtAMT1;1) {Arabidopsis thaliana}	1e-23	246	1.396	0.096	0.0082257	0.021721
WS0133_C09	WS0133_C09, WS01110_A12, WS0135_P06, WS0119_L18, WS01225_K13,	EF148523, EF144532, EF148668, EF146576, EF146974,	At5g24510	At5g24510.1 68418.m02889 60s acidic ribosomal protein P1, putative	6e-20	177	1.396	0.074	0.00191367	0.00811829
WS01117_E14	WS01117_E14,	EF144710,	At3g61880	At3g61880.1 68416.m06950 cytochrome P450, putative similar to cytochrome p450 SP:O48927 from [Arabidopsis thaliana]	4e-88	633	1.396	0.072	0.00169988	0.00755094
WS0221_L23	n.a.	n.a.		No significant hit	99	0	1.395	0.089	0.0056965	0.0168715
WS0193_B19	n.a.	n.a.	At3g44050	At3g44050.1 68416.m04718 kinesin motor protein-related KLP2 protein, Xenopus laevis, PIR:T30335	9e-12	318	1.395	0.146	0.0523827	0.0771265
WS0191_C24	n.a.	n.a.	At4g39840	At4g39840.1 68417.m05645 expressed protein	5e-08	207	1.395	0.106	0.0136606	0.0308881
WS0185_P11	n.a.	n.a.	At3g54690	At3g54690.1 68416.m06051 sugar isomerase (SIS) domain-containing protein / CBS domain-containing protein similar to SP|Q47334 Polysialic acid capsule expression protein kpsF {Escherichia coli}; contains Pfam profiles PF01380: sugar isomerase (SIS) domain, PF00571: CBS domain	1e-113	675	1.395	0.116	0.0204052	0.040431
WS0171_O18	n.a.	n.a.	At2g38380	At2g38380.1 68415.m04715 peroxidase 22 (PER22) (P22) (PRXEA) / basic peroxidase E identical to SP|P24102 Peroxidase 22 precursor (EC 1.11.1.7) (Atperox P22) (ATPEa) (Basic peroxidase E) {Arabidopsis thaliana}; identical to cDNA class III peroxidase ATPEa, GI:17530569	3e-55	519	1.395	0.074	0.00195995	0.0082414
WS0152_B08	WS01312_P10,	EF148306,	At5g47650	At5g47650.1 68418.m05883 MutT/nudix family protein similar to Nucleoside diphosphate-linked moiety X motif 6 (Protein GFG) from {Xenopus laevis} SP|P13420, {Homo sapiens} SP|P53370; contains Pfam profile PF00293: NUDIX domain	3e-77	660	1.395	0.084	0.00421345	0.0137867
WS0232_F24	n.a.	n.a.	At2g33040	At2g33040.1 68415.m04052 ATP synthase gamma chain, mitochondrial (ATPC) identical to SP|Q96250 ATP synthase gamma chain, mitochondrial precursor (EC 3.6.3.14) {Arabidopsis thaliana}; contains Pfam profile: PF00231 ATP synthase	4e-32	645	1.394	0.128	0.031742	0.054645
WS02011_O08	n.a.	n.a.	At1g77940	At1g77940.1 68414.m09083 60S ribosomal protein L30 (RPL30B) similar to ribosomal protein L30 GI:388034 from [Homo sapiens]	6e-40	333	1.394	0.055	0.000302832	0.00247723
WS0193_B09	n.a.	n.a.	At2g38080	At2g38080.1 68415.m04674 laccase, putative / diphenol oxidase, putative similar to diphenol oxidase [Nicotiana tabacum][GI:1685087]	2e-95	588	1.394	0.112	0.0181874	0.0373519
WS0168_M13	n.a.	n.a.		No significant hit	99	0	1.394	0.144	0.0502795	0.0752622
WS0157_F02	n.a.	n.a.	At1g65820	At1g65820.1 68414.m07469 microsomal glutathione s-transferase, putative similar to MGST3_HUMAN SP:O14880	9e-57	381	1.394	0.172	0.0897225	0.112194
WS01223_L23	WS0119_K13, WS01111_A23,	EF146570, EF144570,	At2g03680	At2g03680.1 68415.m00327 expressed protein Alternative splicing exists based on EST evidence	1e-17	171	1.394	0.135	0.0393933	0.0635509
WS0111_L03	WS01110_A12, WS01225_K13, WS0115_E11, WS0119_L18, WS0133_C09, WS0135_P06,	EF144532, EF146974, EF146062, EF146576, EF148523, EF148668,	At5g24510	At5g24510.1 68418.m02889 60s acidic ribosomal protein P1, putative	6e-21	183	1.394	0.069	0.00134974	0.00650379
WS0221_D22	n.a.	n.a.		No significant hit	99	0	1.393	0.072	0.0017194	0.00761586
WS02011_A19	n.a.	n.a.	At5g10840	At5g10840.1 68418.m01259 endomembrane protein 70, putative TM4 family;	2e-66	420	1.393	0.08	0.00317347	0.0114748
WS0126_F20	WS0126_F20,	EF147971,		No significant hit	99	0	1.393	0.086	0.00470379	0.0148752
WS0178_B07	n.a.	n.a.	At5g51750	At5g51750.1 68418.m06417 subtilase family protein similar to subtilisin-like protease GI:3687307 from [Lycopersicon esculentum]	1e-34	321	1.392	0.109	0.0164353	0.0349098
WS0174_B13	n.a.	n.a.		No significant hit	99	0	1.392	0.068	0.00124781	0.00615997
WS0232_D22	n.a.	n.a.	At5g59220	At5g59220.1 68418.m07422 protein phosphatase 2C, putative / PP2C, putative ABA induced protein phosphatase 2C, Fagus sylvatica, EMBL:FSY277743	1e-57	477	1.391	0.111	0.0177719	0.0368574
WS02010_K21	n.a.	n.a.		No significant hit	99	0	1.391	0.078	0.00282744	0.010543
WS0141_E07	WS0124_L12,	EF147745,	At3g43740	At3g43740.1 68416.m04672 leucine-rich repeat family protein contains leucine rich-repeat (LRR) domains Pfam:PF00560, INTERPRO:IPR001611; contains similarity to somatic embryogenesis receptor-like kinase 2 [Arabidopsis thaliana] gi|14573457|gb|AAK68073	3e-72	567	1.391	0.103	0.0126147	0.0291974
WS0132_I10	n.a.	n.a.	At3g07090	At3g07090.1 68416.m00843 expressed protein	1e-32	453	1.391	0.095	0.00862567	0.0224838
WS0131_F07	WS0131_F07,	EF148498,	At2g29260	At2g29260.1 68415.m03555 tropinone reductase, putative / tropine dehydrogenase, putative similar to tropinone reductase SP:P50165 from [Datura stramonium]	8e-29	252	1.391	0.124	0.0283698	0.0508167
WS0155_N12	n.a.	n.a.	At3g12740	At3g12740.1 68416.m01591 LEM3 (ligand-effect modulator 3) family protein / CDC50 family protein Similar to GI:4585976; GI:4966357; GI:4835763; GI:9757735 from [Arabidopsis thaliana]	8e-81	588	1.39	0.088	0.00568603	0.0168645
WS01221_L01	n.a.	n.a.	At2g18110	At2g18110.1 68415.m02105 elongation factor 1-beta, putative / EF-1-beta, putative nearly identical to eEF-1beta [Arabidopsis thaliana] GI:398606	2e-34	477	1.39	0.08	0.00349316	0.0121947
WS0114_P16	WS0114_P16, WS0116_B04, WS01118_K13,	EF146020, EF146188, EF144819,	At2g32060	At2g32060.3 68415.m03918 40S ribosomal protein S12 (RPS12C)	2e-22	156	1.39	0.071	0.00159469	0.00726964
WS0112_E17	WS0112_E17,	EF145646,	At1g77610	At1g77610.1 68414.m09036 glucose-6-phosphate/phosphate translocator-related similar to glucose-6-phosphate/phosphate-translocators from [Mesembryanthemum crystallinum] GI:9295277, [Solanum tuberosum] GI:2997593, [Pisum sativum] GI:2997591; contains Pfam profile PF00892: Integral membrane protein	2e-77	576	1.39	0.075	0.00234952	0.00929767
WS0176_J05	n.a.	n.a.	At5g08680	At5g08680.1 68418.m01033 ATP synthase beta chain, mitochondrial, putative strong similarity to SP|P83483 ATP synthase beta chain 1, mitochondrial precursor (EC 3.6.3.14) {Arabidopsis thaliana}, SP|P17614 ATP synthase beta chain, mitochondrial precursor (EC 3.6.3.14) {Nicotiana plumbaginifolia}; contains Pfam profiles PF00006: ATP synthase alpha/beta family nucleotide-binding domain, PF00306: ATP …	1e-13	117	1.389	0.162	0.0772658	0.101154
WS0125_B21	WS0125_B21,	EF147799,	At2g29890	At2g29890.1 68415.m03630 villin 1 (VLN1) nearly identical to villin 1 (VLN1) [Arabidopsis thaliana] GI:3415113	4e-09	99	1.389	0.059	0.000525709	0.00356395
WS0118_F17	WS0118_F17,	EF146467,	At3g18740	At3g18740.1 68416.m02379 60S ribosomal protein L30 (RPL30C) similar to 60S RIBOSOMAL PROTEIN L30 GB:O49884 from [Lupinus luteus]	2e-13	114	1.389	0.039	2.98952e-05	0.000515594
WS0114_P13	WS0114_P13,	EF146018,	At1g75560	At1g75560.1 68414.m08781 zinc knuckle (CCHC-type) family protein contains Pfam domain, PF00098: Zinc knuckle	4e-08	114	1.389	0.069	0.00140353	0.00666465
WS0113_P16	WS0113_P16,	EF145880,	At5g11890	At5g11890.1 68418.m01391 expressed protein	1e-39	474	1.389	0.157	0.0694377	0.0939149
WS0224_O13	n.a.	n.a.		No significant hit	99	0	1.388	0.089	0.00607374	0.0175777
WS0115_K21	WS01230_B01, WS0124_J06,	EF147372, EF147726,		No significant hit	99	0	1.387	0.082	0.00389089	0.0131095
WS0234_O09	n.a.	n.a.	At2g07687	At2g07687.1 68415.m00937 cytochrome c oxidase subunit 3 identical to cytochrome c oxidase subunit 3 (GI:15215914) [Arabidopsis thaliana]; similar to Cytochrome c oxidase polypeptide III (EC 1.9.3.1) (Swiss-Prot:P92514) [Arabidopsis thaliana]	9e-30	594	1.386	0.143	0.0515872	0.0764582
WS0175_E03	n.a.	n.a.	At4g12280	At4g12280.1 68417.m01946 copper amine oxidase family protein contains Pfam domain, PF01179: Copper amine oxidase, enzyme domain	1e-112	672	1.386	0.074	0.00226652	0.00906981
WS0151_N03	WS01119_C17, WS0138_O21,	EF144867, EF148836,	At3g62870	At3g62870.1 68416.m07063 60S ribosomal protein L7A (RPL7aB) 60S RIBOSOMAL PROTEIN L7A - Oryza sativa, SWISSPROT:RL7A_ORYSA	5e-17	135	1.386	0.058	0.000473704	0.00331846
WS0121_L05	n.a.	n.a.		No significant hit	99	0	1.386	0.107	0.0158292	0.0340005
PX0011_G03	PX0011_G03,	EF144223,	At3g62830	At3g62830.1 68416.m07059 NAD-dependent epimerase/dehydratase family protein similar to UDP-glucuronic acid decarboxylase Uxs1p from Filobasidiella neoformans GI:14318327; contains Pfam profile PF01370 NAD dependent epimerase/dehydratase family; contains non-consensus CA donor splice site at exon 1 and TA acceptor splice site at exon 2	1e-30	195	1.386	0.057	0.000418759	0.00307935
WS0184_P20	n.a.	n.a.	At2g23810	At2g23810.1 68415.m02843 senescence-associated family protein similar to senescence-associated protein 5 [Hemerocallis hybrid cultivar] gi|3551954|gb|AAC34855	5e-62	531	1.385	0.132	0.0392051	0.0633409
WS0166_L05	WS0122_M07,	EF147341,	At2g16850	At2g16850.1 68415.m01937 plasma membrane intrinsic protein, putative very strong similarity to plasma membrane intrinsic protein (SIMIP) [Arabidopsis thaliana] GI:2306917	2e-36	216	1.385	0.063	0.000826272	0.00475732
WS0124_J22	n.a.	n.a.	At4g31180	At4g31180.2 68417.m04427 aspartyl-tRNA synthetase, putative / aspartate--tRNA ligase, putative similar to Aspartyl-tRNA synthetase (Aspartate--tRNA ligase) (AspRS) [Homo sapiens] GI:20178330	2e-93	594	1.385	0.046	0.000104078	0.00121033
WS01221_E05	WS0111_H07,	EF144996,		No significant hit	99	0	1.385	0.151	0.0632419	0.0876835
WS0116_H06	WS01110_A12, WS01225_K13, WS0115_E11, WS0119_L18, WS0133_C09, WS0135_P06,	EF144532, EF146974, EF146062, EF146576, EF148523, EF148668,	At5g24510	At5g24510.1 68418.m02889 60s acidic ribosomal protein P1, putative	7e-21	183	1.385	0.105	0.0144356	0.0320056
WS02012_C17	n.a.	n.a.	At3g09640	At3g09640.1 68416.m01143 L-ascorbate peroxidase 1b (APX1b) identical to ascorbate peroxidase [Arabidopsis thaliana] gi|555576|emb|CAA56340;	6e-43	327	1.384	0.112	0.0198939	0.0397062
WS0158_F06	n.a.	n.a.	At1g52740	At1g52740.1 68414.m05962 histone H2A, putative similar to histone H2A.F/Z Arabidopsis thaliana GI:2407800; contains Pfam profile PF00125 Core histone H2A/H2B/H3/H4	7e-43	273	1.384	0.09	0.00705781	0.0194952
WS0152_A10	n.a.	n.a.	At1g70600	At1g70600.1 68414.m08133 60S ribosomal protein L27A (RPL27aC) identical to 60S ribosomal protein L27A GB:P49637 [Arabidopsis thaliana]	8e-67	438	1.384	0.062	0.000796513	0.0046633
WS0123_D24	WS0123_D24,	EF147533,	At5g47870	At5g47870.1 68418.m05914 expressed protein	5e-37	240	1.384	0.087	0.00586978	0.0172078
WS0214_O01	n.a.	n.a.	At3g62150	At3g62150.1 68416.m06983 multidrug resistant (MDR) ABC transporter, putative similar to multidrug-resistant protein CjMDR1 GI:14715462 from [Coptis japonica]; contains Pfam profiles PF00005: ABC transporter, PF00664: ABC transporter transmembrane region	8e-50	345	1.383	0.204	0.150874	0.158494
WS0202_A16	n.a.	n.a.	At2g37270	At2g37270.1 68415.m04572 40S ribosomal protein S5 (RPS5A) identical to GP:3043428	1e-59	324	1.383	0.055	0.000368866	0.00284097
WS0167_E07	WS01314_F20,	EF148397,	At4g15800	At4g15800.1 68417.m02404 rapid alkalinization factor (RALF) family protein similar to RALF precursor [Nicotiana tabacum] GI:16566316	1e-32	249	1.383	0.158	0.0742972	0.0983535
WS0156_A15	WS01118_A19,	EF144770,	At2g14095	At2g14095.1 68415.m01569 expressed protein	7e-10	258	1.383	0.112	0.0200564	0.0399695
WS0122_D08	WS0122_D08,	EF147280,	At1g64440	At1g64440.1 68414.m07304 UDP-glucose 4-epimerase, putative / UDP-galactose 4-epimerase, putative / Galactowaldenase, putative similar to UDP-galactose 4-epimerase from Arabidopsis thaliana SP|Q42605, Cyamopsis tetragonoloba GI:3021357 [AJ005082] (Plant Sci. 142, 147-154 (1999))	2e-50	339	1.383	0.099	0.011351	0.0271439
WS0114_E15	WS0114_E15,	EF145919,		No significant hit	99	0	1.383	0.184	0.116816	0.133635
WS0209_J14	n.a.	n.a.	At5g64620	At5g64620.1 68418.m08120 invertase/pectin methylesterase inhibitor family protein low similarity to SP|P83326 Pectinesterase inhibitor (Pectin methylesterase inhibitor) (PMEI) {Actinidia chinensis}; contains Pfam profile PF04043: Plant invertase/pectin methylesterase inhibitor	6e-39	546	1.382	0.061	0.000742861	0.00445169
WS0183_N11	n.a.	n.a.	At5g61340	At5g61340.1 68418.m07697 expressed protein	6e-22	348	1.382	0.075	0.00249817	0.00971831
WS0177_G07	n.a.	n.a.	At3g24590	At3g24590.1 68416.m03089 signal peptidase I family protein contains Pfam profile: PF00461 signal peptidase I	9e-67	600	1.382	0.084	0.00473927	0.0149502
WS0167_D03	n.a.	n.a.	At5g55510	At5g55510.1 68418.m06914 mitochondrial import inner membrane translocase subunit Tim17/Tim22/Tim23 family protein weak similarity to SP|Q99595 Mitochondrial import inner membrane translocase subunit TIM17 A {Homo sapiens}; contains Pfam profile PF02466: Mitochondrial import inner membrane translocase subunit Tim17	4e-69	513	1.382	0.093	0.00838678	0.0219988
WS0154_K01	n.a.	n.a.	At4g17390	At4g17390.1 68417.m02606 60S ribosomal protein L15 (RPL15B)	1e-87	582	1.382	0.075	0.00259916	0.00996905
WS0153_D07	n.a.	n.a.		No significant hit	99	0	1.382	0.126	0.0330046	0.0561239
WS0114_J05	WS01110_I17,	EF144556,	At2g47610	At2g47610.1 68415.m05940 60S ribosomal protein L7A (RPL7aA)	6e-34	156	1.382	0.11	0.0189038	0.0383244
WS0114_C23	WS0118_E16,	EF146458,	At4g18100	At4g18100.1 68417.m02692 60S ribosomal protein L32 (RPL32A) ribosomal protein L32, human, PIR1:R5HU32	2e-57	399	1.382	0.086	0.00549359	0.0164599
WS01117_N22	WS0117_A22,	EF146314,		No significant hit	99	0	1.382	0.051	0.000231003	0.00205884
WS0234_M16	n.a.	n.a.	At3g04920	At3g04920.1 68416.m00534 40S ribosomal protein S24 (RPS24A) similar to ribosomal protein S19 GB:445612 [Solanum tuberosum] and similar to ribosomal protein S24 GB:4506703 [Homo sapiens]	1e-59	366	1.381	0.055	0.000390164	0.00293114
WS01214_P23	n.a.	n.a.	At5g66730	At5g66730.1 68418.m08412 zinc finger (C2H2 type) family protein contains Pfam domain, PF00096: Zinc finger, C2H2 type	2e-29	399	1.381	0.178	0.10751	0.126549
WS01212_N10	WS01212_N10, PX0019_I23,	EF146728, EF144451,	At4g13170	At4g13170.1 68417.m02049 60S ribosomal protein L13A (RPL13aC) ribosomal protein L13a -Lupinus luteus,PID:e1237871	1e-96	618	1.381	0.063	0.000879612	0.00496711
WS0116_O06	n.a.	n.a.	At3g57290	At3g57290.1 68416.m06377 eukaryotic translation initiation factor 3E / eIF3e (TIF3E1) identical to eukaryotic initiation factor 3E subunit [Arabidopsis thaliana] gi|12407658|gb|AAG53613	2e-73	468	1.381	0.155	0.0702364	0.0946767
WS0116_A12	n.a.	n.a.	At2g36620	At2g36620.1 68415.m04490 60S ribosomal protein L24 (RPL24A)	1e-58	420	1.381	0.057	0.00045629	0.00324599
WS0113_D04	n.a.	n.a.	At3g53020	At3g53020.1 68416.m05844 60S ribosomal protein L24 (RPL24B) 60S ribosomal protein L24, Arabidopsis thaliana, EMBL:AC006282	2e-44	285	1.381	0.06	0.000673113	0.00419477
WS0212_D23	n.a.	n.a.		No significant hit	99	0	1.38	0.071	0.00186327	0.00799108
WS01124_M04	WS01124_M04,	EF145438,	At5g39740	At5g39740.1 68418.m04813 60S ribosomal protein L5 (RPL5B) ribosomal protein L5, rice	1e-50	363	1.38	0.072	0.0021062	0.00862843
WS0112_L09	WS0112_L09,	EF145695,	At3g59540	At3g59540.1 68416.m06645 60S ribosomal protein L38 (RPL38B) 60S RIBOSOMAL PROTEIN L38 - Lycopersicon esculentum, EMBL:X69979	2e-32	207	1.38	0.086	0.00579735	0.0170622
WS01110_M14	WS01122_G18, PX0019_I14,	EF145262, EF144447,	At1g77940	At1g77940.1 68414.m09083 60S ribosomal protein L30 (RPL30B) similar to ribosomal protein L30 GI:388034 from [Homo sapiens]	2e-53	333	1.38	0.068	0.0014323	0.00676342
WS0233_N17	WS0124_F09, WS01225_F01,	EF147688, EF146948,	At3g11250	At3g11250.1 68416.m01368 60S acidic ribosomal protein P0 (RPP0C) similar to 60S acidic ribosomal protein P0 GI:2088654 [Arabidopsis thaliana]	1e-41	408	1.379	0.064	0.00104964	0.00551172
WS0221_H24	n.a.	n.a.	At1g53240	At1g53240.1 68414.m06033 malate dehydrogenase [NAD], mitochondrial identical to mitochondrial NAD-dependent malate dehydrogenase GI:3929649 SP|Q9ZP06 from [Arabidopsis thaliana]; contains InterPro entry IPR001236: Lactate/malate dehydrogenase	5e-65	507	1.379	0.046	0.000114919	0.00130077
WS0122_F08	WS0122_F08,	EF147296,	At3g09630	At3g09630.1 68416.m01142 60S ribosomal protein L4/L1 (RPL4A) strong similarity to 60S ribosomal protein L1 GB:P49691	2e-41	384	1.379	0.085	0.00542848	0.0163546
WS0203_I24	n.a.	n.a.		No significant hit	99	0	1.378	0.111	0.0201483	0.0400884
WS0172_A08	n.a.	n.a.	At5g43330	At5g43330.1 68418.m05296 malate dehydrogenase, cytosolic, putative strong similarity to cytosolic malate dehydrogenase (EC 1.1.1.37) SP|O24047 {Mesembryanthemum crystallinum}, SP|O48905 {Medicago sativa}, [Prunus persica] GI:15982948; contains InterPro entry IPR001236: Lactate/malate dehydrogenase	3e-29	381	1.378	0.174	0.103133	0.123082
WS0171_E11	WS0113_K20,	EF145833,	At3g05020	At3g05020.1 68416.m00545 acyl carrier protein 1, chloroplast (ACP-1) identical to SP|P11829 Acyl carrier protein 1, chloroplast precursor (ACP) {Arabidopsis thaliana}	1e-32	411	1.378	0.115	0.0235226	0.0446065
WS0151_P21	n.a.	n.a.		No significant hit	99	0	1.378	0.064	0.00106288	0.00555454
WS01110_M12	n.a.	n.a.	At5g24430	At5g24430.1 68418.m02879 calcium-dependent protein kinase, putative / CDPK, putative similar to calcium/calmodulin-dependent protein kinase CaMK1 [Nicotiana tabacum] gi|16904222|gb|AAL30818	9e-28	216	1.378	0.049	0.000178507	0.00171986
WS0201_O06	WS01213_A23,	EF146737,	At2g33150	At2g33150.1 68415.m04062 acetyl-CoA C-acyltransferase, putative / 3-ketoacyl-CoA thiolase, putative similar to 3-ketoacyl-CoA thiolase (E.C. 2.3.1.16) from [Arabidopsis thaliana] GI:2981616, [Cucumis sativus] GI:393707, [Cucurbita cv. Kurokawa Amakuri] GI:1694621; contains InterPro accession IPR002155: Thiolase	1e-54	396	1.377	0.087	0.00635163	0.0180806
WS0113_G10	WS0113_G10, WS0118_F17,	EF145786, EF146467,	At1g77940	At1g77940.1 68414.m09083 60S ribosomal protein L30 (RPL30B) similar to ribosomal protein L30 GI:388034 from [Homo sapiens]	5e-54	333	1.377	0.105	0.0160743	0.0343627
WS0111_F08	n.a.	n.a.		No significant hit	99	0	1.377	0.077	0.00327833	0.0117154
WS0176_D23	n.a.	n.a.	At4g01850	At4g01850.1 68417.m00242 S-adenosylmethionine synthetase 2 (SAM2) identical to S-adenosylmethionine synthetase 2 (Methionine adenosyltransferase 2, AdoMet synthetase 2) [Arabidopsis thaliana] SWISS-PROT:P17562	3e-34	210	1.376	0.079	0.00384025	0.0130287
WS01214_G10	WS01214_G10,	EF146814,	At5g61240	At5g61240.1 68418.m07681 leucine-rich repeat family protein contains leucine rich-repeat (LRR) domains Pfam:PF00560, INTERPRO:IPR001611; contains similarity to Hcr2-0B [Lycopersicon esculentum] gi|3894387|gb|AAC78593	4e-21	159	1.376	0.08	0.00398972	0.0133228
WS01127_M12	n.a.	n.a.		No significant hit	99	0	1.376	0.098	0.0114661	0.0273336
WS01120_C11	WS01120_C11,	EF145088,	At2g46330	At2g46330.1 68415.m05764 arabinogalactan-protein (AGP16) identical to gi|10880509|gb|AAG24284	1e-08	105	1.376	0.094	0.00938919	0.0237789
PX0015_F07	PX0019_L14,	EF144481,	At3g18060	At3g18060.1 68416.m02297 transducin family protein / WD-40 repeat family protein similar to 66 kDa stress protein (SP:P90587) [Physarum polycephalum (Slime mold)]; similar to WDR1 protein GB:AAD05042 [Gallus gallus] (Genomics 56 (1), 59-69 (1999)); contains 11 WD-40 repeats (PF00400)	1e-08	96	1.376	0.065	0.0012076	0.00603405
WS0223_G15	n.a.	n.a.	At5g61560	At5g61560.1 68418.m07725 protein kinase family protein contains protein kinase domain, Pfam:PF00069	1e-06	156	1.375	0.166	0.0912387	0.113385
WS0172_D05	WS0116_F11,	EF146221,	At5g42300	At5g42300.1 68418.m05148 ubiquitin family protein contains INTERPRO:IPR000626 ubiquitin domain	8e-38	219	1.375	0.098	0.0116213	0.0275747
WS0164_J21	n.a.	n.a.		No significant hit	99	0	1.375	0.071	0.00196202	0.00824556
WS0122_H07	WS0122_H07,	EF147303,		No significant hit	99	0	1.375	0.101	0.0135754	0.0307501
WS0232_L03	n.a.	n.a.	At3g56710	At3g56710.1 68416.m06308 sigA-binding protein identical to SigA binding protein [Arabidopsis thaliana] gi|6980074|gb|AAF34713; contains Pfam PF05678: VQ motif	5e-07	126	1.374	0.203	0.156977	0.162491
WS0224_G11	n.a.	n.a.		No significant hit	99	0	1.374	0.088	0.00699483	0.0193852
WS0205_N23	WS0113_B05,	EF145738,	At3g52580	At3g52580.1 68416.m05790 40S ribosomal protein S14 (RPS14C) ribosomal protein S14 -Zea mays,PIR2:A30097	3e-61	417	1.374	0.072	0.00219388	0.00888545
WS0175_O23	n.a.	n.a.		No significant hit	99	0	1.374	0.237	0.216473	0.200088
WS0123_G01	WS0123_G01,	EF147551,	At4g17090	At4g17090.1 68417.m02575 beta-amylase (CT-BMY) / 1,4-alpha-D-glucan maltohydrolase identical to beta-amylase enzyme GI:6065749 from [Arabidopsis thaliana]	2e-60	453	1.374	0.092	0.00885186	0.0228637
WS0115_L17	WS01125_F02,	EF145497,	At1g78300	At1g78300.1 68414.m09125 14-3-3 protein GF14 omega (GRF2) identical to GF14omega isoform GI:487791 from [Arabidopsis thaliana]	1e-94	567	1.374	0.075	0.00277704	0.0104058
WS01110_B02	n.a.	n.a.		No significant hit	99	0	1.374	0.084	0.00552041	0.0165045
WS0111_L01	WS0111_L01,	EF145037,	At4g14880	At4g14880.2 68417.m02286 cysteine synthase / O-acetylserine (thiol)-lyase / O-acetylserine sulfhydrylase (OAS1) nearly identical to SP|P47998 Cysteine synthase (EC 4.2.99.8) (O-acetylserine sulfhydrylase) (O-acetylserine (Thiol)-lyase) {Arabidopsis thaliana}; identical to cDNA O-acetylserine lyase (At.OAS.5-8) GI:6983573	7e-53	399	1.374	0.101	0.0133816	0.030492
WS0207_L20	n.a.	n.a.	At5g56150	At5g56150.2 68418.m07005 ubiquitin-conjugating enzyme, putative strong similarity to ubiquitin-conjugating enzyme UBC2 [Mesembryanthemum crystallinum] GI:5762457, UBC4 [Pisum sativum] GI:456568; contains Pfam profile PF00179: Ubiquitin-conjugating enzyme	5e-74	432	1.373	0.081	0.00452905	0.0144419
WS0161_E07	n.a.	n.a.		No significant hit	99	0	1.373	0.086	0.00616735	0.0177746
WS0116_G05	WS0113_J23, WS01228_D05,	EF145822, EF147141,	At4g31985	At4g31985.1 68417.m04549 60S ribosomal protein L39 (RPL39C)	3e-24	153	1.373	0.06	0.000757297	0.00451763
WS01118_F01	n.a.	n.a.	At5g51940	At5g51940.1 68418.m06444 DNA-directed RNA polymerase II, putative similar to SP|O88828 DNA-directed RNA polymerase II 14.4 kDa polypeptide (EC 2.7.7.6) (RPB6) (RPB14.4) {Rattus norvegicus}; contains Pfam profile PF01192: RNA polymerases K / 14 to 18 kDa subunit	1e-55	429	1.373	0.104	0.0156741	0.0337624
WS0231_D05	n.a.	n.a.	At5g66680	At5g66680.1 68418.m08406 dolichyl-diphosphooligosaccharide-protein glycosyltransferase 48kDa subunit family protein similar to SP|Q05052 Dolichyl-diphosphooligosaccharide--protein glycosyltransferase 48 kDa subunit precursor (EC 2.4.1.119) (Oligosaccharyl transferase 48 kDa subunit) {Canis familiaris}; contains Pfam profile PF03345: Dolichyl-diphosphooligosaccharide-protein glycosyltransferase 48…	7e-49	366	1.372	0.094	0.0100724	0.0249291
WS0202_H15	n.a.	n.a.		No significant hit	99	0	1.372	0.09	0.00793642	0.0212239
WS02010_C08	n.a.	n.a.	At5g20290	At5g20290.1 68418.m02415 40S ribosomal protein S8 (RPS8A) ribosomal protein S8 - Zea mays, PIR:T04088	3e-15	123	1.372	0.063	0.0010787	0.00561417
WS0188_E22	n.a.	n.a.	At5g08560	At5g08560.1 68418.m01018 transducin family protein / WD-40 repeat family protein contains 7 WD-40 repeats (PF00400); similar to will die slowly protein (WDS) (SP:Q9V3J8) [Drosophila melanogaster]	5e-86	675	1.372	0.066	0.00136826	0.0065624
WS0176_L14	n.a.	n.a.	At5g01720	At5g01720.1 68418.m00090 F-box family protein (FBL3) contains similarity to leucine-rich repeats containing F-box protein FBL3 GI:5919219 from [Homo sapiens]	5e-48	369	1.372	0.088	0.006918	0.0192322
WS0171_I08	n.a.	n.a.	At5g56630	At5g56630.1 68418.m07070 phosphofructokinase family protein similar to phosphofructokinase [Amycolatopsis methanolica] GI:17432243; contains Pfam profile PF00365: Phosphofructokinase	4e-22	186	1.372	0.097	0.0118084	0.0278713
WS0165_L10	n.a.	n.a.	At2g28680	At2g28680.1 68415.m03486 cupin family protein similar to legumin (11S-globulin) from Ginkgo biloba [GI:949869], 11S globulin from Avena sativa [GI:472867]; contains a 11-S plant seed storage protein signature (PS00305)	2e-77	597	1.372	0.187	0.128246	0.142439
WS0161_F22	n.a.	n.a.	At1g36310	At1g36310.1 68414.m04513 expressed protein	4e-39	312	1.372	0.061	0.000873956	0.00493882
WS0155_B15	WS0116_L16,	EF146270,	At3g10950	At3g10950.1 68416.m01320 60S ribosomal protein L37a (RPL37aB) similar to putative 60S ribosomal protein L37a GB:AAD28753 [Gossypium hirsutum]	4e-46	276	1.372	0.067	0.00154764	0.007129
WS0154_I08	WS01226_E05, WS01214_P10,	EF147018, EF146848,	At5g45100	At5g45100.2 68418.m05534 expressed protein	6e-60	756	1.372	0.098	0.0120885	0.0282869
WS0121_B23	WS0121_B23,	EF146862,	At1g69880	At1g69880.1 68414.m08042 thioredoxin, putative similar to SP|Q38879 Thioredoxin H-type 2 (TRX-H-2) {Arabidopsis thaliana}; contains Pfam profile: PF00085 Thioredoxin	1e-25	288	1.372	0.209	0.168388	0.169625
WS0111_C04	WS0111_C04,	EF144952,	At3g11940	At3g11940.2 68416.m01470 40S ribosomal protein S5 (RPS5B) similar to 40S ribosomal protein S5 GB:AAC98068 GI:4056502 from [Arabidopsis thaliana]	2e-81	306	1.372	0.093	0.00936095	0.0237216
WS0233_H22	WS0114_I03,	EF145956,	At2g09990	At2g09990.1 68415.m01037 40S ribosomal protein S16 (RPS16A) Same as GB:Q42340	2e-69	420	1.371	0.131	0.0431366	0.0679137
WS0208_A08	n.a.	n.a.	At2g27690	At2g27690.1 68415.m03355 cytochrome P450, putative similar to Cytochrome P450 94A1 (P450-dependent fatty acid omega-hydroxylase) (SP:O81117) {Vicia sativa}; contains Pfam profile: PF00067 cytochrome P450; supported by cDNA: gi_13877668	5e-24	249	1.371	0.182	0.122235	0.137929
WS02012_G20	n.a.	n.a.	At1g10950	At1g10950.1 68414.m01257 endomembrane protein 70, putative	8e-53	393	1.371	0.074	0.00282922	0.0105444
WS0156_K20	WS01210_G15,	EF146604,	At2g26980	At2g26980.3 68415.m03237 CBL-interacting protein kinase 3 (CIPK3) identical to CBL-interacting protein kinase 3 [Arabidopsis thaliana] gi|9280638|gb|AAF86507	3e-38	291	1.371	0.079	0.00386724	0.0130859
WS0147_A05	n.a.	n.a.	At1g16870	At1g16870.1 68414.m02037 mitochondrial 28S ribosomal protein S29-related contains weak similarity to Swiss-Prot:P51398 mitochondrial 28S ribosomal protein S29 (MRP-S29, Death-associated protein 3, DAP-3) [Homo sapiens]	4e-49	345	1.371	0.077	0.00332085	0.0118066
WS01212_K08	WS01212_K08,	EF146717,	At1g20030	At1g20030.1 68414.m02509 pathogenesis-related thaumatin family protein similar to receptor serine/threonine kinase PR5K [Arabidopsis thaliana] GI:1235680; contains Pfam profile PF00314: Thaumatin family	3e-16	282	1.371	0.12	0.0306555	0.0533646
WS01126_I15	WS01126_I15,	EF145584,	At5g17620	At5g17620.1 68418.m02066 expressed protein	3e-83	522	1.371	0.235	0.216989	0.20037
WS0112_P11	WS0112_P11,	EF145726,	At2g37580	At2g37580.1 68415.m04610 zinc finger (C3HC4-type RING finger) family protein contains Pfam profile: PF00097 zinc finger, C3HC4 type	1e-30	528	1.371	0.09	0.00820758	0.0216834
WS0214_K16	n.a.	n.a.	At2g05710	At2g05710.1 68415.m00611 aconitate hydratase, cytoplasmic, putative / citrate hydro-lyase/aconitase, putative nearly identical to SP|P49608 Aconitate hydratase, cytoplasmic (EC 4.2.1.3) (Citrate hydro-lyase) (Aconitase) {Cucurbita maxima}; contains Pfam profiles PF00330: Aconitase family (aconitate hydratase), PF00694: Aconitase C-terminal domain	3e-65	402	1.37	0.067	0.00156049	0.00716505
WS0208_B20	n.a.	n.a.		No significant hit	99	0	1.37	0.076	0.00333194	0.0118274
WS02011_M01	n.a.	n.a.	At5g62050	At5g62050.1 68418.m07788 OXA1 protein (OXA1) identical to AtOXA1 [Arabidopsis thaliana] GI:6624207	3e-23	375	1.37	0.133	0.0458741	0.0707921
WS0178_A17	n.a.	n.a.		No significant hit	99	0	1.37	0.112	0.0225322	0.043451
WS0171_N04	n.a.	n.a.		No significant hit	99	0	1.37	0.078	0.00377021	0.0128245
WS0166_J15	n.a.	n.a.	At2g41610	At2g41610.1 68415.m05142 expressed protein	4e-58	552	1.37	0.07	0.00199984	0.00834316
WS0155_J11	n.a.	n.a.	At4g02450	At4g02450.1 68417.m00332 glycine-rich protein similar to several proteins containing a tandem repeat region such as Plasmodium falciparum GGM tandem repeat protein (GB:U27807)	4e-31	366	1.37	0.114	0.0243881	0.0457203
WS0155_G13	n.a.	n.a.	At1g48630	At1g48630.1 68414.m05440 guanine nucleotide-binding family protein / activated protein kinase C receptor, putative / RACK, putative contains 7 WD-40 repeats (PF00400); very similar to guanine nucleotide-binding protein; activated protein kinase C receptor; RACK1 (GI:9294068) {Arabidopsis thaliana}; similar to WD-40 repeat auxin-dependent protein ARCA (SP:O24456) [Arabidopsis thaliana];	1e-88	531	1.37	0.068	0.001681	0.00749758
WS01217_P13	WS0125_O21,	EF147914,	At1g16720	At1g16720.1 68414.m02005 expressed protein	3e-41	246	1.37	0.102	0.0146353	0.0322894
WS01211_J13	WS01230_K02,	EF147408,	At5g65470	At5g65470.1 68418.m08233 expressed protein contains Pfam PF03138: Plant protein family. The function of this family of plant proteins is unknown;	6e-86	516	1.37	0.064	0.00116149	0.005873
WS0119_L16	WS0119_L16,	EF146575,	At5g57290	At5g57290.1 68418.m07157 60S acidic ribosomal protein P3 (RPP3B)	3e-23	210	1.37	0.071	0.00224209	0.00901116
WS01111_L02	n.a.	n.a.	At4g23620	At4g23620.1 68417.m03402 50S ribosomal protein-related contains weak similarity to 50S ribosomal protein L25 (TL5). (Swiss-Prot:P56930) [Thermus thermophilus]	3e-16	144	1.37	0.099	0.0128371	0.0295777
WS0196_E18	n.a.	n.a.		No significant hit	99	0	1.369	0.106	0.0178064	0.036869
WS0191_P17	n.a.	n.a.	At1g48200	At1g48200.1 68414.m05381 expressed protein	4e-19	279	1.369	0.064	0.00119904	0.0060145
WS0183_M24	n.a.	n.a.	At2g05990	At2g05990.2 68415.m00652 enoyl-[acyl-carrier protein] reductase [NADH], chloroplast, putative / NADH-dependent enoyl-ACP reductase, putative strong similarity to enoyl-[acyl-carrier protein] reductase [NADH] SP:P80030 from [Brassica napus]	4e-79	603	1.369	0.093	0.00975675	0.0243837
WS0172_I15	n.a.	n.a.	At3g44340	At3g44340.1 68416.m04764 sec23/sec24 transport family protein contains Pfam domains PF04811: Sec23/Sec24 trunk domain, PF04815: Sec23/Sec24 helical domain and PF04810: Sec23/Sec24 zinc finger	1e-37	345	1.369	0.096	0.0113971	0.0272287
WS0122_B22	n.a.	n.a.	At1g11600	At1g11600.1 68414.m01332 cytochrome P450, putative similar to cytochrome P450 77A2 (CYPLXXVIIA2) (P-450EG5) [Solanum melongena] and cytochrome P450 77A3 (SP:O48928) [Glycine max]; is a member of the PF|00067 Cytochrome P450 family. ESTs gb|Z30775 and gb|Z30776 come from this gene	9e-45	372	1.369	0.111	0.021673	0.0422312
WS0116_P18	WS0116_P18, WS0117_B15,	EF146304, EF146321,	At4g31985	At4g31985.1 68417.m04549 60S ribosomal protein L39 (RPL39C)	4e-24	153	1.369	0.045	0.000123212	0.00135061
WS01123_G23	WS01123_G23, WS01125_F24,	EF145335, EF145502,	At1g61667	At1g61667.1 68414.m06953 expressed protein contains Pfam profile PF04398: Protein of unknown function, DUF538	3e-44	408	1.369	0.148	0.0662495	0.0907122
WS01111_C19	n.a.	n.a.	At5g52650	At5g52650.1 68418.m06536 40S ribosomal protein S10 (RPS10C) contains similarity to 40S ribosomal protein S10	2e-45	288	1.369	0.1	0.0139031	0.0312882
WS0209_I10	n.a.	n.a.	At1g09810	At1g09810.1 68414.m01101 expressed protein contains Pfam profile PF04146: YT521-B-like family	2e-42	474	1.368	0.053	0.000350806	0.00273776
WS0203_N17	n.a.	n.a.	At3g26935	At3g26935.1 68416.m03371 zinc finger (DHHC type) family protein contains Pfam profile PF01529: DHHC zinc finger domain	3e-09	315	1.368	0.054	0.000407852	0.00301657
WS0202_L03	n.a.	n.a.	At1g65790	At1g65790.1 68414.m07466 S-receptor protein kinase, putative similar to similar to PIR|T05180|T05180 S-receptor kinase ARK3 precursor - [Arabidopsis thaliana]	8e-13	180	1.368	0.094	0.0105711	0.025804
WS02010_F14	n.a.	n.a.	At3g22845	At3g22845.1 68416.m02879 emp24/gp25L/p24 protein-related contains weak similarity to transmembrane protein (GI:1212965) [Homo sapiens]	8e-32	234	1.368	0.069	0.00197303	0.00828114
WS0162_B16	n.a.	n.a.	At5g42890	At5g42890.1 68418.m05227 sterol carrier protein 2 (SCP-2) family protein similar to sterol carrier protein-2 [Homo sapiens] GI:432973; contains Pfam profile PF02036: SCP-2 sterol transfer family	2e-46	369	1.368	0.839	0.718748	0.414668
WS0119_K09	WS0119_K09, WS01124_K13,	EF146569, EF145435,	At5g08180	At5g08180.1 68418.m00955 ribosomal protein L7Ae/L30e/S12e/Gadd45 family protein Similar to NHP2/L7Ae family proteins, see SWISSPROT:P32495 and PMID:2063628.	2e-59	462	1.368	0.071	0.00229278	0.00913325
WS01122_D15	WS01122_D15,	EF145248,		No significant hit	99	0	1.368	0.169	0.101059	0.121797
WS0233_B08	n.a.	n.a.	At1g77670	At1g77670.1 68414.m09043 aminotransferase class I and II family protein similar to kynurenine aminotransferase /glutamine transaminase K GI:1030066 [Rattus norvegicus]	7e-85	507	1.367	0.056	0.000518389	0.00352999
WS0221_C01	n.a.	n.a.		No significant hit	99	0	1.367	0.085	0.00629302	0.0179951
WS0199_M23	n.a.	n.a.	At4g37930	At4g37930.1 68417.m05363 glycine hydroxymethyltransferase / serine hydroxymethyltransferase / serine/threonine aldolase (SHM1) identical to serine hydroxymethyl transferase [Arabidopsis thaliana] GI:6899945	6e-20	180	1.367	0.103	0.0160194	0.0343092
WS0196_J14	n.a.	n.a.	At4g24550	At4g24550.2 68417.m03519 clathrin adaptor complexes medium subunit family protein contains Pfam profile: PF00928 adaptor complexes medium subunit family	5e-40	246	1.367	0.036	2.56106e-05	0.000476272
WS0187_N06	n.a.	n.a.	At1g19020	At1g19020.1 68414.m02367 expressed protein	6e-07	225	1.367	0.109	0.0205782	0.0406531
WS0182_K20	n.a.	n.a.	At5g13800	At5g13800.2 68418.m01610 hydrolase, alpha/beta fold family protein low similarity to hydrolase [Terrabacter sp. DBF63] GI:14196240; contains Pfam profile PF00561: hydrolase, alpha/beta fold family	2e-73	639	1.367	0.101	0.0146331	0.0322894
WS0155_I03	n.a.	n.a.		No significant hit	99	0	1.367	0.074	0.00286571	0.0106183
WS0121_N05	WS0121_N05,	EF146902,	At4g34050	At4g34050.2 68417.m04832 caffeoyl-CoA 3-O-methyltransferase, putative nearly identical to GI:2960356 [Populus balsamifera subsp. trichocarpa], GI:684942 [Medicago sativa subsp. sativa] isoform contains a GT-TG intron which removes an internal segment of the protein.	7e-36	219	1.367	0.136	0.0501764	0.0751987
WS02010_O19	n.a.	n.a.		No significant hit	99	0	1.366	0.122	0.0334739	0.0566512
WS0197_C13	n.a.	n.a.		No significant hit	99	0	1.366	0.174	0.111667	0.129779
WS0177_C24	n.a.	n.a.	At2g19410	At2g19410.1 68415.m02264 protein kinase family protein contains Pfam profile: PF00069 Eukaryotic protein kinase domain	5e-27	219	1.366	0.093	0.0100965	0.0249807
WS0151_H09	n.a.	n.a.		No significant hit	99	0	1.366	0.092	0.00948671	0.0239449
WS01211_L04	n.a.	n.a.	At5g60390	At5g60390.1 68418.m07574 elongation factor 1-alpha / EF-1-alpha identical to SWISS-PROT:P13905 elongation factor 1-alpha (EF-1-alpha) [Arabidopsis thaliana]	1e-33	267	1.366	0.135	0.049899	0.07493
WS02010_A24	n.a.	n.a.	At3g16270	At3g16270.1 68416.m02053 expressed protein gene model	1e-31	309	1.365	0.07	0.00215576	0.00878437
WS0201_N05	n.a.	n.a.	At5g50460	At5g50460.1 68418.m06248 protein transport protein SEC61 gamma subunit, putative similar to Swiss-Prot:Q19967 protein transport protein SEC61 gamma subunit [Caenorhabditis elegans]	7e-23	207	1.365	0.05	0.000234943	0.00208241
WS0187_J07	WS01230_O06,	EF147426,	At3g55520	At3g55520.1 68416.m06165 immunophilin, putative / FKBP-type peptidyl-prolyl cis-trans isomerase, putative POSSIBLE PEPTIDYL-PROLYL CIS-TRANS ISOMERASE) (EC 5.2.1.8) (PPIASE) (ROTAMASE) SP:P30416(Mouse);P59 PROTEIN (HSP BINDING IMMUNOPHILIN), rabbit, SWISSPROT:P27124:FKB4_RABBIT	3e-56	396	1.365	0.075	0.003234	0.0116113
WS0171_C21	WS01226_J10, WS0137_H01,	EF147039, EF148757,	At1g02930	At1g02930.1 68414.m00260 glutathione S-transferase, putative similar to glutathione S-transferase GI:860955 from [Hyoscyamus muticus]	2e-68	609	1.365	0.102	0.0157724	0.0339072
WS0145_O24	n.a.	n.a.	At2g30570	At2g30570.2 68415.m03724 photosystem II reaction center W (PsbW) protein-related similar to photosystem II reaction center W protein SP:Q41387 from [Spinacia oleracea]	6e-16	330	1.365	0.144	0.0631677	0.0876217
WS0121_F13	WS0121_F13,	EF146872,	At1g48830	At1g48830.2 68414.m05465 40S ribosomal protein S7 (RPS7A) similar to 40S ribosomal protein S7 homolog GI:5532505 from [Brassica oleracea]	2e-75	492	1.365	0.036	2.62447e-05	0.000477422
PX0019_N05	PX0019_N05,	EF144501,	At2g44350	At2g44350.2 68415.m05517 citrate synthase, mitochondrial, putative strong similarity to SP|P20115 Citrate synthase, mitochondrial precursor {Arabidopsis thaliana}; contains Pfam profile PF00285: Citrate synthase	3e-72	411	1.365	0.104	0.0171882	0.0360678
WS0195_D22	n.a.	n.a.		No significant hit	99	0	1.364	0.16	0.0893433	0.111885
WS0153_O24	PX0011_E03,	EF144215,	At3g23990	At3g23990.1 68416.m03013 chaperonin (CPN60) (HSP60) identical to SWISS-PROT:P29197- chaperonin CPN60, mitochondrial precursor (HSP60) [Arabidopsis thaliana]	3e-07	108	1.364	0.111	0.0233461	0.0443922
WS0118_M17	WS0118_M17,	EF146512,	At4g08230	At4g08230.1 68417.m01358 glycine-rich protein	6e-14	141	1.364	0.069	0.0019778	0.00828389
WS0116_O10	WS0116_O10,	EF146293,	At1g08360	At1g08360.1 68414.m00925 60S ribosomal protein L10A (RPL10aA) similar to 60S ribosomal protein L10A GB:AAC73045 GI:3860277 from [Arabidopsis thaliana]	2e-74	519	1.364	0.104	0.0175905	0.0366177
PX0011_D11	n.a.	n.a.	At5g09570	At5g09570.1 68418.m01108 expressed protein contains Pfam domain, PF04933: Protein of unknown function (DUF657)	3e-07	90	1.364	0.095	0.0110666	0.0267063
WS0191_C20	n.a.	n.a.	At5g11490	At5g11490.1 68418.m01341 adaptin family protein similar to SP|Q9WV76 Adapter-related protein complex 4 beta 1 subunit (Beta subunit of AP- 4) {Mus musculus}, beta-adaptin Drosophila 1 {Drosophila melanogaster} GI:434902; contains Pfam profile: PF01602 Adaptin N terminal region	7e-34	198	1.363	0.087	0.00723891	0.0198377
WS0158_L05	n.a.	n.a.		No significant hit	99	0	1.363	0.112	0.0246384	0.0460971
WS0122_M14	WS0122_M14,	EF147343,	At3g08590	At3g08590.2 68416.m00998 2,3-biphosphoglycerate-independent phosphoglycerate mutase, putative / phosphoglyceromutase, putative strong similarity to SP|Q42908 2,3-bisphosphoglycerate-independent phosphoglycerate mutase (EC 5.4.2.1) (Phosphoglyceromutase) {Mesembryanthemum crystallinum}; contains Pfam profile PF01676: Metalloenzyme superfamily	9e-50	342	1.363	0.053	0.000402101	0.00298011
WS0224_K12	n.a.	n.a.	At4g38630	At4g38630.1 68417.m05467 26S proteasome regulatory subunit S5A (RPN10) identical to multiubiquitin chain binding protein (MBP1) SP:P55034, GI:1165206	3e-87	573	1.362	0.137	0.0547094	0.0796033
WS0202_D02	n.a.	n.a.		No significant hit	99	0	1.362	0.069	0.00198335	0.00829148
WS0163_P16	n.a.	n.a.	At1g18290	At1g18290.1 68414.m02284 hypothetical protein	2e-16	339	1.362	0.05	0.0002724	0.00232799
WS0132_J02	n.a.	n.a.	At1g08360	At1g08360.1 68414.m00925 60S ribosomal protein L10A (RPL10aA) similar to 60S ribosomal protein L10A GB:AAC73045 GI:3860277 from [Arabidopsis thaliana]	6e-57	366	1.362	0.135	0.0508469	0.0757282
WS0127_D05	WS0127_D05,	EF148054,	At1g60420	At1g60420.1 68414.m06802 DC1 domain-containing protein contains Pfam domain PF03107: DC1 domain	8e-54	501	1.362	0.184	0.130632	0.143942
WS0125_H20	WS0125_H20,	EF147856,	At3g60240	At3g60240.1 68416.m06732 MIF4G domain-containing protein / MA3 domain-containing protein similar to eukaryotic protein synthesis initiation factor [Homo sapiens] GI:3941724; contains Pfam profiles PF02854: MIF4G domain, PF02847: MA3 domain	2e-40	339	1.362	0.08	0.00484294	0.0151082
WS0113_O13	WS0115_M01,	EF146134,	At5g27700	At5g27700.1 68418.m03322 40S ribosomal protein S21 (RPS21C) ribosomal protein S21, Zea mays, PIR:T03945	7e-37	246	1.362	0.076	0.00370713	0.012689
WS0221_L07	n.a.	n.a.		No significant hit	99	0	1.361	0.085	0.00677924	0.0189866
WS02010_P16	n.a.	n.a.		No significant hit	99	0	1.361	0.114	0.0268573	0.0490084
WS0187_K22	n.a.	n.a.	At4g28600	At4g28600.1 68417.m04090 calmodulin-binding protein similar to pollen-specific calmodulin-binding protein MPCBP GI:10086260 from [Zea mays]	7e-30	324	1.361	0.059	0.000820983	0.00473401
WS0183_I02	n.a.	n.a.		No significant hit	99	0	1.361	0.079	0.00463917	0.0147258
WS0173_K12	n.a.	n.a.		No significant hit	99	0	1.361	0.125	0.0389153	0.0630192
PX0015_M15	n.a.	n.a.	At3g17510	At3g17510.2 68416.m02236 CBL-interacting protein kinase 1 (CIPK1) identical to CBL-interacting protein kinase 1 [Arabidopsis thaliana] gi|11066952|gb|AAG28776; contains Pfam profiles PF00069: Protein kinase domain and PF03822: NAF domain; identical to cDNA CBL-interacting protein kinase 1 (CIPK1) GI:11066951	1e-106	714	1.361	0.058	0.000715786	0.00435386
WS0161_N09	n.a.	n.a.	At1g12840	At1g12840.1 68414.m01491 vacuolar ATP synthase subunit C (VATC) / V-ATPase C subunit / vacuolar proton pump C subunit (DET3) identical to vacuolar ATP synthase subunit C SP:Q9SDS7 from [Arabidopsis thaliana]	3e-20	189	1.36	0.074	0.00328945	0.0117277
WS0125_K16	WS0125_K16, WS01214_B07, WS0133_C24,	EF147880, EF146796, EF148524,	At3g17210	At3g17210.1 68416.m02198 stable protein 1-related similar to stable protein 1 (GI:13445204) [Populus tremula] PMID:12376651; similar to pop3 peptide GB:AAC26526 from [Populus balsamifera subsp. trichocarpa X Populus deltoides]	9e-17	285	1.36	0.234	0.224881	0.205203
WS0113_L21	WS0113_L21, PX0015_D20,	EF145843, EF144278,	At1g76550	At1g76550.1 68414.m08908 pyrophosphate--fructose-6-phosphate 1-phosphotransferase alpha subunit, putative / pyrophosphate-dependent 6-phosphofructose-1-kinase, putative strong similarity to SP|Q41140 Pyrophosphate--fructose 6-phosphate 1-phosphotransferase alpha subunit (EC 2.7.1.90) (PFP) (PPI-PFK) {Ricinus communis}; contains Pfam profile PF00365: Phosphofructokinase	3e-44	315	1.36	0.134	0.051386	0.0762635
WS0181_O15	n.a.	n.a.	At2g39000	At2g39000.1 68415.m04794 GCN5-related N-acetyltransferase (GNAT) family protein contains Pfam profile PF00583: acetyltransferase, GNAT family	1e-104	672	1.359	0.082	0.00574196	0.0169384
WS0126_H04	WS0136_H06,	EF148692,	At4g12790	At4g12790.2 68417.m02007 ATP-binding family protein contains Pfam domain, PF03029: Conserved hypothetical ATP binding protein	1e-91	621	1.359	0.06	0.000961243	0.00524773
WS0116_N24	WS0116_N24, WS0137_C05,	EF146289, EF148730,	At2g32060	At2g32060.3 68415.m03918 40S ribosomal protein S12 (RPS12C)	3e-54	438	1.359	0.106	0.0200925	0.0400085
WS0223_E14	n.a.	n.a.	At5g05340	At5g05340.1 68418.m00575 peroxidase, putative similar to peroxidase [Nicotiana tabacum] gi|5381253|dbj|BAA82306; similar to Peroxidase P7 [Brassica rapa (Turnip)] SWISS-PROT:P00434	4e-56	501	1.358	0.148	0.0719923	0.0962455
WS0194_E24	n.a.	n.a.	At5g20890	At5g20890.1 68418.m02481 chaperonin, putative similar to SWISS-PROT:P78371- T-complex protein 1, beta subunit (TCP-1-beta) [Homo sapiens]; contains Pfam:PF00118 domain, TCP-1/cpn60 chaperonin family	1e-08	96	1.358	0.048	0.00021856	0.00198557
WS0152_K06	n.a.	n.a.	At4g29850	At4g29850.1 68417.m04249 expressed protein contains Pfam PF05915: Eukaryotic protein of unknown function (DUF872)	2e-39	309	1.358	0.09	0.00911056	0.0232997
WS0195_B15	n.a.	n.a.	At5g19300	At5g19300.1 68418.m02300 expressed protein contains Pfam profile PF02598: Uncharacterized ACR, COG2106	9e-08	90	1.357	0.116	0.0301937	0.0528353
WS0172_D13	WS01125_E13,	EF145492,	At2g06925	At2g06925.1 68415.m00790 phospholipase A2 family protein similar to secretory low molecular weight phospholipase A2 beta [Arabidopsis thaliana] GI:25992715; contains INTERPRO domain IPR001211 phospholipase A2	2e-61	387	1.357	0.065	0.00152002	0.00705982
WS0113_L03	WS01225_K13, WS0115_E11, WS01110_A12, WS0119_L18, WS0133_C09, WS0135_P06,	EF146974, EF146062, EF144532, EF146576, EF148523, EF148668,	At5g24510	At5g24510.1 68418.m02889 60s acidic ribosomal protein P1, putative	7e-21	183	1.357	0.079	0.0046529	0.014757
WS0113_D10	WS0113_D10,	EF145758,	At1g64890	At1g64890.1 68414.m07356 integral membrane transporter family protein contains 11 transmembrane domains; contains Pfam PF03092: BT1 family; contains TIGRFAMS TIGR00788: folate/biopterin transporter	6e-53	492	1.357	0.089	0.00880164	0.0228034
WS01123_J02	WS01123_J02,	EF145346,	At3g49010	At3g49010.2 68416.m05354 60S ribosomal protein L13 (RPL13B) / breast basic conserved protein 1-related (BBC1)	3e-54	384	1.357	0.062	0.00115524	0.00585871
WS0112_A15	n.a.	n.a.		No significant hit	99	0	1.357	0.041	6.7944e-05	0.00090913
WS01117_B21	WS01117_B21,	EF144695,		No significant hit	99	0	1.357	0.102	0.0171965	0.0360755
WS01111_M24	n.a.	n.a.	At3g05590	At3g05590.1 68416.m00621 60S ribosomal protein L18 (RPL18B) similar to GB:P42791	2e-71	450	1.357	0.085	0.00714037	0.0196877
WS0224_O16	n.a.	n.a.	At1g57860	At1g57860.1 68414.m06565 60S ribosomal protein L21 similar to 60S ribosomal protein L21 GI:3885884 from [Oryza sativa]	2e-50	351	1.356	0.168	0.108092	0.127036
WS0201_F21	n.a.	n.a.	At4g38810	At4g38810.1 68417.m05494 calcium-binding EF hand family protein contains INTERPRO:IPR002048 calcium-binding EF-hand domain	1e-61	552	1.356	0.082	0.00605394	0.0175404
WS0168_P14	n.a.	n.a.	At2g21300	At2g21300.1 68415.m02535 kinesin motor family protein contains Pfam profile: kinesin motor domain PF00225	4e-48	426	1.356	0.199	0.165015	0.167513
WS0168_F13	n.a.	n.a.	At3g49720	At3g49720.1 68416.m05436 expressed protein	1e-67	474	1.356	0.189	0.145365	0.15462
WS0154_O11	n.a.	n.a.	At3g43810	At3g43810.1 68416.m04682 calmodulin-7 (CAM7) almost identical to calmodulin GI:16227 from [Arabidopsis thaliana], SP|P59220 Calmodulin-7 {Arabidopsis thaliana}	4e-81	447	1.356	0.092	0.0108707	0.0263505
WS0154_B12	n.a.	n.a.	At1g57720	At1g57720.1 68414.m06549 elongation factor 1B-gamma, putative / eEF-1B gamma, putative similar to elongation factor 1B gamma GI:3868758 from [Oryza sativa]	6e-15	111	1.356	0.055	0.000552677	0.00367824
WS0114_F03	n.a.	n.a.	At2g09990	At2g09990.1 68415.m01037 40S ribosomal protein S16 (RPS16A) Same as GB:Q42340	4e-68	417	1.356	0.084	0.00651483	0.0184012
WS01127_A07	n.a.	n.a.		No significant hit	99	0	1.356	0.123	0.0384865	0.0625502
WS0111_D12	WS0111_D12,	EF144970,	At2g01250	At2g01250.1 68415.m00037 60S ribosomal protein L7 (RPL7B)	1e-69	438	1.356	0.055	0.000571872	0.00374724
WS0201_B05	n.a.	n.a.	At1g09680	At1g09680.1 68414.m01087 pentatricopeptide (PPR) repeat-containing protein contains Pfam profile PF01535: PPR repeat	2e-17	252	1.355	0.102	0.0176806	0.0367344
WS0166_C23	n.a.	n.a.	At5g63660	At5g63660.1 68418.m07992 plant defensin-fusion protein, putative (PDF2.5) plant defensin protein family member, personal communication, Bart Thomma (Bart.Thomma@agr.kuleuven.ac.be)	4e-13	219	1.355	0.152	0.0815342	0.104697
WS0143_H20	n.a.	n.a.	At3g21890	At3g21890.1 68416.m02760 zinc finger (B-box type) family protein contains Pfam profile: PF01760 CONSTANS family zinc finger	5e-23	258	1.355	0.083	0.00626332	0.0179485
WS0126_G18	WS0126_G18,	EF147981,	At5g50310	At5g50310.1 68418.m06229 kelch repeat-containing protein similar to Kelch repeats protein 3 (SP:Q08979) [Saccharomyces cerevisiae]; contains Pfam PF01344: Kelch motif (6 repeats)	1e-42	288	1.355	0.065	0.00161869	0.00734836
WS01210_M01	WS01210_M01,	EF146619,	At3g55120	At3g55120.1 68416.m06121 chalcone-flavanone isomerase / chalcone isomerase (CHI) identical to SP|P41088	6e-44	366	1.355	0.048	0.000213546	0.00195866
WS0115_M22	WS0115_M22, WS0113_E20, WS0116_B24,	EF146144, EF145772, EF146193,	At2g47110	At2g47110.1 68415.m05883 ubiquitin extension protein 6 (UBQ6) / 40S ribosomal protein S27A (RPS27aB) identical to GI:166936	6e-68	462	1.355	0.053	0.000434687	0.00316177
WS0198_D04	WS01229_A09,	EF147196,		No significant hit	99	0	1.354	0.097	0.013978	0.0313645
WS0177_A06	n.a.	n.a.	At3g14205	At3g14205.1 68416.m01795 phosphoinositide phosphatase family protein contains similarity to phosphoinositide phosphatase SAC1 [Rattus norvegicus] gi|11095248|gb|AAG29810; contains Pfam domain, PF02383: SacI homology domain; identical to SAC domain protein 2 (SAC2) GI:31415720	1e-54	429	1.354	0.085	0.00721539	0.0198087
WS0173_G13	n.a.	n.a.		No significant hit	99	0	1.354	0.135	0.0547367	0.0796278
WS0123_I07	WS0123_I07,	EF147570,	At2g38110	At2g38110.1 68415.m04678 phospholipid/glycerol acyltransferase family protein low similarity to SP|O87707 CicA protein {Caulobacter crescentus}; contains Pfam profile PF01553: Acyltransferase	1e-49	318	1.354	0.186	0.142575	0.152801
WS0116_J15	WS0116_J15,	EF146257,	At3g06890	At3g06890.1 68416.m00818 expressed protein	5e-14	261	1.354	0.153	0.0835688	0.106576
WS0116_G07	n.a.	n.a.		No significant hit	99	0	1.354	0.092	0.011022	0.0266408
WS0114_F05	WS0114_F05,	EF145925,		No significant hit	99	0	1.354	0.066	0.00178409	0.00779406
WS0113_L05	WS0113_L05,	EF145835,	At5g27700	At5g27700.1 68418.m03322 40S ribosomal protein S21 (RPS21C) ribosomal protein S21, Zea mays, PIR:T03945	4e-36	234	1.354	0.066	0.00181798	0.00790099
WS01127_E17	n.a.	n.a.		No significant hit	99	0	1.354	0.107	0.0218579	0.0424507
WS0201_E24	PX0019_F04,	EF144409,	At4g09800	At4g09800.1 68417.m01609 40S ribosomal protein S18 (RPS18C)	7e-73	456	1.353	0.106	0.0212177	0.0415879
WS0178_G17	n.a.	n.a.		No significant hit	99	0	1.353	0.065	0.00169352	0.0075358
WS0151_H02	n.a.	n.a.	At4g00430	At4g00430.1 68417.m00059 plasma membrane intrinsic protein, putative identical to transmembrane protein GI:535780 from [Arabidopsis thaliana]; very strong similarity to SP|Q08733 Plasma membrane intrinsic protein 1C (Transmembrane protein B) (TMP-B) {Arabidopsis thaliana}; contains Pfam profile PF00230: Major intrinsic protein;	1e-111	609	1.353	0.124	0.0412664	0.0656576
WS0148_K15	n.a.	n.a.	At1g01720	At1g01720.1 68414.m00090 no apical meristem (NAM) family protein contains Pfam PF02365: No apical meristem (NAM) domain; similar to NAC domain protein NAM GB:AAD17313 GI:4325282 from [Arabidopsis thaliana]	3e-74	426	1.353	0.146	0.0715837	0.0958838
WS0146_I17	PX0019_A07,	EF144362,	At3g43810	At3g43810.1 68416.m04682 calmodulin-7 (CAM7) almost identical to calmodulin GI:16227 from [Arabidopsis thaliana], SP|P59220 Calmodulin-7 {Arabidopsis thaliana}	2e-74	411	1.353	0.063	0.00134534	0.00649738
PX0015_P15	n.a.	n.a.		No significant hit	99	0	1.353	0.183	0.136351	0.148378
WS0209_K16	n.a.	n.a.	At4g13850	At4g13850.1 68417.m02145 glycine-rich RNA-binding protein (GRP2) glycine-rich RNA binding protein 2 AtGRP2 [Arabidopsis thaliana] GI:2826811	6e-13	144	1.352	0.132	0.0510857	0.0759506
WS0186_K22	n.a.	n.a.	At4g08960	At4g08960.1 68417.m01476 phosphotyrosyl phosphatase activator (PTPA) family protein similar to Protein phosphatase 2A, regulatory subunit B' (PP2A, subunit B', PR53 isoform) (Phosphotyrosyl phosphatase activator) (PTPA) (Swiss-Prot:Q28717) [Oryctolagus cuniculus]	3e-99	579	1.352	0.153	0.0838632	0.106776
WS0143_L06	n.a.	n.a.		No significant hit	99	0	1.352	0.12	0.0364613	0.0600229
WS0124_L04	WS0124_L04, WS01121_I22, WS01312_B14,	EF147740, EF145194, EF148240,	At1g47830	At1g47830.1 68414.m05324 clathrin coat assembly protein, putative similar to clathrin coat assembly protein AP17 GB:CAA65533 GI:2959358 from [Zea mays]; contains Pfam profile: PF01217 clathrin adaptor complex small chain	4e-73	420	1.352	0.087	0.00869983	0.0226163
WS0233_P09	n.a.	n.a.	At2g44160	At2g44160.1 68415.m05493 methylenetetrahydrofolate reductase 2 (MTHFR2) identical to SP|O80585 Methylenetetrahydrofolate reductase (EC 1.5.1.20) {Arabidopsis thaliana}	3e-75	471	1.351	0.111	0.0271446	0.0493323
WS0221_A18	n.a.	n.a.		No significant hit	99	0	1.351	0.062	0.00125251	0.00616994
WS0207_M17	WS0128_I19,	EF148189,		No significant hit	99	0	1.351	0.092	0.0117118	0.0277389
WS02012_A23	n.a.	n.a.	At1g16650	At1g16650.1 68414.m01994 expressed protein	1e-14	252	1.351	0.078	0.00466837	0.0147815
WS0201_O04	n.a.	n.a.		No significant hit	99	0	1.351	0.058	0.000847536	0.00483241
WS0148_M07	n.a.	n.a.	At3g16640	At3g16640.1 68416.m02127 translationally controlled tumor family protein similar to translationally controlled tumor protein GB:AAD10032 from [Hevea brasiliensis]	2e-29	243	1.351	0.069	0.00237803	0.00937989
WS01222_B19	n.a.	n.a.		No significant hit	99	0	1.351	0.065	0.00175834	0.00772085
WS01116_F06	WS0118_O23, WS01120_C16, WS01124_A08,	EF146529, EF145089, EF145387,	At1g76180	At1g76180.1 68414.m08846 dehydrin (ERD14) identical to SP|P42763 Dehydrin ERD14 {Arabidopsis thaliana}	2e-07	276	1.351	0.075	0.00404839	0.0134288
WS01911_C15	n.a.	n.a.	At5g05390	At5g05390.1 68418.m00581 laccase, putative / diphenol oxidase, putative similar to laccase [Populus balsamifera subsp. trichocarpa][GI:3805960]	4e-86	525	1.35	0.082	0.00630018	0.0179951
WS0188_B05	n.a.	n.a.	At5g14320	At5g14320.1 68418.m01674 30S ribosomal protein S13, chloroplast (CS13) ribosomal protein S13 precursor, chloroplast Arabidopsis thaliana, PIR:S59594; identical to cDNA ribosomal protein S13 GI:1515106	2e-63	504	1.35	0.088	0.00932165	0.0236376
WS0177_L20	n.a.	n.a.	At5g64260	At5g64260.1 68418.m08073 phosphate-responsive protein, putative similar to phi-1 (phosphate-induced gene) [Nicotiana tabacum] GI:3759184; contains Pfam profile PF04674: Phosphate-induced protein 1 conserved region	2e-98	684	1.35	0.104	0.0201348	0.040072
WS0174_I16	n.a.	n.a.	At1g43900	At1g43900.1 68414.m05065 protein phosphatase 2C, putative / PP2C, putative similar to protein phosphatase type 2C GI:4336436 from [Lotus japonicus]	1e-63	597	1.35	0.058	0.000850487	0.00484425
WS0156_P07	n.a.	n.a.	At2g32190	At2g32190.1 68415.m03934 expressed protein	3e-15	222	1.35	0.041	8.8146e-05	0.00107641
WS0153_F04	n.a.	n.a.	At3g05290	At3g05290.1 68416.m00577 mitochondrial substrate carrier family protein contains Pfam profile: PF00153 mitochondrial carrier protein	1e-73	567	1.35	0.158	0.0948962	0.116434
WS0195_A08	n.a.	n.a.	At2g45190	At2g45190.1 68415.m05627 axial regulator YABBY1 (YABBY1) / abnormal floral organs protein (AFO) / filamentous flower protein (FIL) identical to YABBY1 [Arabidopsis thaliana] GI:4928749, abnormal floral organs protein (AFO) [Arabidopsis thaliana] GI:4322477; supporting cDNA gi|4322476|gb|AF087015.1|AF087015	1e-59	576	1.349	0.129	0.0490484	0.0741357
WS0194_B06	n.a.	n.a.	At1g16670	At1g16670.1 68414.m01996 protein kinase family protein contains protein kinase domain, Pfam:PF00069; similar to receptor-like serine/threonine kinase GI:2465923 from [Arabidopsis thaliana]	8e-28	231	1.349	0.061	0.00121833	0.00606409
WS0187_E03	n.a.	n.a.	At3g62920	At3g62920.1 68416.m07068 expressed protein	6e-16	186	1.349	0.088	0.00951878	0.0239863
WS0183_N12	n.a.	n.a.	At3g56950	At3g56950.1 68416.m06336 small basic membrane integral family protein contains similarity to small basic membrane integral protein ZmSIP2-1 (GI:13447817) [Zea mays]	2e-32	252	1.349	0.193	0.158586	0.163567
WS0118_A11	WS0118_A11,	EF146418,		No significant hit	99	0	1.349	0.133	0.054247	0.0790693
WS01123_H08	n.a.	n.a.		No significant hit	99	0	1.349	0.081	0.00602001	0.0174752
WS0222_D06	n.a.	n.a.	At2g32070	At2g32070.1 68415.m03919 CCR4-NOT transcription complex protein, putative similar to SWISS-PROT:Q60809 CCR4-NOT transcription complex, subunit 7 (CCR4-associated factor 1, (CAF1) [Mus musculus]	2e-79	516	1.348	0.085	0.00777307	0.0209196
WS01214_I17	n.a.	n.a.	At3g18600	At3g18600.1 68416.m02364 DEAD/DEAH box helicase, putative non-consensus acceptor splice site AT at exon 2; similar to DEAD box helicase protein GB:NP_006764 from [Homo sapiens], contains Pfam profile: PF00270 DEAD/DEAH box helicase	2e-60	465	1.348	0.073	0.00343073	0.0120238
WS0119_K23	WS0119_K23,	EF146572,	At3g14600	At3g14600.1 68416.m01849 60S ribosomal protein L18A (RPL18aC) similar to GB:CAA08791 from [Podocoryne carnea]	3e-50	387	1.348	0.056	0.000715075	0.00435386
WS0112_A21	WS0112_A21,	EF145619,		No significant hit	99	0	1.348	0.082	0.00653502	0.0184446
WS0206_I07	n.a.	n.a.	At4g22920	At4g22920.1 68417.m03310 expressed protein	7e-08	255	1.347	0.125	0.0441544	0.0690562
WS0202_G15	n.a.	n.a.	At1g18850	At1g18850.1 68414.m02347 expressed protein	5e-40	333	1.347	0.098	0.0161945	0.0345424
WS0183_B12	n.a.	n.a.	At2g30020	At2g30020.1 68415.m03652 protein phosphatase 2C, putative / PP2C, putative similar to protein phosphatase 2C (GI:4587992){Arabidopsis thaliana}	6e-11	150	1.347	0.091	0.0110573	0.0267007
WS0176_I12	n.a.	n.a.		No significant hit	99	0	1.347	0.075	0.00420346	0.0137658
WS0175_M13	n.a.	n.a.		No significant hit	99	0	1.347	0.102	0.0189056	0.0383244
WS0174_J07	n.a.	n.a.		No significant hit	99	0	1.347	0.105	0.0215826	0.0421088
WS0166_P04	n.a.	n.a.	At3g19150	At3g19150.1 68416.m02431 kip-related protein 6 (KRP6) / cyclin-dependent kinase inhibitor 6 (ICK6) identical to cyclin-dependent kinase inhibitor 6 (krp6) [Arabidopsis thaliana] GI:14422295	4e-06	327	1.347	0.063	0.00154751	0.007129
WS0154_L24	n.a.	n.a.	At5g47390	At5g47390.1 68418.m05840 myb family transcription factor contains Pfam profile: PF00249 myb-like DNA-binding domain	1e-18	354	1.347	0.078	0.00512651	0.0157618
WS0145_H12	n.a.	n.a.	At1g72390	At1g72390.1 68414.m08373 expressed protein	5e-13	159	1.347	0.185	0.145654	0.154776
WS0113_M03	WS0113_M03,	EF145847,	At5g59850	At5g59850.1 68418.m07505 40S ribosomal protein S15A (RPS15aF) cytoplasmic ribosomal protein S15a, Arabidopsis thaliana, EMBL:ATAF1412	3e-68	390	1.347	0.087	0.0090377	0.0231947
WS0222_H23	n.a.	n.a.		No significant hit	99	0	1.346	0.185	0.146575	0.155474
WS0185_H17	n.a.	n.a.	At3g15353	At3g15353.1 68416.m01944 metallothionein protein, putative	3e-18	180	1.346	0.201	0.17679	0.174937
WS01217_F08	n.a.	n.a.	At4g16970	At4g16970.1 68417.m02559 protein kinase family protein contains protein kinase domain, Pfam:PF00069	3e-11	243	1.346	0.109	0.0260757	0.0479832
WS01127_O15	n.a.	n.a.		No significant hit	99	0	1.346	0.12	0.0386257	0.0626699
WS01127_A02	n.a.	n.a.		No significant hit	99	0	1.346	0.061	0.00128654	0.00628489
WS01110_N10	WS01110_N10,	EF144564,		No significant hit	99	0	1.346	0.075	0.00428459	0.0139419
WS0222_A02	n.a.	n.a.	At4g14320	At4g14320.1 68417.m02206 60S ribosomal protein L36a/L44 (RPL36aB)	1e-23	147	1.345	0.094	0.013496	0.0306703
WS0211_M02	n.a.	n.a.	At2g23570	At2g23570.1 68415.m02813 hydrolase, alpha/beta fold family protein similar to ethylene-induced esterase [Citrus sinensis] GI:14279437, polyneuridine aldehyde esterase [Rauvolfia serpentina] GI:6651393	2e-09	153	1.345	0.246	0.261689	0.226121
WS0211_A22	n.a.	n.a.	At4g37270	At4g37270.1 68417.m05275 cadmium/zinc-transporting ATPase, putative (HMA1) contains InterPro accession IPR001757: ATPase, E1-E2 type; identical to Potential cadmium/zinc-transporting ATPase HMA1 (EC 3.6.3.3) (EC 3.6.3.5) (Swiss-Prot:Q9M3H5) [Arabidopsis thaliana]; identical to cDNA putative transcription factor (MYB73) mRNA, partial cds GI:3941503	1e-60	387	1.345	0.1	0.0179111	0.037022
WS0208_J19	WS0111_H07,	EF144996,		No significant hit	99	0	1.345	0.141	0.0689667	0.0934828
WS0186_K17	n.a.	n.a.	At2g26980	At2g26980.3 68415.m03237 CBL-interacting protein kinase 3 (CIPK3) identical to CBL-interacting protein kinase 3 [Arabidopsis thaliana] gi|9280638|gb|AAF86507	3e-18	138	1.345	0.088	0.00976957	0.0244009
WS0181_E06	n.a.	n.a.		No significant hit	99	0	1.345	0.1	0.0176032	0.0366267
WS0175_D10	n.a.	n.a.	At3g13750	At3g13750.1 68416.m01735 beta-galactosidase, putative / lactase, putative similar to beta-galactosidase precursor SP:P48980 from [Lycopersicon esculentum]	2e-63	462	1.345	0.153	0.0895056	0.112051
WS01126_N22	WS01126_N22,	EF145603,	At1g02130	At1g02130.1 68414.m00139 Ras-related protein (ARA-5) / small GTP-binding protein, putative identical to Ras-related protein ARA-5 SP:P28188 from [Arabidopsis thaliana]	1e-56	369	1.345	0.137	0.0630447	0.0874671
WS02012_I15	n.a.	n.a.	At2g20830	At2g20830.2 68415.m02454 expressed protein weak similarity to formiminotransferase cyclodeaminase (GI:3980064) [Gallus gallus]	2e-52	603	1.344	0.088	0.00989982	0.0246457
WS0171_F21	n.a.	n.a.	At2g21160	At2g21160.1 68415.m02510 translocon-associated protein alpha (TRAP alpha) family protein contains Pfam profile: PF03896 translocon-associated protein (TRAP), alpha subunit	3e-74	669	1.344	0.078	0.00528071	0.0160648
WS0153_F16	n.a.	n.a.	At5g40200	At5g40200.1 68418.m04878 DegP protease, putative contains similarity to DegP2 protease GI:13172275 from [Arabidopsis thaliana]	4e-41	309	1.344	0.168	0.116723	0.133623
WS0143_J11	WS0118_I12,	EF146488,	At5g64400	At5g64400.1 68418.m08090 expressed protein contains Pfam domain, PF04933: Protein of unknown function (DUF657)	4e-35	363	1.344	0.057	0.000836021	0.00479539
WS0126_I04	WS0126_I04,	EF147994,	At3g57290	At3g57290.1 68416.m06377 eukaryotic translation initiation factor 3E / eIF3e (TIF3E1) identical to eukaryotic initiation factor 3E subunit [Arabidopsis thaliana] gi|12407658|gb|AAG53613	7e-68	435	1.344	0.066	0.00206613	0.00850532
WS01127_A14	n.a.	n.a.		No significant hit	99	0	1.344	0.112	0.029758	0.0523027
WS01123_A05	n.a.	n.a.	At5g05010	At5g05010.1 68418.m00532 clathrin adaptor complexes medium subunit-related contains pfam profile: PF00928 adaptor complexes medium subunit family	5e-20	186	1.344	0.085	0.00828468	0.0218342
WS0233_L05	n.a.	n.a.	At5g51260	At5g51260.1 68418.m06355 acid phosphatase, putative similar to acid phosphatase-1(1); Apase-1(1) [Lycopersicon esculentum] GI:7705154, acid phosphatase [Glycine max] GI:3341443; contains Pfam profile PF03767: HAD superfamily (subfamily IIIB) phosphatase	1e-41	519	1.343	0.101	0.0190165	0.0384777
WS0233_K15	n.a.	n.a.		No significant hit	99	0	1.343	0.098	0.0166622	0.0352839
WS0163_B10	n.a.	n.a.	At3g11780	At3g11780.1 68416.m01445 MD-2-related lipid recognition domain-containing protein / ML domain-containing protein weak similarity to phosphatidylglycerol/phosphatidylinositol transfer protein [Aspergillus oryzae] GI:10178615; contains Pfam profile PF02221: ML domain	2e-21	255	1.343	0.114	0.0321434	0.0551259
WS0123_L04	WS0123_L04,	EF147598,		No significant hit	99	0	1.343	0.091	0.0118957	0.0280083
WS0115_D02	n.a.	n.a.	At3g52730	At3g52730.1 68416.m05810 ubiquinol-cytochrome C reductase UQCRX/QCR9-like family protein contains Pfam profile: PF05365 ubiquinol-cytochrome C reductase, UQCRX/QCR9 like	6e-27	216	1.343	0.054	0.000582278	0.00377976
WS0112_M13	WS0112_M13,	EF145704,	At5g66680	At5g66680.1 68418.m08406 dolichyl-diphosphooligosaccharide-protein glycosyltransferase 48kDa subunit family protein similar to SP|Q05052 Dolichyl-diphosphooligosaccharide--protein glycosyltransferase 48 kDa subunit precursor (EC 2.4.1.119) (Oligosaccharyl transferase 48 kDa subunit) {Canis familiaris}; contains Pfam profile PF03345: Dolichyl-diphosphooligosaccharide-protein glycosyltransferase 48…	9e-38	258	1.343	0.059	0.00109455	0.00566578
WS01111_A09	n.a.	n.a.	At5g45775	At5g45775.2 68418.m05629 60S ribosomal protein L11 (RPL11D)	7e-58	390	1.343	0.097	0.0163173	0.0347171
WS0204_H05	n.a.	n.a.	At5g49540	At5g49540.1 68418.m06131 expressed protein contains Pfam profile PF05646: Protein of unknown function (DUF786)	7e-34	333	1.342	0.068	0.00247927	0.00965464
WS0202_A24	n.a.	n.a.	At1g77670	At1g77670.1 68414.m09043 aminotransferase class I and II family protein similar to kynurenine aminotransferase /glutamine transaminase K GI:1030066 [Rattus norvegicus]	1e-124	735	1.342	0.058	0.000995322	0.00536666
WS0176_M03	n.a.	n.a.	At4g10270	At4g10270.1 68417.m01688 wound-responsive family protein similar to wound induced protein (GI:19320) [Lycopersicon esculentum]	8e-21	264	1.342	0.048	0.000281972	0.00237787
WS0155_B07	WS0124_F09, WS01225_F01,	EF147688, EF146948,	At3g11250	At3g11250.1 68416.m01368 60S acidic ribosomal protein P0 (RPP0C) similar to 60S acidic ribosomal protein P0 GI:2088654 [Arabidopsis thaliana]	1e-49	453	1.342	0.08	0.00626381	0.0179485
WS01224_G23	n.a.	n.a.		No significant hit	99	0	1.342	0.138	0.066008	0.0904937
WS0199_A14	n.a.	n.a.		No significant hit	99	0	1.341	0.157	0.0981766	0.119291
WS0125_L23	WS0125_L23,	EF147891,	At1g31910	At1g31910.1 68414.m03921 GHMP kinase family protein contains TIGRFAM profile TIGR01219: phosphomevalonate kinase; contains Pfam PF00288: GHMP kinases putative ATP-binding protein domain; similar to Phosphomevalonate kinase (EC 2.7.4.2) (Swiss-Prot:P24521) [Saccharomyces cerevisiae]	1e-41	438	1.341	0.06	0.00116653	0.00589062
WS0115_H11	WS0115_H11,	EF146090,	At2g38710	At2g38710.1 68415.m04754 AMMECR1 family similar to AMMECR1 (GI:6063688) [Homo sapiens]; contains Pfam profile PF01871: AMMECR1	2e-70	507	1.341	0.101	0.0198726	0.0396845
WS01110_L23	n.a.	n.a.	At5g09510	At5g09510.1 68418.m01100 40S ribosomal protein S15 (RPS15D) ribosomal protein S15 - Arabidopsis thaliana, EMBL:Z23161	1e-61	444	1.341	0.059	0.00114069	0.0058257
WS0205_F21	n.a.	n.a.	At1g03020	At1g03020.1 68414.m00274 glutaredoxin family protein contains INTERPRO Domain IPR002109, Glutaredoxin (thioltransferase)	2e-33	306	1.34	0.131	0.0563979	0.0813321
WS0184_D18	n.a.	n.a.	At3g23910	At3g23910.1 68416.m03004 expressed protein	6e-07	162	1.34	0.067	0.00239679	0.00941985
WS0163_C04	n.a.	n.a.	At3g02450	At3g02450.1 68416.m00232 cell division protein ftsH, putative similar to SWISS-PROT:P46469 cell division protein ftsH homolog [Lactococcus lactis]; contains Pfam domain, PF00004: ATPase, AAA family ('A'TPases 'A'ssociated with diverse cellular 'A'ctivities)	4e-42	765	1.34	0.089	0.0110402	0.0266763
[truncated: 13,537 more rows]
